# Supplementary material for: Effects of Cryptorchidism on the Semen Quality of Giant Pandas from the Perspective of Seminal Plasma Proteomics
Source: Genes (Basel). 2024 Sep 30;15(10):1288. doi: 10.3390/genes15101288 (PMC11507308; doi:10.3390/genes15101288)
Supplement: Supplementary file 1 [file genes-15-01288-s001.zip › Table S1.xlsx]

## Sheet: GO_KEGG_COG_IPR.anno
Protein	Description	Gene	D_2	D_3	C_1	X_2	A_3	D_1	GO_NUM	GO_Description	KEGG_Description	KEGG_EC	KEGG_ko	COG_Function_Description	COG_Function_Class	COG_Class_Description	IPR_Term
G1LWZ3	Uncharacterized protein	CP	1563394022	1537714437	1515660355	1975934096	2054910086	1643554762	3	Molecular Function:copper ion binding (GO:0005507),Molecular Function:oxidoreductase activity (GO:0016491),Biological Process:oxidation-reduction process (GO:0055114)	ceruloplasmin	1.16.3.1	ko00860 Porphyrin and chlorophyll metabolism ko04216 Ferroptosis	Multicopper oxidase with three cupredoxin domains (includes cell division protein FtsP and spore coat protein CotA)	DPM	Cell cycle control, cell division, chromosome partitioning ; Inorganic ion transport and metabolism ; Cell wall/membrane/envelope biogenesis ;	IPR001117 [Multicopper oxidase, type 1] ; IPR011706[Multicopper oxidase, type 2] ; IPR011707[Multicopper oxidase, type 3]
G1LEJ5	Uncharacterized protein	ALB	5023410643	5637364009	5887179143	6976719441	5611518914	5687270911	1	Cellular Component:extracellular space (GO:0005615)	serum albumin	--	ko04918 Thyroid hormone synthesis	--	--	--	IPR014760 [Serum albumin, N-terminal]
D2I061	Uncharacterized protein (Fragment)	PANDA_018508	1075498874	1341185805	1282077652	1376289926	1439094217	1215140970	1	Cellular Component:extracellular space (GO:0005615)	serum albumin	--	ko04918 Thyroid hormone synthesis	--	--	--	IPR014760 [Serum albumin, N-terminal]
G1LJ76	Gal_mutarotas_2 domain-containing protein	GANAB	2551745832	2432433827	1155312718	1086137657	9.12274e+08	2594591366	1	Biological Process:carbohydrate metabolic process (GO:0005975)	alpha 1,3-glucosidase	3.2.1.84	ko00510 N-Glycan biosynthesis ko01100 Metabolic pathways ko04141 Protein processing in endoplasmic reticulum	Alpha-glucosidase, glycosyl hydrolase family GH31	G	Carbohydrate transport and metabolism ;	IPR000322 [Glycoside hydrolase family 31] ; IPR025887[Glycoside hydrolase family 31, N-terminal domain]
G1LL53	C3-beta-c	C3	4.6955e+08	4.45121e+08	5.99818e+08	8.04152e+08	5.66338e+08	4.20628e+08	3	Molecular Function:endopeptidase inhibitor activity (GO:0004866),Cellular Component:extracellular region (GO:0005576),Cellular Component:extracellular space (GO:0005615)	complement component 3	--	ko04145 Phagosome ko04610 Complement and coagulation cascades ko05133 Pertussis ko05134 Legionellosis ko05140 Leishmaniasis ko05142 Chagas disease (American trypanosomiasis) ko05150 Staphylococcus aureus infection ko05152 Tuberculosis ko05167 Kaposi's sarcoma-associated herpesvirus infection ko05168 Herpes simplex infection ko05203 Viral carcinogenesis ko05322 Systemic lupus erythematosus	Uncharacterized conserved protein YfaS, alpha-2-macroglobulin family	R	General function prediction only ;	IPR000020 [Anaphylatoxin/fibulin] ; IPR001599[Alpha-2-macroglobulin] ; IPR002890[Alpha-2-macroglobulin, N-terminal] ; IPR009048[Alpha-macroglobulin, receptor-binding] ; IPR011625[Alpha-2-macroglobulin, N-terminal 2] ; IPR011626[Alpha-macroglobulin complement component] ; IPR018933[Netrin module, non-TIMP type] ; IPR019565[Alpha-2-macroglobulin, thiol-ester bond-forming]
G1L6Q4	Vitamin K-dependent protein S	PROS1	14455571076	14801113372	11992514453	9237803131	12158466079	14794205679	3	Molecular Function:calcium ion binding (GO:0005509),Molecular Function:protein binding (GO:0005515),Cellular Component:extracellular region (GO:0005576)	protein S	--	ko04610 Complement and coagulation cascades	--	--	--	IPR000294 [Gamma-carboxyglutamic acid-rich (GLA) domain] ; IPR000742[EGF-like domain] ; IPR001791[Laminin G domain] ; IPR001881[EGF-like calcium-binding domain]
G1M3R6	Lymphocyte cytosolic protein 1	LCP1	4.64524e+08	4.56165e+08	3257023015	1240708666	2698466576	4.86476e+08	2	Molecular Function:calcium ion binding (GO:0005509),Molecular Function:protein binding (GO:0005515)	plastin-2	--	--	--	--	--	IPR001715 [Calponin homology domain] ; IPR002048[EF-hand domain]
G1M054	Alpha-mannosidase	MAN2B1	3052320794	3124374522	3769974324	2264575811	4097250768	3277995782	5	Molecular Function:alpha-mannosidase activity (GO:0004559),Biological Process:carbohydrate metabolic process (GO:0005975),Biological Process:mannose metabolic process (GO:0006013),Molecular Function:zinc ion binding (GO:0008270),Molecular Function:mannosidase activity (GO:0015923)	lysosomal alpha-mannosidase	3.2.1.24	ko00511 Other glycan degradation ko04142 Lysosome	Alpha-mannosidase	G	Carbohydrate transport and metabolism ;	IPR000602 [Glycoside hydrolase family 38, N-terminal domain] ; IPR011682[Glycosyl hydrolase family 38, C-terminal] ; IPR015341[Glycoside hydrolase family 38, central domain]
D2HMW4	Uncharacterized protein (Fragment)	PANDA_012964	7.4977e+07	1.01143e+08	4.20666e+07	2.31345e+08	1.08199e+08	8.8098e+07	--	--	--	--	--	Outer membrane protein assembly factor BamB, contains PQQ-like beta-propeller repeat	M	Cell wall/membrane/envelope biogenesis ;	IPR001846 [von Willebrand factor, type D domain] ; IPR002919[Trypsin Inhibitor-like, cysteine rich domain] ; IPR014853[Uncharacterised domain, cysteine-rich] ; IPR025615[TILa domain]
G1LZS9	Deoxyribonuclease	DNASE1L3	23824835864	24514350497	8485456461	23758669886	14217367480	24855358511	--	--	deoxyribonuclease-1-like protein	3.1.21.-	--	Metal-dependent hydrolase, endonuclease/exonuclease/phosphatase family	R	General function prediction only ;	IPR005135 [Endonuclease/exonuclease/phosphatase]
G1M1B2	Uncharacterized protein	LTF	213642591	1.87803e+08	7367122642	5.00818e+08	7722898076	2.0326e+08	--	--	lactotransferrin	3.4.21.-	--	--	--	--	IPR001156 [Transferrin-like domain]
G1M6R5	Alkaline phosphatase	ALPL	9116911281	8995507420	17491019273	10262875165	8838691260	9364321712	2	Biological Process:metabolic process (GO:0008152),Molecular Function:phosphatase activity (GO:0016791)	alkaline phosphatase	3.1.3.1	ko00730 Thiamine metabolism ko00790 Folate biosynthesis ko01100 Metabolic pathways	Alkaline phosphatase	PR	Inorganic ion transport and metabolism ; General function prediction only ;	IPR001952 [Alkaline phosphatase]
D2HVQ7	Heat shock protein 90 alpha family class A member 1 (Fragment)	HSP90AA1	105151877	7.17667e+07	1189684148	9.22356e+08	1788701588	8.94798e+07	4	Molecular Function:ATP binding (GO:0005524),Biological Process:protein folding (GO:0006457),Biological Process:response to stress (GO:0006950),Molecular Function:unfolded protein binding (GO:0051082)	molecular chaperone HtpG	--	ko04141 Protein processing in endoplasmic reticulum ko04151 PI3K-Akt signaling pathway ko04217 Necroptosis ko04612 Antigen processing and presentation ko04621 NOD-like receptor signaling pathway ko04657 IL-17 signaling pathway ko04659 Th17 cell differentiation ko04914 Progesterone-mediated oocyte maturation ko04915 Estrogen signaling pathway ko05200 Pathways in cancer ko05215 Prostate cancer ko05…	Molecular chaperone, HSP90 family	O	Posttranslational modification, protein turnover, chaperones ;	IPR001404 [Heat shock protein Hsp90 family] ; IPR003594[Histidine kinase-like ATPase, C-terminal domain]
G1LS78	Ezrin	EZR	7.80283e+08	7.89281e+08	1898427987	1379594145	1306834016	8.04223e+08	3	Cellular Component:cytoplasm (GO:0005737),Molecular Function:cytoskeletal protein binding (GO:0008092),Cellular Component:extrinsic component of membrane (GO:0019898)	villin 2 (ezrin)	--	ko04530 Tight junction ko04670 Leukocyte transendothelial migration ko04810 Regulation of actin cytoskeleton ko04971 Gastric acid secretion ko05205 Proteoglycans in cancer ko05206 MicroRNAs in cancer	--	--	--	IPR011259 [Ezrin/radixin/moesin, C-terminal] ; IPR018979[FERM, N-terminal] ; IPR018980[FERM, C-terminal PH-like domain] ; IPR019748[FERM central domain]
D2HNS5	Beta-1 metal-binding globulin (Fragment)	PANDA_013374	6.41222e+08	6.62785e+08	2118103701	1539436698	6.53431e+08	7.04306e+08	--	--	transferrin	--	ko04066 HIF-1 signaling pathway ko04216 Ferroptosis ko04978 Mineral absorption	--	--	--	IPR001156 [Transferrin-like domain]
D2HS50	Insulin like growth factor 2 receptor (Fragment)	IGF2R	1.75215e+08	1.52735e+08	9.62168e+07	2.2233e+08	265019504	1.76468e+08	4	Molecular Function:transporter activity (GO:0005215),Cellular Component:cytoplasm (GO:0005737),Biological Process:transport (GO:0006810),Cellular Component:integral component of membrane (GO:0016021)	insulin-like growth factor 2 receptor	--	ko04142 Lysosome ko04144 Endocytosis	--	--	--	IPR000479 [Cation-independent mannose-6-phosphate receptor] ; IPR000562[Fibronectin, type II, collagen-binding]
G1MDU0	Carboxylic ester hydrolase	CES5A	21814478011	22185777413	21443805612	13275634339	23090378703	24169593014	--	--	carboxylesterase 3/5	3.1.1.1	--	Carboxylesterase type B	I	Lipid transport and metabolism ;	IPR002018 [Carboxylesterase, type B]
G1L8F2	Nucleobindin 2	NUCB2	2779271448	3062460724	1218350539	3489128523	2016234057	2895058809	1	Molecular Function:calcium ion binding (GO:0005509)	nucleobindin	--	--	--	--	--	IPR002048 [EF-hand domain]
G1LW61	Uncharacterized protein	LRP2	9.77212e+07	8.2472e+07	2.01098e+08	1.20765e+08	2.13623e+08	8.5181e+07	2	Molecular Function:calcium ion binding (GO:0005509),Molecular Function:protein binding (GO:0005515)	low density lipoprotein-related protein 2	--	ko04340 Hedgehog signaling pathway ko04918 Thyroid hormone synthesis ko04979 Cholesterol metabolism	Glucose/arabinose dehydrogenase, beta-propeller fold	G	Carbohydrate transport and metabolism ;	IPR000033 [LDLR class B repeat] ; IPR001881[EGF-like calcium-binding domain] ; IPR002172[Low-density lipoprotein (LDL) receptor class A repeat] ; IPR026823[Complement Clr-like EGF domain]
D2I7P0	Uncharacterized protein (Fragment)	ACTG1	2719062592	2869369218	10467858769	5191091078	6830659751	2880842305	--	--	actin beta/gamma 1	--	ko04015 Rap1 signaling pathway ko04145 Phagosome ko04210 Apoptosis ko04390 Hippo signaling pathway ko04510 Focal adhesion ko04520 Adherens junction ko04530 Tight junction ko04611 Platelet activation ko04670 Leukocyte transendothelial migration ko04810 Regulation of actin cytoskeleton ko04919 Thyroid hormone signaling pathway ko04921 Oxytocin signaling pathway ko05100 Bacterial invasion of epithel…	Actin-related protein	Z	Cytoskeleton ;	IPR004000 [Actin family]
G1LVA2	Uncharacterized protein	ENPP3	4.42823e+08	3.94123e+08	9.9735e+08	1072533707	5.82114e+08	4.22077e+08	7	Molecular Function:nucleic acid binding (GO:0003676),Molecular Function:catalytic activity (GO:0003824),Molecular Function:scavenger receptor activity (GO:0005044),Biological Process:immune response (GO:0006955),Molecular Function:hydrolase activity (GO:0016787),Molecular Function:polysaccharide binding (GO:0030247),Molecular Function:metal ion binding (GO:0046872)	--	--	ko00230 Purine metabolism ko00240 Pyrimidine metabolism ko00500 Starch and sucrose metabolism ko00740 Riboflavin metabolism ko00760 Nicotinate and nicotinamide metabolism ko00770 Pantothenate and CoA biosynthesis ko01100 Metabolic pathways	Predicted pyrophosphatase or phosphodiesterase, AlkP superfamily	R	General function prediction only ;	IPR001212 [Somatomedin B domain] ; IPR001604[DNA/RNA non-specific endonuclease] ; IPR002591[Type I phosphodiesterase/nucleotide pyrophosphatase/phosphate transferase]
G1MH03	Prosaposin	PSAP	2.38833e+07	1.62846e+07	32535256	4.86889e+07	2.33177e+07	3.1446e+07	1	Biological Process:lipid metabolic process (GO:0006629)	saposin	--	ko04142 Lysosome	--	--	--	IPR003119 [Saposin A-type domain] ; IPR007856[Saposin-like type B, region 1] ; IPR008138[Saposin B type, region 2]
G1M7X2	Nucleobindin-1	NUCB1	1538544923	1508730164	7.0413e+08	1839690964	1204751099	1439744142	1	Molecular Function:calcium ion binding (GO:0005509)	nucleobindin	--	--	--	--	--	IPR002048 [EF-hand domain]
G1L294	Actin-depolymerizing factor	GSN	1205505573	1256036493	1913783300	1439349388	1866519450	1150146673	--	--	gelsolin	--	ko04666 Fc gamma R-mediated phagocytosis ko04810 Regulation of actin cytoskeleton ko05203 Viral carcinogenesis	--	--	--	IPR007123 [Gelsolin-like domain]
G1L717	Programmed cell death 6 interacting protein		8.04322e+08	695267372	5.54494e+08	5.28222e+08	6.47101e+08	8.67236e+08	1	Molecular Function:protein binding (GO:0005515)	programmed cell death 6-interacting protein	--	ko04144 Endocytosis	--	--	--	IPR004328 [BRO1 domain] ; IPR025304[ALIX V-shaped domain]
D2GXF9	Uncharacterized protein (Fragment)	PANDA_001584	8.72831e+07	8.62772e+07	74131688	1.367e+08	5.96987e+07	8.83352e+07	1	Biological Process:lipid metabolic process (GO:0006629)	saposin	--	ko04142 Lysosome	--	--	--	IPR003119 [Saposin A-type domain] ; IPR007856[Saposin-like type B, region 1] ; IPR008138[Saposin B type, region 2]
D2GU00	Carboxypeptidase D (Fragment)	CPD	7.59107e+08	7.95287e+08	3.00614e+08	1145670903	4.60878e+08	7.27492e+08	3	Molecular Function:metallocarboxypeptidase activity (GO:0004181),Biological Process:proteolysis (GO:0006508),Molecular Function:zinc ion binding (GO:0008270)	carboxypeptidase D	3.4.17.22	--	Bacillopeptidase F, M6 metalloprotease family	O	Posttranslational modification, protein turnover, chaperones ;	IPR000834 [Peptidase M14, carboxypeptidase A]
G1L3I1	Golgi apparatus protein 1	GLG1	2.29308e+08	2.07069e+08	1.2336e+08	2.76678e+08	111118841	2.22322e+08	1	Cellular Component:membrane (GO:0016020)	golgi apparatus protein 1	--	ko04514 Cell adhesion molecules (CAMs)	--	--	--	IPR001893 [Cysteine-rich Golgi apparatus protein 1 repeat]
D2I331	Uncharacterized protein (Fragment)	PANDA_019876	3.152e+08	3.3096e+08	5.46252e+08	4.28398e+08	5.26653e+08	3.31845e+08	--	--	hypoxia up-regulated 1	--	ko04141 Protein processing in endoplasmic reticulum	Molecular chaperone DnaK (HSP70)	O	Posttranslational modification, protein turnover, chaperones ;	IPR013126 [Heat shock protein 70 family]
D2HWG2	Prominin 2 (Fragment)	PROM2	1143672432	1185264843	8.04101e+08	9.23009e+08	1141444643	1243024504	1	Cellular Component:integral component of membrane (GO:0016021)	prominin 2	--	--	--	--	--	IPR008795 [Prominin]
G1LY86	Coagulation factor V	F5	2.88315e+08	2.81412e+08	3.42223e+07	5.25516e+07	1.92026e+08	325172148	2	Molecular Function:copper ion binding (GO:0005507),Biological Process:blood coagulation (GO:0007596)	coagulation factor V (labile factor)	--	ko04610 Complement and coagulation cascades	Multicopper oxidase with three cupredoxin domains (includes cell division protein FtsP and spore coat protein CotA)	DPM	Cell cycle control, cell division, chromosome partitioning ; Inorganic ion transport and metabolism ; Cell wall/membrane/envelope biogenesis ;	IPR000421 [Coagulation factor 5/8 C-terminal domain] ; IPR009271[Coagulation factor V, LSPD] ; IPR011707[Multicopper oxidase, type 3]
G1LAX6	Angiotensin-converting enzyme	ACE	1.18073e+08	1.27914e+08	2170583925	6.76421e+08	2646395381	8.92701e+07	4	Biological Process:proteolysis (GO:0006508),Molecular Function:metallopeptidase activity (GO:0008237),Molecular Function:peptidyl-dipeptidase activity (GO:0008241),Cellular Component:membrane (GO:0016020)	peptidyl-dipeptidase A	3.4.15.1	ko04614 Renin-angiotensin system ko04924 Renin secretion ko05142 Chagas disease (American trypanosomiasis) ko05410 Hypertrophic cardiomyopathy (HCM)	Oligoendopeptidase F	E	Amino acid transport and metabolism ;	IPR001548 [Peptidase M2, peptidyl-dipeptidase A]
D2H1P3	Phosphoglycerate kinase (Fragment)	PGK2	0	0	1018000137	8.06996e+08	1869903994	0	2	Molecular Function:phosphoglycerate kinase activity (GO:0004618),Biological Process:glycolytic process (GO:0006096)	phosphoglycerate kinase	2.7.2.3	ko00010 Glycolysis / Gluconeogenesis ko01100 Metabolic pathways ko01200 Carbon metabolism ko01230 Biosynthesis of amino acids	3-phosphoglycerate kinase	G	Carbohydrate transport and metabolism ;	IPR001576 [Phosphoglycerate kinase]
D2HAX4	1-alkyl-2-acetylglycerophosphocholine esterase (Fragment)	PLA2G7	3.60261e+08	4.67764e+08	2142500759	2127722688	4476611374	5.0076e+08	2	Molecular Function:1-alkyl-2-acetylglycerophosphocholine esterase activity (GO:0003847),Biological Process:lipid catabolic process (GO:0016042)	platelet-activating factor acetylhydrolase	3.1.1.47	ko00565 Ether lipid metabolism ko01100 Metabolic pathways	Predicted dienelactone hydrolase	R	General function prediction only ;	IPR005065 [Platelet-activating factor acetylhydrolase-like]
G1LKZ5	Uncharacterized protein	SLIT3	1.37958e+08	1.5712e+08	1.18334e+08	3.17279e+08	3.35166e+08	156644887	1	Molecular Function:protein binding (GO:0005515)	slit 3	--	ko04360 Axon guidance	Leucine-rich repeat (LRR) protein	K	Transcription ;	IPR000372 [Leucine-rich repeat N-terminal domain] ; IPR000483[Cysteine-rich flanking region, C-terminal] ; IPR000742[EGF-like domain] ; IPR001611[Leucine-rich repeat] ; IPR001791[Laminin G domain] ; IPR013032[EGF-like, conserved site]
D2HF93	Alpha-1,6-mannosyl-glycoprotein 6-beta-N-acetylglucosaminyltransferase (Fragment)	MGAT5	8.1341e+08	8.26901e+08	1271750655	6.54786e+08	9.13377e+08	8.21955e+08	--	--	alpha-1,3(6)-mannosylglycoprotein beta-1,6-N-acetyl-glucosaminyltransferase	2.4.1.155	ko00510 N-Glycan biosynthesis ko01100 Metabolic pathways	--	--	--	IPR027833 [Domain of unknown function DUF4525]
G1LQP5	Biotinidase	BTD	4.54047e+08	4.34961e+08	5.69789e+08	5.14471e+08	6.717e+08	4.61122e+08	1	Biological Process:nitrogen compound metabolic process (GO:0006807)	biotinidase	3.5.1.12	ko00780 Biotin metabolism ko01100 Metabolic pathways ko04977 Vitamin digestion and absorption	Predicted amidohydrolase	R	General function prediction only ;	IPR003010 [Carbon-nitrogen hydrolase]
G1M664	Uncharacterized protein	LAMB1	2.87392e+08	2.54114e+08	264286188	1.11918e+08	3.42075e+08	2.57124e+08	--	--	laminin, beta 1	--	ko04151 PI3K-Akt signaling pathway ko04510 Focal adhesion ko04512 ECM-receptor interaction ko05145 Toxoplasmosis ko05146 Amoebiasis ko05165 Human papillomavirus infection ko05200 Pathways in cancer ko05222 Small cell lung cancer	Chromosome segregation ATPase	D	Cell cycle control, cell division, chromosome partitioning ;	IPR002049 [Laminin EGF domain] ; IPR008211[Laminin, N-terminal]
G1L4B7	Uncharacterized protein	ADAM7	2.91509e+07	2.97655e+07	185477915	9.231e+07	1.67037e+08	3.51154e+07	2	Molecular Function:metalloendopeptidase activity (GO:0004222),Biological Process:proteolysis (GO:0006508)	disintegrin and metalloproteinase domain-containing protein 7	3.4.24.-	--	--	--	--	IPR001590 [Peptidase M12B, ADAM/reprolysin] ; IPR001762[Disintegrin domain] ; IPR002870[Peptidase M12B, propeptide] ; IPR006586[ADAM, cysteine-rich]
G1LZI4	CCT-beta	CCT2	0	4.45171e+06	4.35839e+08	3.11278e+08	7.67412e+08	2.07349e+06	1	Molecular Function:ATP binding (GO:0005524)	T-complex protein 1 subunit beta	--	--	Chaperonin GroEL (HSP60 family)	O	Posttranslational modification, protein turnover, chaperones ;	IPR002423 [Chaperonin Cpn60/TCP-1 family]
G1MDU7	78 kDa glucose-regulated protein	HSPA5	7.29575e+08	7.71346e+08	755006543	4.82659e+08	5.95316e+08	7.41807e+08	--	--	heat shock 70kDa protein 5	--	ko03060 Protein export ko04141 Protein processing in endoplasmic reticulum ko04918 Thyroid hormone synthesis ko05020 Prion diseases	Molecular chaperone DnaK (HSP70)	O	Posttranslational modification, protein turnover, chaperones ;	IPR013126 [Heat shock protein 70 family]
G1LMP2	SERPIN domain-containing protein	SERPINF2	1192145527	1189832265	3.93783e+08	1965419845	9.74522e+08	1230702644	--	--	alpha-2-antiplasmin	--	ko04610 Complement and coagulation cascades	Serine protease inhibitor	O	Posttranslational modification, protein turnover, chaperones ;	IPR023796 [Serpin domain]
D2HCZ7	IQ motif containing GTPase activating protein 1 (Fragment)	IQGAP1	6.77995e+07	7.28414e+07	1.42052e+08	6.89405e+07	9.42693e+07	7.34555e+07	2	Molecular Function:protein binding (GO:0005515),Biological Process:regulation of GTPase activity (GO:0043087)	Ras GTPase-activating-like protein IQGAP1	--	ko04520 Adherens junction ko04810 Regulation of actin cytoskeleton ko05205 Proteoglycans in cancer	--	--	--	IPR000048 [IQ motif, EF-hand binding site] ; IPR000593[RasGAP protein, C-terminal] ; IPR001715[Calponin homology domain] ; IPR001936[Ras GTPase-activating protein]
G1L7D3	Heat shock protein family A (Hsp70) member 4 like	HSPA4L	5.09882e+06	4.85297e+06	3.66472e+08	2.06522e+08	7.71458e+08	0	--	--	heat shock protein 110kDa	--	ko04141 Protein processing in endoplasmic reticulum	Molecular chaperone DnaK (HSP70)	O	Posttranslational modification, protein turnover, chaperones ;	IPR013126 [Heat shock protein 70 family]
G1LNL8	Alpha-mannosidase	MAN2C1	0	1.2836e+06	3.30599e+08	1.86913e+08	6.99614e+08	0	5	Molecular Function:alpha-mannosidase activity (GO:0004559),Biological Process:carbohydrate metabolic process (GO:0005975),Biological Process:mannose metabolic process (GO:0006013),Molecular Function:zinc ion binding (GO:0008270),Molecular Function:mannosidase activity (GO:0015923)	alpha-mannosidase	3.2.1.24	ko00511 Other glycan degradation	Alpha-mannosidase	G	Carbohydrate transport and metabolism ;	IPR000602 [Glycoside hydrolase family 38, N-terminal domain] ; IPR011682[Glycosyl hydrolase family 38, C-terminal] ; IPR015341[Glycoside hydrolase family 38, central domain]
D2HKC3	Procollagen-lysine 5-dioxygenase (Fragment)	PANDA_011823	5.43142e+08	549005548	6.65505e+08	6.32698e+08	364686137	5.51362e+08	2	Molecular Function:oxidoreductase activity (GO:0016491),Biological Process:oxidation-reduction process (GO:0055114)	procollagen-lysine,2-oxoglutarate 5-dioxygenase 1	1.14.11.4	ko00310 Lysine degradation	Glycosyltransferase involved in LPS biosynthesis, GR25 family	M	Cell wall/membrane/envelope biogenesis ;	IPR005123 [Oxoglutarate/iron-dependent dioxygenase]
D2H949	TIP120 domain-containing protein (Fragment)	PANDA_006823	0	1.79542e+06	15371921	6.49944e+06	1.78088e+07	1.60468e+06	--	--	cullin-associated NEDD8-dissociated protein 1	--	--	--	--	--	IPR013932 [TATA-binding protein interacting (TIP20)]
G1LJ40	HATPase_c domain-containing protein	HSP90B1	3.93823e+08	3.66678e+08	444271460	1.95909e+08	2.14439e+08	4.26804e+08	4	Molecular Function:ATP binding (GO:0005524),Biological Process:protein folding (GO:0006457),Biological Process:response to stress (GO:0006950),Molecular Function:unfolded protein binding (GO:0051082)	heat shock protein 90kDa beta	--	ko04141 Protein processing in endoplasmic reticulum ko04151 PI3K-Akt signaling pathway ko04657 IL-17 signaling pathway ko04915 Estrogen signaling pathway ko04918 Thyroid hormone synthesis ko05200 Pathways in cancer ko05215 Prostate cancer ko05418 Fluid shear stress and atherosclerosis	Molecular chaperone, HSP90 family	O	Posttranslational modification, protein turnover, chaperones ;	IPR001404 [Heat shock protein Hsp90 family] ; IPR003594[Histidine kinase-like ATPase, C-terminal domain]
G1L1D1	Matrilin 2	MATN2	2.92237e+08	2.53561e+08	2.80912e+08	2.54572e+08	3.40629e+08	2.92126e+08	1	Molecular Function:calcium ion binding (GO:0005509)	--	--	--	Secreted protein containing bacterial Ig-like domain and vWFA domain	R	General function prediction only ;	IPR001881 [EGF-like calcium-binding domain] ; IPR002035[von Willebrand factor, type A] ; IPR019466[Matrilin, coiled-coil trimerisation domain]
D2HRQ7	Glucose-6-phosphate isomerase (Fragment)	GPI	1.17133e+08	1.0906e+08	1294658363	9.16038e+08	1289045589	1.32695e+08	3	Molecular Function:glucose-6-phosphate isomerase activity (GO:0004347),Biological Process:gluconeogenesis (GO:0006094),Biological Process:glycolytic process (GO:0006096)	glucose-6-phosphate isomerase	5.3.1.9	ko00010 Glycolysis / Gluconeogenesis ko00030 Pentose phosphate pathway ko00500 Starch and sucrose metabolism ko00520 Amino sugar and nucleotide sugar metabolism ko01100 Metabolic pathways ko01200 Carbon metabolism	Glucose-6-phosphate isomerase	G	Carbohydrate transport and metabolism ;	IPR001672 [Phosphoglucose isomerase (PGI)]
G1LNP3	Annexin	ANXA6	4.4305e+08	4.40525e+08	5.97138e+08	369748262	3.63779e+08	4.57902e+08	2	Molecular Function:calcium ion binding (GO:0005509),Molecular Function:calcium-dependent phospholipid binding (GO:0005544)	annexin A6	--	--	--	--	--	IPR018502 [Annexin repeat]
G1L6D8	Plastin 3	PLS3	1.54764e+08	1.32786e+08	5.37967e+08	1.73937e+08	2.04536e+08	1.26311e+08	2	Molecular Function:calcium ion binding (GO:0005509),Molecular Function:protein binding (GO:0005515)	plastin-3	--	--	--	--	--	IPR001715 [Calponin homology domain] ; IPR002048[EF-hand domain]
G1KZV4	Clusterin	CLU	14324130919	13780051613	21681052102	18841547303	14421781918	13794008665	--	--	clusterin	--	ko04610 Complement and coagulation cascades	--	--	--	IPR000753 [Clusterin-like]
G1LB18	2-phospho-D-glycerate hydro-lyase	ENO1	1215636391	1065383327	2349231124	1864339984	2113362849	1210574489	--	--	enolase	4.2.1.11	ko00010 Glycolysis / Gluconeogenesis ko01100 Metabolic pathways ko01200 Carbon metabolism ko01230 Biosynthesis of amino acids ko03018 RNA degradation ko04066 HIF-1 signaling pathway	Enolase	G	Carbohydrate transport and metabolism ;	IPR020810 [Enolase, C-terminal TIM barrel domain] ; IPR020811[Enolase, N-terminal]
D2HVH4	Uncharacterized protein (Fragment)	PANDA_016367	8.7852e+06	6.71556e+06	45420596	1.83466e+07	3.4513e+07	8.26286e+06	2	Molecular Function:metalloendopeptidase activity (GO:0004222),Biological Process:proteolysis (GO:0006508)	disintegrin and metalloproteinase domain-containing protein 7	3.4.24.-	--	--	--	--	IPR001590 [Peptidase M12B, ADAM/reprolysin] ; IPR001762[Disintegrin domain] ; IPR002870[Peptidase M12B, propeptide] ; IPR006586[ADAM, cysteine-rich]
D2I7G9	Uncharacterized protein (Fragment)	HSPA1L	0	1.9379e+06	2.92766e+08	2.22583e+08	3.75108e+08	0	--	--	heat shock 70kDa protein 1/2/6/8	--	ko03040 Spliceosome ko04010 MAPK signaling pathway ko04141 Protein processing in endoplasmic reticulum ko04144 Endocytosis ko04213 Longevity regulating pathway - multiple species ko04612 Antigen processing and presentation ko04915 Estrogen signaling pathway ko05134 Legionellosis ko05145 Toxoplasmosis ko05162 Measles ko05164 Influenza A ko05169 Epstein-Barr virus infection	Molecular chaperone DnaK (HSP70)	O	Posttranslational modification, protein turnover, chaperones ;	IPR013126 [Heat shock protein 70 family]
D2I7H6	Uncharacterized protein (Fragment)	PANDA_021881	1179135286	1176321548	3576111114	2930856280	3915935496	1193472545	--	--	--	--	--	--	--	--	IPR003597 [Immunoglobulin C1-set]
D2HMR2	Cathepsin B (Fragment)	PANDA_012896	9.83032e+08	7.9723e+08	1708846123	1774751422	1261215067	9.64937e+08	4	Molecular Function:cysteine-type endopeptidase activity (GO:0004197),Biological Process:proteolysis (GO:0006508),Molecular Function:cysteine-type peptidase activity (GO:0008234),Biological Process:regulation of catalytic activity (GO:0050790)	cathepsin B	3.4.22.1	ko04140 Autophagy - animal ko04142 Lysosome ko04210 Apoptosis ko04612 Antigen processing and presentation ko04621 NOD-like receptor signaling pathway ko04924 Renin secretion	Cysteine protease, C1A family	O	Posttranslational modification, protein turnover, chaperones ;	IPR000668 [Peptidase C1A, papain C-terminal] ; IPR012599[Peptidase C1A, propeptide]
G1L1G7	Selenium binding protein 1	SELENBP1	1.72007e+08	1.77956e+08	5.60315e+08	2.20348e+08	1.62076e+08	1.59263e+08	1	Molecular Function:selenium binding (GO:0008430)	selenium-binding protein 1	--	--	DNA-binding beta-propeller fold protein YncE	R	General function prediction only ;	IPR008826 [Selenium-binding protein]
G1MD73	Tubulin beta chain	TUBB4B	4.8306e+07	5.28963e+07	305538538	2.27525e+08	256012046	4.62778e+07	1	Molecular Function:GTPase activity (GO:0003924)	tubulin beta	--	ko04145 Phagosome ko04540 Gap junction	--	--	--	IPR003008 [Tubulin/FtsZ, GTPase domain] ; IPR018316[Tubulin/FtsZ, 2-layer sandwich domain]
D2HCZ3	P/Homo B domain-containing protein (Fragment)	FURIN	1.85675e+08	1.54437e+08	229735370	3.44812e+08	1675700052	1.51617e+08	2	Molecular Function:serine-type endopeptidase activity (GO:0004252),Biological Process:proteolysis (GO:0006508)	furin	3.4.21.75	ko05164 Influenza A	Regulatory P domain of the subtilisin-like proprotein convertases and other proteases	O	Posttranslational modification, protein turnover, chaperones ;	IPR000209 [Peptidase S8/S53 domain] ; IPR002884[Proprotein convertase, P] ; IPR032815[Peptidase S8, pro-domain]
G1LYK1	Clathrin heavy chain	CLTC	9.53136e+06	7.55957e+06	1.08552e+08	4.8712e+07	4.84428e+07	6.77683e+06	5	Molecular Function:structural molecule activity (GO:0005198),Biological Process:intracellular protein transport (GO:0006886),Biological Process:vesicle-mediated transport (GO:0016192),Cellular Component:clathrin coat of trans-Golgi network vesicle (GO:0030130),Cellular Component:clathrin coat of coated pit (GO:0030132)	clathrin heavy chain	--	ko04142 Lysosome ko04144 Endocytosis ko04721 Synaptic vesicle cycle ko04961 Endocrine and other factor-regulated calcium reabsorption ko05016 Huntington's disease ko05100 Bacterial invasion of epithelial cells	--	--	--	IPR000547 [Clathrin, heavy chain/VPS, 7-fold repeat] ; IPR015348[Clathrin, heavy chain, linker, core motif] ; IPR022365[Clathrin, heavy chain, propeller repeat]
D2H4B9	Beta-mannosidase (Fragment)	PANDA_004620	4.84265e+08	4.62279e+08	6.05321e+08	334570247	3.50484e+08	4.72402e+08	1	Biological Process:carbohydrate metabolic process (GO:0005975)	beta-mannosidase	3.2.1.25	ko00511 Other glycan degradation ko04142 Lysosome	Beta-galactosidase/beta-glucuronidase	G	Carbohydrate transport and metabolism ;	IPR006103 [Glycoside hydrolase family 2, catalytic domain]
G1LBR0	Signal peptide, CUB domain and EGF like domain containing 2	SCUBE2	0	0	13832670	0	6.3295e+06	0	1	Molecular Function:calcium ion binding (GO:0005509)	--	--	--	--	--	--	IPR000859 [CUB domain] ; IPR001881[EGF-like calcium-binding domain] ; IPR011641[Tyrosine-protein kinase ephrin type A/B receptor-like] ; IPR024731[EGF domain] ; IPR026823[Complement Clr-like EGF domain]
G1LRF4	Calpain 5	CAPN5	3.0154e+08	2.96557e+08	1.58368e+08	2.54121e+08	2.62641e+08	3.39676e+08	3	Molecular Function:calcium-dependent cysteine-type endopeptidase activity (GO:0004198),Cellular Component:intracellular (GO:0005622),Biological Process:proteolysis (GO:0006508)	calpain-5	3.4.22.-	--	Serine protease, subtilase family	O	Posttranslational modification, protein turnover, chaperones ;	IPR001300 [Peptidase C2, calpain, catalytic domain] ; IPR022682[Peptidase C2, calpain, large subunit, domain III]
D2H3I1	Uncharacterized protein (Fragment)	PANDA_004258	0	0	2.57785e+07	2.84748e+06	1.93681e+07	0	1	Molecular Function:calcium ion binding (GO:0005509)	--	--	--	--	--	--	IPR000859 [CUB domain] ; IPR001881[EGF-like calcium-binding domain] ; IPR011641[Tyrosine-protein kinase ephrin type A/B receptor-like] ; IPR024731[EGF domain] ; IPR026823[Complement Clr-like EGF domain]
D2HDB2	Alpha-mannosidase (Fragment)	MAN2A1	9.84266e+07	1.06342e+08	1.02018e+08	6.37387e+07	8.88345e+07	1.05327e+08	5	Molecular Function:alpha-mannosidase activity (GO:0004559),Biological Process:carbohydrate metabolic process (GO:0005975),Biological Process:mannose metabolic process (GO:0006013),Molecular Function:zinc ion binding (GO:0008270),Molecular Function:mannosidase activity (GO:0015923)	alpha-mannosidase II	3.2.1.114	ko00510 N-Glycan biosynthesis ko01100 Metabolic pathways	Alpha-mannosidase	G	Carbohydrate transport and metabolism ;	IPR000602 [Glycoside hydrolase family 38, N-terminal domain] ; IPR011682[Glycosyl hydrolase family 38, C-terminal] ; IPR015341[Glycoside hydrolase family 38, central domain]
G1L108	Beta-hexosaminidase		6.35047e+07	7.31609e+07	130466864	7.22652e+07	1.44876e+08	6.46582e+07	1	Biological Process:carbohydrate metabolic process (GO:0005975)	hexosaminidase	3.2.1.52	ko00511 Other glycan degradation ko00520 Amino sugar and nucleotide sugar metabolism ko00531 Glycosaminoglycan degradation ko00603 Glycosphingolipid biosynthesis - globo and isoglobo series ko00604 Glycosphingolipid biosynthesis - ganglio series ko01100 Metabolic pathways ko04142 Lysosome	N-acetyl-beta-hexosaminidase	G	Carbohydrate transport and metabolism ;	IPR015883 [Glycoside hydrolase family 20, catalytic domain] ; IPR029019[Beta-hexosaminidase, eukaryotic type, N-terminal]
G1LXJ8	F5/8 type C domain-containing protein	CPXM1	412786439	3.5557e+08	3.57724e+08	258600149	9.96432e+08	4.34831e+08	3	Molecular Function:metallocarboxypeptidase activity (GO:0004181),Biological Process:proteolysis (GO:0006508),Molecular Function:zinc ion binding (GO:0008270)	carboxypeptidase X1	3.4.17.-	--	Bacillopeptidase F, M6 metalloprotease family	O	Posttranslational modification, protein turnover, chaperones ;	IPR000421 [Coagulation factor 5/8 C-terminal domain] ; IPR000834[Peptidase M14, carboxypeptidase A]
D2I0Y4	Uncharacterized protein (Fragment)	PANDA_018898	66279990207	69106531858	41521193115	73217008664	53055657479	68301375408	1	Molecular Function:protein binding (GO:0005515)	--	--	--	--	--	--	IPR002350 [Kazal domain]
G1M1W5	Uncharacterized protein		0	0	0	1.49918e+07	1.07474e+07	4.8554e+06	--	--	--	--	--	Outer membrane protein assembly factor BamB, contains PQQ-like beta-propeller repeat	M	Cell wall/membrane/envelope biogenesis ;	IPR001846 [von Willebrand factor, type D domain] ; IPR002919[Trypsin Inhibitor-like, cysteine rich domain] ; IPR014853[Uncharacterised domain, cysteine-rich] ; IPR025615[TILa domain]
G1M174	Uncharacterized protein	MST1	2.94228e+08	3.42755e+08	3.87925e+08	4.42895e+08	8.43688e+08	3.19702e+08	2	Molecular Function:serine-type endopeptidase activity (GO:0004252),Biological Process:proteolysis (GO:0006508)	--	--	--	Secreted trypsin-like serine protease	O	Posttranslational modification, protein turnover, chaperones ;	IPR000001 [Kringle] ; IPR001254[Serine proteases, trypsin domain] ; IPR003609[PAN/Apple domain]
D2HMS1	IlGF domain-containing protein (Fragment)	PANDA_012910	38938006964	47170216739	16786584834	46714914655	33687656235	42114581884	2	Molecular Function:hormone activity (GO:0005179),Cellular Component:extracellular region (GO:0005576)	relaxin 1/2	--	ko04926 Relaxin signaling pathway	--	--	--	IPR016179 [Insulin-like]
D2GW48	Protein disulfide-isomerase (Fragment)	PDIA3	549581551	5.41241e+08	6.36496e+08	3.52132e+08	3.66235e+08	5.64488e+08	1	Biological Process:cell redox homeostasis (GO:0045454)	protein disulfide isomerase family A, member 3	5.3.4.1	ko04141 Protein processing in endoplasmic reticulum ko04612 Antigen processing and presentation	Negative regulator of GroEL, contains thioredoxin-like and TPR-like domains	O	Posttranslational modification, protein turnover, chaperones ;	IPR013766 [Thioredoxin domain]
D2H9Z8	Uncharacterized protein (Fragment)	PANDA_007195	3.64891e+08	3.29534e+08	2.03261e+08	2.44451e+08	2.01219e+08	3.752e+08	1	Molecular Function:protein binding (GO:0005515)	DnaJ homolog subfamily C member 3	--	ko04141 Protein processing in endoplasmic reticulum ko05164 Influenza A	Serine/threonine protein kinase	T	Signal transduction mechanisms ;	IPR001623 [DnaJ domain] ; IPR018704[Tetratricopeptide repeat-like domain] ; IPR019734[Tetratricopeptide repeat]
G1LNI2	CCT-theta	CCT8	6.94694e+07	6.06969e+07	460273296	3.87103e+08	9.34803e+08	7.52527e+07	1	Molecular Function:ATP binding (GO:0005524)	T-complex protein 1 subunit theta	--	--	Chaperonin GroEL (HSP60 family)	O	Posttranslational modification, protein turnover, chaperones ;	IPR002423 [Chaperonin Cpn60/TCP-1 family]
G1LAD5	alpha-1,2-Mannosidase	MAN1A1	2.82543e+08	2.95293e+08	3.51583e+08	1.96304e+08	4.34705e+08	2.87379e+08	3	Molecular Function:mannosyl-oligosaccharide 1,2-alpha-mannosidase activity (GO:0004571),Molecular Function:calcium ion binding (GO:0005509),Cellular Component:membrane (GO:0016020)	mannosyl-oligosaccharide alpha-1,2-mannosidase	3.2.1.113	ko00510 N-Glycan biosynthesis ko01100 Metabolic pathways ko04141 Protein processing in endoplasmic reticulum	--	--	--	IPR001382 [Glycoside hydrolase family 47]
D2HWG7	Ig-like domain-containing protein	PANDA_016814	4.70046e+08	4.59913e+08	1725638200	8.96485e+08	2534640004	5.03851e+08	--	--	--	--	--	--	--	--	--
D2GYC0	Uncharacterized protein (Fragment)	HSPA8	1.19403e+08	9.94368e+07	2.22687e+08	1.39359e+08	1.18085e+08	101126511	--	--	heat shock 70kDa protein 1/2/6/8	--	ko03040 Spliceosome ko04010 MAPK signaling pathway ko04141 Protein processing in endoplasmic reticulum ko04144 Endocytosis ko04213 Longevity regulating pathway - multiple species ko04612 Antigen processing and presentation ko04915 Estrogen signaling pathway ko05134 Legionellosis ko05145 Toxoplasmosis ko05162 Measles ko05164 Influenza A ko05169 Epstein-Barr virus infection	Molecular chaperone DnaK (HSP70)	O	Posttranslational modification, protein turnover, chaperones ;	IPR013126 [Heat shock protein 70 family]
G1LHP8	Uncharacterized protein	MGAT4C	1834152235	1799838140	3426069381	1646046563	2083637919	1781476946	2	Biological Process:carbohydrate metabolic process (GO:0005975),Cellular Component:membrane (GO:0016020)	--	--	ko00510 N-Glycan biosynthesis ko01100 Metabolic pathways	--	--	--	IPR006759 [Glycosyl transferase family 54]
G1LDN1	Sortilin 1	SORT1	9.99774e+08	9.70029e+08	659917695	1114027641	6.05946e+08	1034024663	--	--	sortilin	--	ko04142 Lysosome ko04722 Neurotrophin signaling pathway ko04979 Cholesterol metabolism	Uncharacterized protein related to plant photosystem II stability/assembly factor	R	General function prediction only ;	IPR031777 [Sortilin, C-terminal] ; IPR031778[Sortilin, N-terminal]
D2H680	Beta-N-acetylhexosaminidase (Fragment)	PANDA_005458	0	0	7626590	0	1.15355e+07	0	1	Biological Process:carbohydrate metabolic process (GO:0005975)	hexosaminidase	3.2.1.52	ko00511 Other glycan degradation ko00520 Amino sugar and nucleotide sugar metabolism ko00531 Glycosaminoglycan degradation ko00603 Glycosphingolipid biosynthesis - globo and isoglobo series ko00604 Glycosphingolipid biosynthesis - ganglio series ko01100 Metabolic pathways ko04142 Lysosome	N-acetyl-beta-hexosaminidase	G	Carbohydrate transport and metabolism ;	IPR015883 [Glycoside hydrolase family 20, catalytic domain] ; IPR029019[Beta-hexosaminidase, eukaryotic type, N-terminal]
G1MEY6	Peptidylglycine alpha-amidating monooxygenase	PAM	8.39967e+07	8.60544e+07	8.36365e+07	1.89343e+08	1.67209e+08	9.55247e+07	4	Molecular Function:monooxygenase activity (GO:0004497),Molecular Function:copper ion binding (GO:0005507),Molecular Function:protein binding (GO:0005515),Biological Process:oxidation-reduction process (GO:0055114)	peptidylglycine monooxygenase	1.14.17.3	--	DNA-binding beta-propeller fold protein YncE	R	General function prediction only ;	IPR000323 [Copper type II, ascorbate-dependent monooxygenase, N-terminal] ; IPR001258[NHL repeat] ; IPR024548[Copper type II ascorbate-dependent monooxygenase, C-terminal]
G1LGZ5	ATP-citrate synthase	ACLY	4.09054e+06	0	1.86927e+08	7.55978e+07	2.63075e+08	4.22735e+06	3	Molecular Function:catalytic activity (GO:0003824),Biological Process:metabolic process (GO:0008152),Molecular Function:cofactor binding (GO:0048037)	ATP citrate (pro-S)-lyase	2.3.3.8	ko00020 Citrate cycle (TCA cycle) ko01100 Metabolic pathways	Citrate synthase	C	Energy production and conversion ;	IPR002020 [Citrate synthase] ; IPR003781[CoA-binding] ; IPR005811[ATP-citrate lyase/succinyl-CoA ligase] ; IPR032263[ATP-citrate synthase, citrate-binding domain]
G1MAF6	15S Mg(2+)-ATPase p97 subunit	VCP	4.83544e+07	6.1295e+07	2.82401e+08	146708431	3.74293e+08	5.28919e+07	1	Molecular Function:ATP binding (GO:0005524)	transitional endoplasmic reticulum ATPase	--	ko04141 Protein processing in endoplasmic reticulum ko05134 Legionellosis	ATP-dependent 26S proteasome regulatory subunit	O	Posttranslational modification, protein turnover, chaperones ;	IPR003338 [CDC48, N-terminal subdomain] ; IPR003959[ATPase, AAA-type, core] ; IPR004201[CDC48, domain 2] ; IPR015415[Vps4 oligomerisation, C-terminal]
G1LHU6	Pyruvate kinase	PKM	1.18276e+07	4.61113e+06	4.69477e+07	2.22183e+07	3.49609e+07	1.16209e+07	4	Molecular Function:magnesium ion binding (GO:0000287),Molecular Function:pyruvate kinase activity (GO:0004743),Biological Process:glycolytic process (GO:0006096),Molecular Function:potassium ion binding (GO:0030955)	--	--	--	Pyruvate kinase	G	Carbohydrate transport and metabolism ;	IPR015793 [Pyruvate kinase, barrel] ; IPR015795[Pyruvate kinase, C-terminal]
G1LLF6	Beta-galactosidase		3.98124e+06	1.11874e+06	1398387718	4.63149e+08	2167706795	5.93502e+06	--	--	--	--	--	Beta-galactosidase GanA	G	Carbohydrate transport and metabolism ;	IPR031330 [Glycoside hydrolase 35, catalytic domain]
D2HB02	Beta-galactosidase (Fragment)	PANDA_007660	1686531191	1720830955	3811069307	2190487809	3134932962	1787017708	--	--	beta-galactosidase	3.2.1.23	ko00052 Galactose metabolism ko00511 Other glycan degradation ko00531 Glycosaminoglycan degradation ko00600 Sphingolipid metabolism ko00604 Glycosphingolipid biosynthesis - ganglio series ko01100 Metabolic pathways ko04142 Lysosome	Beta-galactosidase GanA	G	Carbohydrate transport and metabolism ;	IPR025300 [Beta-galactosidase jelly roll domain] ; IPR031330[Glycoside hydrolase 35, catalytic domain]
G1M9L3	Fructose-bisphosphate aldolase		3.46248e+08	3.27848e+08	4.85679e+08	5.11365e+08	570060736	3.20455e+08	2	Molecular Function:fructose-bisphosphate aldolase activity (GO:0004332),Biological Process:glycolytic process (GO:0006096)	fructose-bisphosphate aldolase, class I	4.1.2.13	ko00010 Glycolysis / Gluconeogenesis ko00030 Pentose phosphate pathway ko00051 Fructose and mannose metabolism ko01100 Metabolic pathways ko01200 Carbon metabolism ko01230 Biosynthesis of amino acids	Fructose-bisphosphate aldolase class 1	G	Carbohydrate transport and metabolism ;	IPR000741 [Fructose-bisphosphate aldolase, class-I]
D2I5Z9	Procollagen-lysine 5-dioxygenase (Fragment)	PLOD3	1.69733e+08	1.40042e+08	2.11271e+08	129286181	1.17159e+08	1.66051e+08	2	Molecular Function:oxidoreductase activity (GO:0016491),Biological Process:oxidation-reduction process (GO:0055114)	--	--	ko00310 Lysine degradation ko00514 Other types of O-glycan biosynthesis	Glycosyltransferase involved in LPS biosynthesis, GR25 family	M	Cell wall/membrane/envelope biogenesis ;	IPR005123 [Oxoglutarate/iron-dependent dioxygenase]
G1LHA7	Beta-hexosaminidase		8.41472e+08	8.58426e+08	1185215351	8.12635e+08	1157179298	8.82727e+08	1	Biological Process:carbohydrate metabolic process (GO:0005975)	hexosaminidase	3.2.1.52	ko00511 Other glycan degradation ko00520 Amino sugar and nucleotide sugar metabolism ko00531 Glycosaminoglycan degradation ko00603 Glycosphingolipid biosynthesis - globo and isoglobo series ko00604 Glycosphingolipid biosynthesis - ganglio series ko01100 Metabolic pathways ko04142 Lysosome	N-acetyl-beta-hexosaminidase	G	Carbohydrate transport and metabolism ;	IPR015883 [Glycoside hydrolase family 20, catalytic domain] ; IPR029019[Beta-hexosaminidase, eukaryotic type, N-terminal]
D2I361	C4a anaphylatoxin (Fragment)	PANDA_019918	5.25124e+08	611846273	402325287	4.97147e+08	4.47246e+08	5.44086e+08	3	Molecular Function:endopeptidase inhibitor activity (GO:0004866),Cellular Component:extracellular region (GO:0005576),Cellular Component:extracellular space (GO:0005615)	complement component 4	--	ko04610 Complement and coagulation cascades ko05133 Pertussis ko05150 Staphylococcus aureus infection ko05322 Systemic lupus erythematosus	Uncharacterized conserved protein YfaS, alpha-2-macroglobulin family	R	General function prediction only ;	IPR000020 [Anaphylatoxin/fibulin] ; IPR001599[Alpha-2-macroglobulin] ; IPR002890[Alpha-2-macroglobulin, N-terminal] ; IPR009048[Alpha-macroglobulin, receptor-binding] ; IPR011625[Alpha-2-macroglobulin, N-terminal 2] ; IPR011626[Alpha-macroglobulin complement component] ; IPR018933[Netrin module, non-TIMP type] ; IPR019565[Alpha-2-macroglobulin, thiol-ester bond-forming]
D2GWR9	Calumenin (Fragment)	CALU	6.25434e+06	7.87331e+06	2.04004e+06	0	0	1.14254e+07	1	Molecular Function:calcium ion binding (GO:0005509)	--	--	--	Ca2+-binding protein, EF-hand superfamily	T	Signal transduction mechanisms ;	IPR002048 [EF-hand domain]
G1L5F2	Polypeptide N-acetylgalactosaminyltransferase	GALNT6	1013244693	9.36396e+08	377427787	5.3905e+08	2.57331e+08	9.48297e+08	--	--	polypeptide N-acetylgalactosaminyltransferase	2.4.1.41	ko00512 Mucin type O-glycan biosynthesis ko01100 Metabolic pathways	Uncharacterized conserved protein RhaS, contains 28 RHS repeats	R	General function prediction only ;	IPR000772 [Ricin B, lectin domain] ; IPR001173[Glycosyltransferase 2-like]
G1LAX4	Scavenger receptor cysteine rich family member with 5 domains	SSC5D	4.14071e+08	4.31355e+08	3.37943e+08	2.7118e+08	5.42096e+08	4.1489e+08	2	Molecular Function:scavenger receptor activity (GO:0005044),Cellular Component:membrane (GO:0016020)	--	--	--	Type V secretory pathway, adhesin AidA	MU	Cell wall/membrane/envelope biogenesis ; Intracellular trafficking, secretion, and vesicular transport ;	IPR001190 [SRCR domain]
G1LUX7	Glycosyl-phosphatidylinositol-specific phospholipase D	GPLD1	1.18798e+08	1.19154e+08	7.54793e+07	2.45272e+08	7.36292e+07	1.50037e+08	--	--	glycosylphosphatidylinositol phospholipase D	3.1.4.50	ko00563 Glycosylphosphatidylinositol (GPI)-anchor biosynthesis	Cytolysin, a secreted calcineurin-like phosphatase	U	Intracellular trafficking, secretion, and vesicular transport ;	IPR013517 [FG-GAP repeat] ; IPR029002[Phospholipase C/D]
G1LE36	Calumenin	CALU	5.22033e+07	6.04053e+07	14318855	7.98409e+06	2.30588e+07	5.09126e+07	1	Molecular Function:calcium ion binding (GO:0005509)	--	--	--	Ca2+-binding protein, EF-hand superfamily	T	Signal transduction mechanisms ;	IPR002048 [EF-hand domain]
G1LU49	Chloride intracellular channel protein	CLIC4	1.83866e+08	1.89166e+08	4.30487e+08	2.45196e+08	2.41798e+08	2.08181e+08	1	Molecular Function:protein binding (GO:0005515)	chloride intracellular channel protein 4	--	--	Glutathione S-transferase	O	Posttranslational modification, protein turnover, chaperones ;	IPR004045 [Glutathione S-transferase, N-terminal]
D2I4R2	Moesin (Fragment)	MSN	5.30933e+07	6.24067e+07	179589671	5.00824e+07	1.10518e+08	5.95647e+07	3	Cellular Component:cytoplasm (GO:0005737),Molecular Function:cytoskeletal protein binding (GO:0008092),Cellular Component:extrinsic component of membrane (GO:0019898)	moesin	--	ko04530 Tight junction ko04670 Leukocyte transendothelial migration ko04810 Regulation of actin cytoskeleton ko05162 Measles ko05205 Proteoglycans in cancer	--	--	--	IPR011259 [Ezrin/radixin/moesin, C-terminal] ; IPR018979[FERM, N-terminal] ; IPR018980[FERM, C-terminal PH-like domain] ; IPR019748[FERM central domain]
D6BQW4	Glyceraldehyde-3-phosphate dehydrogenase		7.73624e+08	7.4284e+08	1054230393	6.80455e+08	839273795	8.64197e+08	1	Biological Process:oxidation-reduction process (GO:0055114)	glyceraldehyde 3-phosphate dehydrogenase	1.2.1.12	ko00010 Glycolysis / Gluconeogenesis ko01100 Metabolic pathways ko01200 Carbon metabolism ko01230 Biosynthesis of amino acids ko04066 HIF-1 signaling pathway ko05010 Alzheimer's disease	Glyceraldehyde-3-phosphate dehydrogenase/erythrose-4-phosphate dehydrogenase	G	Carbohydrate transport and metabolism ;	IPR020828 [Glyceraldehyde 3-phosphate dehydrogenase, NAD(P) binding domain] ; IPR020829[Glyceraldehyde 3-phosphate dehydrogenase, catalytic domain]
G1LT19	Angiotensin 1-10	AGT	1.0468e+08	9.68116e+07	1084319579	2139254026	3645878955	9.51766e+07	--	--	angiotensinogen	--	ko04614 Renin-angiotensin system ko04924 Renin secretion	Serine protease inhibitor	O	Posttranslational modification, protein turnover, chaperones ;	IPR023796 [Serpin domain]
D2HI84	Uncharacterized protein (Fragment)	PANDA_010889	3.44873e+07	1.75992e+07	1.36172e+08	1.15729e+08	1.01752e+08	3.9872e+07	2	Biological Process:vesicle docking involved in exocytosis (GO:0006904),Biological Process:vesicle-mediated transport (GO:0016192)	syntaxin-binding protein 2	--	--	--	--	--	IPR001619 [Sec1-like protein]
D2HC77	Apolipoprotein A-I	APOA1	6.1633e+08	5.42792e+08	6.75332e+08	5.58881e+08	3.27366e+08	6.02046e+08	4	Cellular Component:extracellular region (GO:0005576),Biological Process:lipid transport (GO:0006869),Molecular Function:lipid binding (GO:0008289),Biological Process:lipoprotein metabolic process (GO:0042157)	apolipoprotein A-I	--	ko03320 PPAR signaling pathway ko04975 Fat digestion and absorption ko04977 Vitamin digestion and absorption ko04979 Cholesterol metabolism ko05143 African trypanosomiasis	--	--	--	IPR000074 [Apolipoprotein A/E]
G1LX92	T1-TrpRS	WARS1	1.50447e+08	1.68298e+08	3.45436e+08	272867914	241667325	1.5128e+08	4	Molecular Function:nucleotide binding (GO:0000166),Molecular Function:aminoacyl-tRNA ligase activity (GO:0004812),Molecular Function:ATP binding (GO:0005524),Biological Process:tRNA aminoacylation for protein translation (GO:0006418)	tryptophanyl-tRNA synthetase	6.1.1.2	ko00970 Aminoacyl-tRNA biosynthesis	Tryptophanyl-tRNA synthetase	J	Translation, ribosomal structure and biogenesis ;	IPR000738 [WHEP-TRS domain] ; IPR002305[Aminoacyl-tRNA synthetase, class Ic]
G1MAN4	T-complex protein 1 subunit eta	CCT7	5.79419e+06	5.05115e+06	1.93012e+08	1.57343e+08	3.41918e+08	2.79172e+06	1	Molecular Function:ATP binding (GO:0005524)	T-complex protein 1 subunit eta	--	--	Chaperonin GroEL (HSP60 family)	O	Posttranslational modification, protein turnover, chaperones ;	IPR002423 [Chaperonin Cpn60/TCP-1 family]
D2HTE5	Uncharacterized protein (Fragment)	PANDA_015437	0	3.33124e+06	1.72845e+08	2.81647e+07	8.95154e+07	0	2	Molecular Function:protein binding (GO:0005515),Biological Process:regulation of GTPase activity (GO:0043087)	Ras GTPase-activating-like protein IQGAP2/3	--	ko04810 Regulation of actin cytoskeleton	--	--	--	IPR000048 [IQ motif, EF-hand binding site] ; IPR000593[RasGAP protein, C-terminal] ; IPR001715[Calponin homology domain] ; IPR001936[Ras GTPase-activating protein]
D2H9W8	Uncharacterized protein (Fragment)	CCT5	0	0	1.95073e+08	1.93727e+08	4.48478e+08	6.45349e+06	1	Molecular Function:ATP binding (GO:0005524)	T-complex protein 1 subunit epsilon	--	--	Chaperonin GroEL (HSP60 family)	O	Posttranslational modification, protein turnover, chaperones ;	IPR002423 [Chaperonin Cpn60/TCP-1 family]
D2HGR7	Aldedh domain-containing protein (Fragment)	PANDA_010240	5.60441e+08	5.65989e+08	1011333582	9.15375e+08	5.02813e+08	6.20807e+08	3	Biological Process:metabolic process (GO:0008152),Molecular Function:oxidoreductase activity (GO:0016491),Biological Process:oxidation-reduction process (GO:0055114)	aldehyde dehydrogenase (NAD(P)+)	1.2.1.5	ko00010 Glycolysis / Gluconeogenesis ko00340 Histidine metabolism ko00350 Tyrosine metabolism ko00360 Phenylalanine metabolism ko00410 beta-Alanine metabolism ko00980 Metabolism of xenobiotics by cytochrome P450 ko00982 Drug metabolism - cytochrome P450 ko01100 Metabolic pathways ko05204 Chemical carcinogenesis	Acyl-CoA reductase or other NAD-dependent aldehyde dehydrogenase	C	Energy production and conversion ;	IPR015590 [Aldehyde dehydrogenase domain]
G1L7R2	Protein disulfide-isomerase A4	PDIA4	3.36822e+08	3.86941e+08	3.77164e+08	1.75852e+08	2.40269e+08	3.36234e+08	1	Biological Process:cell redox homeostasis (GO:0045454)	protein disulfide-isomerase A4	5.3.4.1	ko04141 Protein processing in endoplasmic reticulum ko04918 Thyroid hormone synthesis	Negative regulator of GroEL, contains thioredoxin-like and TPR-like domains	O	Posttranslational modification, protein turnover, chaperones ;	IPR013766 [Thioredoxin domain]
G1LEU1	Carboxypeptidase E	CPE	4.90904e+08	5.02555e+08	5.02846e+08	4.55432e+08	1763284589	5.37884e+08	3	Molecular Function:metallocarboxypeptidase activity (GO:0004181),Biological Process:proteolysis (GO:0006508),Molecular Function:zinc ion binding (GO:0008270)	carboxypeptidase E	3.4.17.10	ko04940 Type I diabetes mellitus	Bacillopeptidase F, M6 metalloprotease family	O	Posttranslational modification, protein turnover, chaperones ;	IPR000834 [Peptidase M14, carboxypeptidase A]
D2HFH8	Uncharacterized protein (Fragment)	PANDA_009651	5.39175e+07	6.87822e+07	5.18693e+07	8.80213e+07	6.16111e+07	5.38576e+07	1	Molecular Function:protein binding (GO:0005515)	--	--	--	Leucine-rich repeat (LRR) protein	K	Transcription ;	IPR001611 [Leucine-rich repeat] ; IPR013098[Immunoglobulin I-set]
G1LGH1	WD repeat domain 1	WDR1	118487064	1.07888e+08	2.5446e+08	2.70237e+08	1.51058e+08	108987012	1	Molecular Function:protein binding (GO:0005515)	--	--	--	Predicted NTPase, NACHT family domain	T	Signal transduction mechanisms ;	IPR001680 [WD40 repeat]
G1MGY6	Phosphoglycerate kinase	PGK1	1.27214e+08	1.26186e+08	2.28367e+08	1.72908e+08	2.27302e+08	1.36045e+08	2	Molecular Function:phosphoglycerate kinase activity (GO:0004618),Biological Process:glycolytic process (GO:0006096)	phosphoglycerate kinase	2.7.2.3	ko00010 Glycolysis / Gluconeogenesis ko01100 Metabolic pathways ko01200 Carbon metabolism ko01230 Biosynthesis of amino acids	3-phosphoglycerate kinase	G	Carbohydrate transport and metabolism ;	IPR001576 [Phosphoglycerate kinase]
G1LHS7	Pyruvate kinase	PKM	1.10854e+06	1.18632e+07	58844373	3.24434e+07	2.23211e+07	1.20392e+07	4	Molecular Function:magnesium ion binding (GO:0000287),Molecular Function:pyruvate kinase activity (GO:0004743),Biological Process:glycolytic process (GO:0006096),Molecular Function:potassium ion binding (GO:0030955)	--	--	--	Pyruvate kinase	G	Carbohydrate transport and metabolism ;	IPR015793 [Pyruvate kinase, barrel] ; IPR015795[Pyruvate kinase, C-terminal]
G1LAN9	Citrate hydro-lyase	ACO1	8.04376e+07	8.98714e+07	185657026	8.55413e+07	1.86812e+08	9.31266e+07	1	Biological Process:metabolic process (GO:0008152)	aconitate hydratase	4.2.1.3	ko00020 Citrate cycle (TCA cycle) ko00630 Glyoxylate and dicarboxylate metabolism ko01100 Metabolic pathways ko01200 Carbon metabolism ko01210 2-Oxocarboxylic acid metabolism ko01230 Biosynthesis of amino acids	Aconitase A	C	Energy production and conversion ;	IPR000573 [Aconitase A/isopropylmalate dehydratase small subunit, swivel domain] ; IPR001030[Aconitase/3-isopropylmalate dehydratase large subunit, alpha/beta/alpha domain]
D2HTG8	Uncharacterized protein (Fragment)	ACTN4	3.12625e+07	3.40059e+07	5.85575e+07	1.44947e+07	4.26382e+07	4.91703e+07	1	Molecular Function:protein binding (GO:0005515)	actinin alpha 1/4	--	ko04510 Focal adhesion ko04520 Adherens junction ko04530 Tight junction ko04670 Leukocyte transendothelial migration ko04810 Regulation of actin cytoskeleton ko05146 Amoebiasis ko05203 Viral carcinogenesis ko05322 Systemic lupus erythematosus	--	--	--	IPR001715 [Calponin homology domain] ; IPR002017[Spectrin repeat] ; IPR014837[EF-hand, Ca insensitive]
G1M777	Peptidase S1 domain-containing protein		98214204524	86051238851	45201950489	62959952087	53563975177	88157689308	2	Molecular Function:serine-type endopeptidase activity (GO:0004252),Biological Process:proteolysis (GO:0006508)	--	--	--	Secreted trypsin-like serine protease	O	Posttranslational modification, protein turnover, chaperones ;	IPR001254 [Serine proteases, trypsin domain]
G1LFL4	Dipeptidyl peptidase 7	DPP7	1122917820	1103524648	1911474533	1189820185	1863757997	1174923676	2	Biological Process:proteolysis (GO:0006508),Molecular Function:serine-type peptidase activity (GO:0008236)	dipeptidyl-peptidase II	3.4.14.2	--	--	--	--	IPR008758 [Peptidase S28]
G1M3M6	Ubiquitin-activating enzyme E1	UBA1	1.53864e+08	1.38526e+08	2.70858e+08	1.81882e+08	1.7921e+08	1.30255e+08	1	Molecular Function:small protein activating enzyme activity (GO:0008641)	ubiquitin-activating enzyme E1	6.2.1.45	ko04120 Ubiquitin mediated proteolysis ko05012 Parkinson's disease	Ubiquitin	O	Posttranslational modification, protein turnover, chaperones ;	IPR000594 [THIF-type NAD/FAD binding fold] ; IPR018965[Ubiquitin-activating enzyme E1, C-terminal] ; IPR019572[Ubiquitin-activating enzyme, catalytic cysteine domain] ; IPR032418[Ubiquitin-activating enzyme E1, FCCH domain] ; IPR032420[Ubiquitin-activating enzyme E1, four-helix bundle]
G1L4Q6	Atriopeptidase	MME	1.52308e+08	1.62273e+08	3.76051e+08	3.76842e+08	3.47692e+08	1.67121e+08	2	Molecular Function:metalloendopeptidase activity (GO:0004222),Biological Process:proteolysis (GO:0006508)	neprilysin	3.4.24.11	ko04614 Renin-angiotensin system ko04640 Hematopoietic cell lineage ko04974 Protein digestion and absorption ko05010 Alzheimer's disease	Predicted metalloendopeptidase	O	Posttranslational modification, protein turnover, chaperones ;	IPR008753 [Peptidase M13, N-terminal domain] ; IPR018497[Peptidase M13, C-terminal domain]
G1LLG5	Beta-galactosidase	GLB1L3	0	4.91512e+06	33135181	8.92016e+06	2.63769e+07	7.20835e+06	--	--	--	--	--	Beta-galactosidase GanA	G	Carbohydrate transport and metabolism ;	IPR031330 [Glycoside hydrolase 35, catalytic domain]
G1L7L9	Carboxypeptidase	SCPEP1	7.49428e+08	8.22306e+08	7.53774e+08	6.1726e+08	5.32999e+08	9.06255e+08	2	Molecular Function:serine-type carboxypeptidase activity (GO:0004185),Biological Process:proteolysis (GO:0006508)	serine carboxypeptidase 1	3.4.16.-	--	Carboxypeptidase C (cathepsin A)	E	Amino acid transport and metabolism ;	IPR001563 [Peptidase S10, serine carboxypeptidase]
D2HBM7	Ig-like domain-containing protein (Fragment)	PANDA_007940	155901925	1.58363e+08	851504875	8.21876e+08	9.57945e+08	1.54161e+08	--	--	polymeric immunoglobulin receptor	--	ko04672 Intestinal immune network for IgA production	--	--	--	IPR013106 [Immunoglobulin V-set domain]
G1L5H8	Peptidase A1 domain-containing protein		920592693	8.83477e+08	1993453041	1768933485	1815167993	8.70613e+08	2	Molecular Function:aspartic-type endopeptidase activity (GO:0004190),Biological Process:proteolysis (GO:0006508)	cathepsin D	3.4.23.5	ko04071 Sphingolipid signaling pathway ko04140 Autophagy - animal ko04142 Lysosome ko04210 Apoptosis ko05152 Tuberculosis	--	--	--	IPR012848 [Aspartic peptidase, N-terminal] ; IPR033121[Peptidase family A1 domain]
G1KZN3	Glucosylceramidase	GBA	4.38577e+08	4.67029e+08	4.38171e+08	215263047	3.08998e+08	4.72508e+08	--	--	glucosylceramidase	3.2.1.45	ko00511 Other glycan degradation ko00600 Sphingolipid metabolism ko01100 Metabolic pathways ko04142 Lysosome	O-Glycosyl hydrolase	M	Cell wall/membrane/envelope biogenesis ;	IPR033452 [Glycosyl hydrolase family 30, beta sandwich domain] ; IPR033453[Glycosyl hydrolase family 30, TIM-barrel domain]
D2GYI3	Uncharacterized protein (Fragment)	HSPA2	0	0	1.98832e+08	4.45769e+07	5.98639e+07	0	--	--	heat shock 70kDa protein 1/2/6/8	--	ko03040 Spliceosome ko04010 MAPK signaling pathway ko04141 Protein processing in endoplasmic reticulum ko04144 Endocytosis ko04213 Longevity regulating pathway - multiple species ko04612 Antigen processing and presentation ko04915 Estrogen signaling pathway ko05134 Legionellosis ko05145 Toxoplasmosis ko05162 Measles ko05164 Influenza A ko05169 Epstein-Barr virus infection	Molecular chaperone DnaK (HSP70)	O	Posttranslational modification, protein turnover, chaperones ;	IPR013126 [Heat shock protein 70 family]
D2H9A8	Galectin-3-binding protein (Fragment)	PANDA_006893	1512056766	1410926252	1373678757	1559762782	1570933778	1457647037	2	Molecular Function:scavenger receptor activity (GO:0005044),Cellular Component:membrane (GO:0016020)	galectin-3-binding protein	--	--	--	--	--	IPR001190 [SRCR domain] ; IPR011705[BTB/Kelch-associated]
D2H1P2	ShKT domain-containing protein (Fragment)	PANDA_003464	2918417051	2815917105	2595183235	4.70087e+08	7.91264e+08	2931516550	--	--	cysteine-rich secretory protein	--	--	Uncharacterized conserved protein YkwD, contains CAP (CSP/antigen 5/PR1) domain	S	Function unknown ;	IPR013871 [Cysteine-rich secretory protein] ; IPR014044[CAP domain]
D2I0Y5	Uncharacterized protein (Fragment)	PANDA_018899	0	2.31276e+06	7.28308e+06	9.18801e+07	5.00035e+06	2.64606e+06	1	Molecular Function:protein binding (GO:0005515)	--	--	--	--	--	--	IPR002350 [Kazal domain]
G1MKK0	Uncharacterized protein		4.19876e+07	4.20561e+07	89054908	5.29376e+07	8.55341e+07	5.35203e+07	--	--	heat shock 70kDa protein 1/2/6/8	--	ko03040 Spliceosome ko04010 MAPK signaling pathway ko04141 Protein processing in endoplasmic reticulum ko04144 Endocytosis ko04213 Longevity regulating pathway - multiple species ko04612 Antigen processing and presentation ko04915 Estrogen signaling pathway ko05134 Legionellosis ko05145 Toxoplasmosis ko05162 Measles ko05164 Influenza A ko05169 Epstein-Barr virus infection	Molecular chaperone DnaK (HSP70)	O	Posttranslational modification, protein turnover, chaperones ;	IPR013126 [Heat shock protein 70 family]
G1LRG2	Radixin	RDX	2.70227e+07	1.43775e+07	6.02516e+07	2.84328e+07	4.63151e+07	2.85359e+07	3	Cellular Component:cytoplasm (GO:0005737),Molecular Function:cytoskeletal protein binding (GO:0008092),Cellular Component:extrinsic component of membrane (GO:0019898)	radixin	--	ko04530 Tight junction ko04810 Regulation of actin cytoskeleton ko05205 Proteoglycans in cancer ko05206 MicroRNAs in cancer	--	--	--	IPR011259 [Ezrin/radixin/moesin, C-terminal] ; IPR018979[FERM, N-terminal] ; IPR018980[FERM, C-terminal PH-like domain] ; IPR019748[FERM central domain]
G1LW88	Ubiquitin carboxyl-terminal hydrolase 7	USP7	7.09376e+06	1.5529e+07	91126273	5.87893e+07	1.65423e+08	8.24938e+06	3	Molecular Function:protein binding (GO:0005515),Biological Process:protein deubiquitination (GO:0016579),Molecular Function:thiol-dependent ubiquitinyl hydrolase activity (GO:0036459)	ubiquitin carboxyl-terminal hydrolase 7	3.4.19.12	ko04068 FoxO signaling pathway ko05168 Herpes simplex infection ko05169 Epstein-Barr virus infection ko05203 Viral carcinogenesis	Ubiquitin C-terminal hydrolase	O	Posttranslational modification, protein turnover, chaperones ;	IPR001394 [Peptidase C19, ubiquitin carboxyl-terminal hydrolase] ; IPR002083[MATH/TRAF domain] ; IPR024729[Ubiquitin carboxyl-terminal hydrolase 7, ICP0-binding domain] ; IPR029346[Ubiquitin carboxyl-terminal hydrolase, C-terminal]
D2HF47	Activation peptide (Fragment)	PANDA_009471	1.60746e+07	9.74759e+06	5.73004e+06	1.4091e+07	3.0279e+06	8.51811e+06	2	Molecular Function:serine-type endopeptidase activity (GO:0004252),Biological Process:proteolysis (GO:0006508)	plasminogen	3.4.21.7	ko04080 Neuroactive ligand-receptor interaction ko04610 Complement and coagulation cascades ko05150 Staphylococcus aureus infection ko05164 Influenza A	Secreted trypsin-like serine protease	O	Posttranslational modification, protein turnover, chaperones ;	IPR000001 [Kringle] ; IPR001254[Serine proteases, trypsin domain]
G1L675	Haptoglobin		1756609327	1747621757	2315393122	4142621549	1835322983	1790368790	2	Molecular Function:serine-type endopeptidase activity (GO:0004252),Biological Process:proteolysis (GO:0006508)	haptoglobin	--	--	Secreted trypsin-like serine protease	O	Posttranslational modification, protein turnover, chaperones ;	IPR001254 [Serine proteases, trypsin domain]
G1LZE2	HATPase_c domain-containing protein	HSP90AB1	1.32799e+07	7.20125e+06	3.15448e+07	2.30568e+07	5.87489e+07	1.16565e+07	4	Molecular Function:ATP binding (GO:0005524),Biological Process:protein folding (GO:0006457),Biological Process:response to stress (GO:0006950),Molecular Function:unfolded protein binding (GO:0051082)	molecular chaperone HtpG	--	ko04141 Protein processing in endoplasmic reticulum ko04151 PI3K-Akt signaling pathway ko04217 Necroptosis ko04612 Antigen processing and presentation ko04621 NOD-like receptor signaling pathway ko04657 IL-17 signaling pathway ko04659 Th17 cell differentiation ko04914 Progesterone-mediated oocyte maturation ko04915 Estrogen signaling pathway ko05200 Pathways in cancer ko05215 Prostate cancer ko05…	Molecular chaperone, HSP90 family	O	Posttranslational modification, protein turnover, chaperones ;	IPR001404 [Heat shock protein Hsp90 family] ; IPR003594[Histidine kinase-like ATPase, C-terminal domain]
G1LX08	Tubulin alpha chain	LOC100470688	1.92009e+07	2.74006e+07	260114832	1.68496e+08	2.08152e+08	2.10589e+07	1	Molecular Function:GTPase activity (GO:0003924)	tubulin alpha	--	ko04145 Phagosome ko04210 Apoptosis ko04530 Tight junction ko04540 Gap junction	--	--	--	IPR003008 [Tubulin/FtsZ, GTPase domain] ; IPR018316[Tubulin/FtsZ, 2-layer sandwich domain]
G1L5G2	Rab GDP dissociation inhibitor	GDI2	3.20417e+07	1101623207	76109517	4.60395e+07	1.33309e+08	3.82597e+07	2	Molecular Function:GDP-dissociation inhibitor activity (GO:0005092),Biological Process:small GTPase mediated signal transduction (GO:0007264)	Rab GDP dissociation inhibitor	--	--	--	--	--	IPR018203 [GDP dissociation inhibitor]
D2H9A9	Uncharacterized protein (Fragment)	CANT1	1.76419e+08	1.49147e+08	2.18936e+08	203335062	4.27645e+08	149069305	2	Molecular Function:calcium ion binding (GO:0005509),Molecular Function:nucleoside-diphosphatase activity (GO:0017110)	galectin-3-binding protein	--	--	--	--	--	IPR009283 [Apyrase]
D2HG17	Uncharacterized protein (Fragment)	CALR	6.8709e+08	6.34776e+08	722016028	3.36322e+08	3.97282e+08	6.66703e+08	4	Molecular Function:calcium ion binding (GO:0005509),Cellular Component:endoplasmic reticulum (GO:0005783),Biological Process:protein folding (GO:0006457),Molecular Function:unfolded protein binding (GO:0051082)	calreticulin	--	ko04141 Protein processing in endoplasmic reticulum ko04145 Phagosome ko04612 Antigen processing and presentation ko05142 Chagas disease (American trypanosomiasis) ko05166 HTLV-I infection	--	--	--	IPR001580 [Calreticulin/calnexin]
G1MBX3	Activation peptide	PLG	0	5.09628e+06	0	0	2.99051e+06	5.48421e+06	2	Molecular Function:serine-type endopeptidase activity (GO:0004252),Biological Process:proteolysis (GO:0006508)	plasminogen	3.4.21.7	ko04080 Neuroactive ligand-receptor interaction ko04610 Complement and coagulation cascades ko05150 Staphylococcus aureus infection ko05164 Influenza A	Secreted trypsin-like serine protease	O	Posttranslational modification, protein turnover, chaperones ;	IPR000001 [Kringle] ; IPR001254[Serine proteases, trypsin domain] ; IPR003609[PAN/Apple domain]
G1MGM4	Phosphoglycerate mutase	PGAM2	2.65312e+07	1.83541e+07	797859603	4.7279e+08	1224692927	1.89501e+07	--	--	2,3-bisphosphoglycerate-dependent phosphoglycerate mutase	5.4.2.11	ko00010 Glycolysis / Gluconeogenesis ko00260 Glycine, serine and threonine metabolism ko01100 Metabolic pathways ko01200 Carbon metabolism ko01230 Biosynthesis of amino acids ko04922 Glucagon signaling pathway ko05230 Central carbon metabolism in cancer	Phosphoglycerate mutase (BPG-dependent)	G	Carbohydrate transport and metabolism ;	IPR013078 [Histidine phosphatase superfamily, clade-1]
G1MA03	Uncharacterized protein	MROH2B	2.18568e+06	1.81321e+06	1.43555e+08	5.82897e+07	7.09159e+07	3.10914e+06	--	--	--	--	--	--	--	--	--
G1MGY7	Glutaminyl-peptide cyclotransferase	QPCT	7.4477e+08	6.65693e+08	2024777619	6.83029e+08	1219514686	7.45736e+08	--	--	glutaminyl-peptide cyclotransferase	2.3.2.5	--	Zn-dependent amino- or carboxypeptidase, M28 family	O	Posttranslational modification, protein turnover, chaperones ;	IPR007484 [Peptidase M28]
G1M1E2	BPTI/Kunitz inhibitor domain-containing protein	SPINT4	9370530192	9028617201	13003604785	12178119208	5178319003	9808446929	1	Molecular Function:serine-type endopeptidase inhibitor activity (GO:0004867)	--	--	--	--	--	--	IPR002223 [Pancreatic trypsin inhibitor Kunitz domain]
G1L1M6	Sialic acid acetylesterase	SIAE	4.28037e+07	3.78992e+07	1.20731e+08	2.08944e+08	1.81392e+08	4.31836e+07	--	--	sialate O-acetylesterase	3.1.1.53	--	Lysophospholipase L1 or related esterase	E	Amino acid transport and metabolism ;	IPR005181 [Sialate O-acetylesterase domain]
D2GYL4	SH3 domain-containing protein (Fragment)	PANDA_002098	7.94885e+07	8.71992e+07	6.60953e+07	1.12978e+08	7.85228e+07	9.90288e+07	--	--	--	--	--	--	--	--	IPR011511 [Variant SH3 domain]
G1MJ66	Granulin precursor	GRN	8.14876e+07	5.76185e+07	1.54222e+08	2.65419e+08	5.10536e+07	8.67459e+07	--	--	--	--	--	--	--	--	IPR000118 [Granulin]
D2GXH8	Hexokinase (Fragment)	PANDA_001608	0	0	3.3924e+08	1.65581e+08	2.24209e+08	0	2	Molecular Function:ATP binding (GO:0005524),Biological Process:carbohydrate metabolic process (GO:0005975)	hexokinase	2.7.1.1	ko00010 Glycolysis / Gluconeogenesis ko00051 Fructose and mannose metabolism ko00052 Galactose metabolism ko00500 Starch and sucrose metabolism ko00520 Amino sugar and nucleotide sugar metabolism ko00524 Neomycin, kanamycin and gentamicin biosynthesis ko01100 Metabolic pathways ko01200 Carbon metabolism ko04066 HIF-1 signaling pathway ko04910 Insulin signaling pathway ko04930 Type II diabetes mel…	Hexokinase	G	Carbohydrate transport and metabolism ;	IPR022672 [Hexokinase, N-terminal] ; IPR022673[Hexokinase, C-terminal]
G1MAY6	Antithrombin-III	SERPINC1	1.48126e+08	1.68203e+08	128230371	2.14709e+08	1.09615e+08	1.6711e+08	--	--	antithrombin III	--	ko04610 Complement and coagulation cascades	Serine protease inhibitor	O	Posttranslational modification, protein turnover, chaperones ;	IPR023796 [Serpin domain]
G1MHF6	EH domain containing 1	EHD1	1.8721e+07	1.95238e+07	1.14779e+08	6.09064e+07	7.05955e+07	2.04364e+07	1	Molecular Function:protein binding (GO:0005515)	EH domain-containing protein 1	--	ko04144 Endocytosis	Replication fork clamp-binding protein CrfC (dynamin-like GTPase family)	L	Replication, recombination and repair ;	IPR000261 [EH domain] ; IPR022812[Dynamin superfamily] ; IPR031692[EH domain-containing protein, N-terminal]
G1MCV4	Tripeptidyl aminopeptidase	TPP1	7.34799e+08	7.52291e+08	7.00358e+08	6.13233e+08	7.81056e+08	7.57879e+08	1	Molecular Function:serine-type peptidase activity (GO:0008236)	tripeptidyl-peptidase I	3.4.14.9	ko04142 Lysosome	Serine protease, subtilase family	O	Posttranslational modification, protein turnover, chaperones ;	IPR015366 [Peptidase S53, activation domain]
G1LHT1	Aamy domain-containing protein	SLC3A2	9.5597e+07	7.40778e+07	1.03343e+08	6.69018e+07	1.08967e+08	8.19396e+07	2	Molecular Function:catalytic activity (GO:0003824),Biological Process:carbohydrate metabolic process (GO:0005975)	solute carrier family 3, member 2	--	ko04150 mTOR signaling pathway ko04216 Ferroptosis ko04974 Protein digestion and absorption	Glycosidase	G	Carbohydrate transport and metabolism ;	IPR006047 [Glycosyl hydrolase, family 13, catalytic domain] ; IPR031984[Solute carrier family 3 member 2, N-terminal domain]
D2GUR2	Uncharacterized protein (Fragment)	PANDA_000397	8.9786e+08	8.86956e+08	1230452741	6.64454e+08	8.45526e+08	9.30959e+08	--	--	nucleotide exchange factor SIL1	--	ko04141 Protein processing in endoplasmic reticulum	--	--	--	--
G1LID2	SERPIN domain-containing protein		6.34293e+08	6.128e+08	939487065	1235179656	1206227601	6.13009e+08	--	--	alpha-1-antitrypsin	--	ko04610 Complement and coagulation cascades	Serine protease inhibitor	O	Posttranslational modification, protein turnover, chaperones ;	IPR023796 [Serpin domain]
G1M4Q5	WD_REPEATS_REGION domain-containing protein	GNB1	1.00186e+08	1.1118e+08	2.40696e+08	1.43427e+08	1.14976e+08	1.01775e+08	1	Molecular Function:protein binding (GO:0005515)	guanine nucleotide-binding protein G(I)/G(S)/G(T) subunit beta-1	--	ko04014 Ras signaling pathway ko04062 Chemokine signaling pathway ko04151 PI3K-Akt signaling pathway ko04371 Apelin signaling pathway ko04713 Circadian entrainment ko04723 Retrograde endocannabinoid signaling ko04724 Glutamatergic synapse ko04725 Cholinergic synapse ko04726 Serotonergic synapse ko04727 GABAergic synapse ko04728 Dopaminergic synapse ko04740 Olfactory transduction ko04744 Phototran…	WD40 repeat	R	General function prediction only ;	IPR001680 [WD40 repeat]
G1M534	Asparaginyl endopeptidase	LGMN	8.2205e+07	9.01365e+07	1.36851e+08	2.4408e+08	8.82801e+07	1.17085e+08	2	Biological Process:proteolysis (GO:0006508),Molecular Function:peptidase activity (GO:0008233)	legumain	3.4.22.34	ko04142 Lysosome ko04612 Antigen processing and presentation	Glycosylphosphatidylinositol transamidase (GPIT), subunit GPI8	O	Posttranslational modification, protein turnover, chaperones ;	IPR001096 [Peptidase C13, legumain]
D2HU89	L-lactate dehydrogenase (Fragment)	LDHC	2.023e+07	6.07881e+06	2.65004e+08	1.48418e+08	469410039	9.26059e+06	2	Molecular Function:oxidoreductase activity (GO:0016491),Biological Process:oxidation-reduction process (GO:0055114)	L-lactate dehydrogenase	1.1.1.27	ko00010 Glycolysis / Gluconeogenesis ko00270 Cysteine and methionine metabolism ko00620 Pyruvate metabolism ko00640 Propanoate metabolism ko01100 Metabolic pathways ko04922 Glucagon signaling pathway	Malate/lactate dehydrogenase	C	Energy production and conversion ;	IPR001236 [Lactate/malate dehydrogenase, N-terminal] ; IPR022383[Lactate/malate dehydrogenase, C-terminal]
G1LX55	Huntingtin interacting protein 1	HIP1	4.43287e+06	5.92242e+06	39952951	4.20488e+07	8.60438e+07	4.16992e+06	2	Molecular Function:actin binding (GO:0003779),Molecular Function:phospholipid binding (GO:0005543)	huntingtin interacting protein 1	--	ko05016 Huntington's disease	--	--	--	IPR002558 [I/LWEQ domain] ; IPR011417[AP180 N-terminal homology (ANTH) domain] ; IPR032422[Huntingtin-interacting protein 1, clathrin-binding domain]
D2H5L1	Phosphoglycerate mutase (Fragment)	PGAM1	5.67036e+07	5.96629e+07	1.64022e+08	1.09745e+08	1.82116e+08	5.84408e+07	--	--	2,3-bisphosphoglycerate-dependent phosphoglycerate mutase	5.4.2.11	ko00010 Glycolysis / Gluconeogenesis ko00260 Glycine, serine and threonine metabolism ko01100 Metabolic pathways ko01200 Carbon metabolism ko01230 Biosynthesis of amino acids ko04922 Glucagon signaling pathway ko05230 Central carbon metabolism in cancer	Phosphoglycerate mutase (BPG-dependent)	G	Carbohydrate transport and metabolism ;	IPR013078 [Histidine phosphatase superfamily, clade-1]
G1KZI0	Cystathionine gamma-lyase	CTH	1046428565	1099877554	1655461687	6.45308e+08	1293385046	1010544045	1	Molecular Function:pyridoxal phosphate binding (GO:0030170)	cystathionine gamma-lyase	4.4.1.1	ko00260 Glycine, serine and threonine metabolism ko00270 Cysteine and methionine metabolism ko00450 Selenocompound metabolism ko01100 Metabolic pathways ko01230 Biosynthesis of amino acids	Cystathionine beta-lyase/cystathionine gamma-synthase	E	Amino acid transport and metabolism ;	IPR000277 [Cys/Met metabolism, pyridoxal phosphate-dependent enzyme]
G1MAK7	Outer dense fiber of sperm tails 2	ODF2	0	1.41922e+06	8.67206e+07	1.61977e+08	5.71654e+06	0	--	--	outer dense fiber protein 2	--	--	--	--	--	--
G1LCD4	Carboxylic ester hydrolase	CEL	6.61521e+08	6.35123e+08	3.38873e+08	1.29483e+08	6.69302e+07	7.03143e+08	--	--	--	--	ko00100 Steroid biosynthesis ko00561 Glycerolipid metabolism ko01100 Metabolic pathways ko04972 Pancreatic secretion ko04975 Fat digestion and absorption	Carboxylesterase type B	I	Lipid transport and metabolism ;	IPR002018 [Carboxylesterase, type B] ; IPR032059[Mucin-like domain]
D2I2U6	Inosine phosphorylase (Fragment)	PANDA_019760	5.87088e+08	5.62253e+08	7.63618e+08	4.49419e+08	620474080	6.22334e+08	2	Molecular Function:catalytic activity (GO:0003824),Biological Process:nucleoside metabolic process (GO:0009116)	purine-nucleoside phosphorylase	2.4.2.1	ko00230 Purine metabolism ko00240 Pyrimidine metabolism ko00760 Nicotinate and nicotinamide metabolism ko01100 Metabolic pathways	Purine nucleoside phosphorylase	F	Nucleotide transport and metabolism ;	IPR000845 [Nucleoside phosphorylase domain]
G1LCD6	Ectonucleotide pyrophosphatase/phosphodiesterase 2	ENPP2	0	0	4.43905e+07	1.4841e+07	8.05642e+07	0	7	Molecular Function:nucleic acid binding (GO:0003676),Molecular Function:catalytic activity (GO:0003824),Molecular Function:scavenger receptor activity (GO:0005044),Biological Process:immune response (GO:0006955),Molecular Function:hydrolase activity (GO:0016787),Molecular Function:polysaccharide binding (GO:0030247),Molecular Function:metal ion binding (GO:0046872)	ectonucleotide pyrophosphatase/phosphodiesterase family member 2	3.1.4.39	ko00565 Ether lipid metabolism	Predicted pyrophosphatase or phosphodiesterase, AlkP superfamily	R	General function prediction only ;	IPR001212 [Somatomedin B domain] ; IPR001604[DNA/RNA non-specific endonuclease] ; IPR002591[Type I phosphodiesterase/nucleotide pyrophosphatase/phosphate transferase]
G1MA93	CCT-alpha	TCP1	3.91789e+06	4.50466e+06	3.1306e+08	2.1059e+08	6.00804e+08	2.34555e+06	1	Molecular Function:ATP binding (GO:0005524)	T-complex protein 1 subunit alpha	--	--	Chaperonin GroEL (HSP60 family)	O	Posttranslational modification, protein turnover, chaperones ;	IPR002423 [Chaperonin Cpn60/TCP-1 family]
G1M762	Heat shock 70 kDa protein 13	HSPA13	3.02886e+08	2.87732e+08	4.90649e+08	2.94207e+08	3.23721e+08	3.112e+08	--	--	stress 70 protein chaperone microsome-associated 60kDa protein	--	--	Molecular chaperone DnaK (HSP70)	O	Posttranslational modification, protein turnover, chaperones ;	IPR013126 [Heat shock protein 70 family]
D2GUP0	Monocyte differentiation antigen CD14 (Fragment)	PANDA_000368	7.02566e+08	6.6757e+08	4.07811e+08	2.54108e+08	5.48157e+08	689054713	--	--	monocyte differentiation antigen CD14	--	ko04010 MAPK signaling pathway ko04064 NF-kappa B signaling pathway ko04145 Phagosome ko04620 Toll-like receptor signaling pathway ko04640 Hematopoietic cell lineage ko04810 Regulation of actin cytoskeleton ko05132 Salmonella infection ko05133 Pertussis ko05134 Legionellosis ko05146 Amoebiasis ko05152 Tuberculosis ko05202 Transcriptional misregulation in cancer ko05221 Acute myeloid leukemia	--	--	--	--
D2HBJ3	Leukotriene A(4) hydrolase (Fragment)	LTA4H	5.56334e+07	6.25738e+07	111422665	5.02582e+07	5.67632e+07	5.90122e+07	2	Molecular Function:metallopeptidase activity (GO:0008237),Molecular Function:zinc ion binding (GO:0008270)	leukotriene-A4 hydrolase	3.3.2.6	ko00590 Arachidonic acid metabolism ko01100 Metabolic pathways	Aminopeptidase N	E	Amino acid transport and metabolism ;	IPR014782 [Peptidase M1, membrane alanine aminopeptidase, N-terminal] ; IPR015211[Peptidase M1, leukotriene A4 hydrolase/aminopeptidase C-terminal]
G1L9H1	Insulin-like growth factor-binding protein 5	IGFBP5	711498569	735989644	9.02013e+08	3494472260	2.16704e+08	7.06826e+08	3	Biological Process:regulation of cell growth (GO:0001558),Molecular Function:insulin-like growth factor binding (GO:0005520),Cellular Component:extracellular region (GO:0005576)	--	--	--	--	--	--	IPR000716 [Thyroglobulin type-1] ; IPR000867[Insulin-like growth factor-binding protein, IGFBP]
G1M2V2	Annexin	ANXA11	1315024214	1222542285	2.43931e+08	6.6103e+08	1.98517e+08	1445643860	2	Molecular Function:calcium ion binding (GO:0005509),Molecular Function:calcium-dependent phospholipid binding (GO:0005544)	annexin A7/11	--	--	Tfp pilus assembly protein FimV	NW	Cell motility ; Extracellular structures ;	IPR018502 [Annexin repeat]
D2HHZ4	Aa_trans domain-containing protein (Fragment)	PANDA_010772	9.44646e+07	7.26242e+07	66175307	1.07868e+08	8.92532e+07	8.50339e+07	--	--	solute carrier family 38 (sodium-coupled neutral amino acid transporter), member 10	--	--	--	--	--	IPR013057 [Amino acid transporter, transmembrane domain]
G1LA28	T-complex protein 1 subunit delta	CCT4	1.22437e+06	0	2.25809e+08	1.49942e+08	4.17481e+08	0	1	Molecular Function:ATP binding (GO:0005524)	T-complex protein 1 subunit delta	--	--	Chaperonin GroEL (HSP60 family)	O	Posttranslational modification, protein turnover, chaperones ;	IPR002423 [Chaperonin Cpn60/TCP-1 family]
G1L9R5	Perilipin	PLIN3	8.76259e+06	1.3136e+07	1.29933e+08	6.61806e+07	9.98606e+07	1.33874e+07	--	--	perilipin-3	--	--	--	--	--	IPR004279 [Perilipin]
G1LQ76	SCP domain-containing protein		1.79164e+07	1.77156e+07	10728860	2.12813e+07	8.34078e+06	1.9905e+07	--	--	cysteine-rich secretory protein	--	--	Uncharacterized conserved protein YkwD, contains CAP (CSP/antigen 5/PR1) domain	S	Function unknown ;	IPR014044 [CAP domain]
G1L081	Rab GDP dissociation inhibitor	GDI1	2.52428e+07	3.20571e+07	1.04569e+08	6.40831e+07	1.48368e+08	2.07495e+07	2	Molecular Function:GDP-dissociation inhibitor activity (GO:0005092),Biological Process:small GTPase mediated signal transduction (GO:0007264)	Rab GDP dissociation inhibitor	--	--	--	--	--	IPR018203 [GDP dissociation inhibitor]
G1M719	Lipase domain-containing protein	LIPI	4.39388e+08	4.43172e+08	1304218691	4.92575e+08	1084313140	4.35153e+08	--	--	phosphatidic acid-selective&#160;phospholipase A1	3.1.1.-	--	Ca2+-binding protein, RTX toxin-related	Q	Secondary metabolites biosynthesis, transport and catabolism ;	IPR013818 [Lipase/vitellogenin]
G1M7L4	T-complex protein 1 subunit gamma	CCT3	3.32376e+06	1.09159e+06	288843710	230022741	5.27507e+08	2.70499e+06	1	Molecular Function:ATP binding (GO:0005524)	T-complex protein 1 subunit gamma	--	--	Chaperonin GroEL (HSP60 family)	O	Posttranslational modification, protein turnover, chaperones ;	IPR002423 [Chaperonin Cpn60/TCP-1 family]
G1MD79	Hemopexin	HPX	472679631	4.78962e+08	3.27898e+08	3.32552e+08	4.82714e+08	5.08055e+08	--	--	hemopexin	--	--	--	--	--	IPR018487 [Hemopexin-like repeats]
G1L9E3	ATP-dependent 6-phosphofructokinase	PFKP	0	3.96281e+06	3.08629e+07	4.05098e+07	1.39809e+08	0	2	Molecular Function:6-phosphofructokinase activity (GO:0003872),Biological Process:glycolytic process (GO:0006096)	6-phosphofructokinase 1	2.7.1.11	ko00010 Glycolysis / Gluconeogenesis ko00030 Pentose phosphate pathway ko00051 Fructose and mannose metabolism ko00052 Galactose metabolism ko01100 Metabolic pathways ko01200 Carbon metabolism ko01230 Biosynthesis of amino acids ko03018 RNA degradation ko04152 AMPK signaling pathway ko05230 Central carbon metabolism in cancer	6-phosphofructokinase	G	Carbohydrate transport and metabolism ;	IPR000023 [Phosphofructokinase domain]
G1LHM6	Gc-globulin	GC	5.72838e+07	7.18461e+07	2.89113e+08	3.22237e+08	206611337	8.29648e+07	1	Cellular Component:extracellular space (GO:0005615)	vitamin D-binding protein	--	--	--	--	--	IPR014760 [Serum albumin, N-terminal] ; IPR015247[Vitamin D binding protein, domain III]
G1M9H3	Epididymal sperm binding protein 1	ELSPBP1	12902903204	12615206022	10693839921	5702337708	10799361015	12900986549	--	--	--	--	--	--	--	--	IPR000562 [Fibronectin, type II, collagen-binding]
D2H1P4	SCP domain-containing protein (Fragment)	PANDA_003466	3401505942	3668719022	2041634459	3404004145	1793924112	3798259752	--	--	cysteine-rich secretory protein	--	--	Uncharacterized conserved protein YkwD, contains CAP (CSP/antigen 5/PR1) domain	S	Function unknown ;	IPR014044 [CAP domain]
G1MDW7	Agrin	AGRN	3.9421e+07	3.66191e+07	2.88566e+07	2.08165e+07	4.21482e+07	3.37012e+07	4	Molecular Function:protein binding (GO:0005515),Biological Process:G-protein coupled acetylcholine receptor signaling pathway (GO:0007213),Biological Process:receptor clustering (GO:0043113),Molecular Function:laminin binding (GO:0043236)	agrin	--	ko04512 ECM-receptor interaction	--	--	--	IPR000082 [SEA domain] ; IPR000742[EGF-like domain] ; IPR001791[Laminin G domain] ; IPR002049[Laminin EGF domain] ; IPR002350[Kazal domain] ; IPR004850[NtA (N-terminal agrin) domain]
G1M4U4	45 kDa calcium-binding protein	SDF4	1.10811e+08	1.02479e+08	1.65083e+08	280615503	3.74714e+08	1.26286e+08	1	Molecular Function:calcium ion binding (GO:0005509)	calcium-binding protein	--	--	--	--	--	IPR002048 [EF-hand domain]
D2H546	Aminopeptidase (Fragment)	NPEPPS	5.33045e+07	5.81198e+07	9.00478e+07	7.4495e+07	1.32633e+08	3.46133e+07	2	Molecular Function:metallopeptidase activity (GO:0008237),Molecular Function:zinc ion binding (GO:0008270)	puromycin-sensitive aminopeptidase	3.4.11.-	--	Aminopeptidase N	E	Amino acid transport and metabolism ;	IPR014782 [Peptidase M1, membrane alanine aminopeptidase, N-terminal] ; IPR024571[ERAP1-like C-terminal domain]
D2HFH1	Sulfhydryl oxidase (Fragment)	PANDA_009643	2.13815e+08	2.10563e+08	1.26226e+08	2.1368e+08	1.55193e+08	2.14256e+08	3	Molecular Function:thiol oxidase activity (GO:0016972),Biological Process:cell redox homeostasis (GO:0045454),Biological Process:oxidation-reduction process (GO:0055114)	thiol oxidase	1.8.3.2	--	--	--	--	IPR013766 [Thioredoxin domain] ; IPR017905[ERV/ALR sulfhydryl oxidase domain]
G1LK56	Uncharacterized protein		5.27316e+08	5.1102e+08	2.45675e+08	3.74979e+08	2.38665e+08	5.45572e+08	1	Molecular Function:calcium ion binding (GO:0005509)	--	--	--	--	--	--	IPR002048 [EF-hand domain]
G1MGJ0	Protein disulfide-isomerase	P4HB	3.67269e+08	3.49456e+08	3.35696e+08	2.46328e+08	2.03873e+08	3.66261e+08	1	Biological Process:cell redox homeostasis (GO:0045454)	protein disulfide-isomerase A1	5.3.4.1	ko04141 Protein processing in endoplasmic reticulum	Negative regulator of GroEL, contains thioredoxin-like and TPR-like domains	O	Posttranslational modification, protein turnover, chaperones ;	IPR013766 [Thioredoxin domain]
G1MJM4	Polypeptide N-acetylgalactosaminyltransferase	GALNT4	2.4017e+08	2.39597e+08	148724274	1.61321e+08	1.70485e+08	2.67996e+08	--	--	polypeptide N-acetylgalactosaminyltransferase	2.4.1.41	ko00512 Mucin type O-glycan biosynthesis ko01100 Metabolic pathways	Glycosyltransferase, GT2 family	G	Carbohydrate transport and metabolism ;	IPR000772 [Ricin B, lectin domain] ; IPR001173[Glycosyltransferase 2-like]
D2I3A5	Deoxyribonuclease I (Fragment)	PANDA_019984	1983721505	1975354845	2255007061	1120915193	1697336095	2131242986	--	--	deoxyribonuclease-1-like protein	3.1.21.-	--	Metal-dependent hydrolase, endonuclease/exonuclease/phosphatase family	R	General function prediction only ;	IPR005135 [Endonuclease/exonuclease/phosphatase]
G1LJY9	Tubulin alpha chain	TUBA1B	3.89886e+07	4.40077e+07	83230177	4.33974e+07	4.10945e+07	4.93522e+07	1	Molecular Function:GTPase activity (GO:0003924)	tubulin alpha	--	ko04145 Phagosome ko04210 Apoptosis ko04530 Tight junction ko04540 Gap junction	--	--	--	IPR003008 [Tubulin/FtsZ, GTPase domain] ; IPR018316[Tubulin/FtsZ, 2-layer sandwich domain]
G1MC53	Beta-glucuronidase	GUSB	1.69601e+08	1.60232e+08	1.17651e+08	1.39631e+08	1.3963e+08	1.54512e+08	1	Biological Process:carbohydrate metabolic process (GO:0005975)	beta-glucuronidase	3.2.1.31	ko00040 Pentose and glucuronate interconversions ko00531 Glycosaminoglycan degradation ko00860 Porphyrin and chlorophyll metabolism ko00983 Drug metabolism - other enzymes ko01100 Metabolic pathways ko04142 Lysosome	Beta-galactosidase/beta-glucuronidase	G	Carbohydrate transport and metabolism ;	IPR006102 [Glycoside hydrolase, family 2, immunoglobulin-like beta-sandwich] ; IPR006103[Glycoside hydrolase family 2, catalytic domain] ; IPR006104[Glycosyl hydrolases family 2, sugar binding domain]
G1MH51	UDP-glucose glycoprotein glucosyltransferase 1	UGGT1	2.08703e+07	6.67415e+07	9.48659e+06	4.66725e+06	1.21588e+07	2.93516e+07	2	Molecular Function:UDP-glucose:glycoprotein glucosyltransferase activity (GO:0003980),Biological Process:protein glycosylation (GO:0006486)	UDP-glucose:glycoprotein glucosyltransferase	2.4.1.-	ko04141 Protein processing in endoplasmic reticulum	--	--	--	IPR009448 [UDP-glucose:Glycoprotein Glucosyltransferase]
G1LCE1	Endoplasmic reticulum protein 44	ERP44	5.95046e+07	5.1388e+07	5.83704e+07	1.11777e+08	5.83739e+07	6.15092e+07	1	Biological Process:cell redox homeostasis (GO:0045454)	endoplasmic reticulum resident protein 44	--	--	Negative regulator of GroEL, contains thioredoxin-like and TPR-like domains	O	Posttranslational modification, protein turnover, chaperones ;	IPR013766 [Thioredoxin domain]
G1MG00	3-hydroxyacyl-[acyl-carrier-protein] dehydratase	FASN	3.68499e+07	5.8509e+07	4.8495e+07	4.42461e+07	2.61464e+07	4.77309e+07	2	Biological Process:biosynthetic process (GO:0009058),Biological Process:oxidation-reduction process (GO:0055114)	fatty acid synthase, animal type	2.3.1.85	ko00061 Fatty acid biosynthesis ko01100 Metabolic pathways ko01212 Fatty acid metabolism ko04152 AMPK signaling pathway ko04910 Insulin signaling pathway	NADP-dependent 3-hydroxy acid dehydrogenase YdfG	C	Energy production and conversion ;	IPR001031 [Thioesterase] ; IPR009081[Phosphopantetheine binding ACP domain] ; IPR013149[Alcohol dehydrogenase, C-terminal] ; IPR013217[Methyltransferase type 12] ; IPR013968[Polyketide synthase, ketoreductase domain] ; IPR014030[Beta-ketoacyl synthase, N-terminal] ; IPR014031[Beta-ketoacyl synthase, C-terminal] ; IPR014043[Acyl transferase] ; IPR020807[Polyketide synthase, dehydratase domain] ; I…
D2GZG2	Uncharacterized protein (Fragment)	MYH9	1.14478e+07	8.09073e+06	2.18573e+07	5.76167e+06	4.04449e+06	1.34603e+07	3	Molecular Function:motor activity (GO:0003774),Molecular Function:ATP binding (GO:0005524),Cellular Component:myosin complex (GO:0016459)	myosin heavy chain	--	ko04530 Tight junction	Chromosome segregation ATPase	D	Cell cycle control, cell division, chromosome partitioning ;	IPR001609 [Myosin head, motor domain] ; IPR002928[Myosin tail] ; IPR004009[Myosin, N-terminal, SH3-like]
G1M3G9	Tubulin beta chain	TUBB	0	0	10103445	0	0	0	1	Molecular Function:GTPase activity (GO:0003924)	--	--	--	--	--	--	IPR003008 [Tubulin/FtsZ, GTPase domain]
D2H070	Uncharacterized protein (Fragment)	ST6GAL1	4.93053e+08	4.80532e+08	1036271303	7.57088e+08	9.24565e+08	4.81753e+08	2	Biological Process:protein glycosylation (GO:0006486),Molecular Function:sialyltransferase activity (GO:0008373)	beta-galactoside alpha-2,6-sialyltransferase (sialyltransferase 1)	2.4.99.1	ko00510 N-Glycan biosynthesis ko00514 Other types of O-glycan biosynthesis ko01100 Metabolic pathways	--	--	--	IPR001675 [Glycosyl transferase family 29]
D2H7C0	RuvB-like helicase (Fragment)	RUVBL1	0	0	1.92708e+08	119118468	2.99559e+08	0	2	Molecular Function:DNA helicase activity (GO:0003678),Molecular Function:ATP binding (GO:0005524)	RuvB-like protein 1 (pontin 52)	--	ko04310 Wnt signaling pathway	DNA helicase TIP49, TBP-interacting protein	K	Transcription ;	IPR010339 [TIP49, C-terminal]
G1M2J6	Aggrecan	ACAN	2.10637e+07	1.58484e+07	4.81576e+07	6.58618e+07	4.29172e+08	1.7983e+07	3	Molecular Function:protein binding (GO:0005515),Molecular Function:hyaluronic acid binding (GO:0005540),Biological Process:cell adhesion (GO:0007155)	aggrecan 1	--	--	Spore coat protein CotH	M	Cell wall/membrane/envelope biogenesis ;	IPR000436 [Sushi/SCR/CCP domain] ; IPR000538[Link domain] ; IPR000742[EGF-like domain] ; IPR001304[C-type lectin-like] ; IPR013106[Immunoglobulin V-set domain]
G1LV96	Uncharacterized protein	MYO3B	9.20627e+06	1.05017e+07	181828415	3.00438e+07	5.3402e+07	8.57884e+06	6	Molecular Function:motor activity (GO:0003774),Molecular Function:protein kinase activity (GO:0004672),Molecular Function:protein binding (GO:0005515),Molecular Function:ATP binding (GO:0005524),Biological Process:protein phosphorylation (GO:0006468),Cellular Component:myosin complex (GO:0016459)	myosin III	2.7.11.1		DNA-binding beta-propeller fold protein YncE	R	General function prediction only ;	IPR000048 [IQ motif, EF-hand binding site] ; IPR000719[Protein kinase domain] ; IPR001609[Myosin head, motor domain]
G1LML8	SERPIN domain-containing protein	SERPINF1	646055264	6.12498e+08	8.01397e+08	5.78913e+08	8.47335e+08	6.63588e+08	--	--	pigment epithelium-derived factor	--	ko04310 Wnt signaling pathway	Serine protease inhibitor	O	Posttranslational modification, protein turnover, chaperones ;	IPR023796 [Serpin domain]
D2H3R8	Uncharacterized protein (Fragment)	PANDA_004361	7.4662e+07	8.68353e+07	3.52628e+08	3.5215e+08	522874052	8.38738e+07	1	Cellular Component:integral component of membrane (GO:0016021)	prominin 1	--	ko05202 Transcriptional misregulation in cancer	--	--	--	IPR008795 [Prominin]
D2H5Q1	Uncharacterized protein (Fragment)	PANDA_005239	2.05501e+07	2.83955e+07	3.32113e+07	2.07768e+07	2.15511e+07	2.5815e+07	2	Molecular Function:calcium ion binding (GO:0005509),Molecular Function:protein binding (GO:0005515)	actinin alpha 1/4	--	ko04510 Focal adhesion ko04520 Adherens junction ko04530 Tight junction ko04670 Leukocyte transendothelial migration ko04810 Regulation of actin cytoskeleton ko05146 Amoebiasis ko05203 Viral carcinogenesis ko05322 Systemic lupus erythematosus	--	--	--	IPR001715 [Calponin homology domain] ; IPR002017[Spectrin repeat] ; IPR002048[EF-hand domain] ; IPR014837[EF-hand, Ca insensitive]
G1M0X4	Cathepsin H	CTSH	1.10191e+07	1.15962e+07	1035467398	106076495	937386899	1.1402e+07	2	Biological Process:proteolysis (GO:0006508),Molecular Function:cysteine-type peptidase activity (GO:0008234)	cathepsin H	3.4.22.16	ko04142 Lysosome ko04210 Apoptosis	Cysteine protease, C1A family	O	Posttranslational modification, protein turnover, chaperones ;	IPR000668 [Peptidase C1A, papain C-terminal] ; IPR013201[Cathepsin propeptide inhibitor domain (I29)]
D2I042	Eukaryotic translation elongation factor 2 (Fragment)	EEF2	3.21328e+07	2.09472e+07	90660661	1.55162e+07	4.16194e+07	3.58351e+07	1	Molecular Function:GTP binding (GO:0005525)	elongation factor 2	--	ko04152 AMPK signaling pathway ko04921 Oxytocin signaling pathway	Translation elongation factor EF-G, a GTPase	J	Translation, ribosomal structure and biogenesis ;	IPR000640 [Translation elongation factor EFG, V domain] ; IPR004161[Translation elongation factor EFTu-like, domain 2] ; IPR005517[Translation elongation factor EFG/EF2, domain IV] ; IPR009022[Elongation factor G, III-V domain]
G1L2K2	Alpha-2-HS-glycoprotein	AHSG	4.58403e+08	450597295	859547680	7.65738e+08	8.70633e+08	5.3104e+08	1	Molecular Function:cysteine-type endopeptidase inhibitor activity (GO:0004869)	--	--	--	--	--	--	IPR000010 [Cystatin domain]
G1MCD1	Uncharacterized protein		848217	6.5395e+06	1.98344e+08	1.32106e+08	4.70646e+08	0	1	Molecular Function:ATP binding (GO:0005524)	T-complex protein 1 subunit zeta	--	--	Chaperonin GroEL (HSP60 family)	O	Posttranslational modification, protein turnover, chaperones ;	IPR002423 [Chaperonin Cpn60/TCP-1 family]
G1LTG5	Alpha-L-fucosidase	FUCA1	8.69061e+08	9.25632e+08	751974251	4.43396e+08	7.07181e+08	8.7809e+08	2	Molecular Function:alpha-L-fucosidase activity (GO:0004560),Biological Process:carbohydrate metabolic process (GO:0005975)	alpha-L-fucosidase	3.2.1.51	ko00511 Other glycan degradation	Alpha-L-fucosidase	G	Carbohydrate transport and metabolism ;	IPR000933 [Glycoside hydrolase, family 29] ; IPR031919[Alpha-L-fucosidase, C-terminal]
G1LRE0	Chloride intracellular channel protein		4.14122e+08	4.24845e+08	9.52734e+08	7.00533e+08	5.03106e+08	4.82352e+08	1	Molecular Function:protein binding (GO:0005515)	chloride intracellular channel protein 1	--	--	Glutathione S-transferase	O	Posttranslational modification, protein turnover, chaperones ;	IPR004045 [Glutathione S-transferase, N-terminal]
G1L213	Stomatin	STOM	6.144e+08	5.94205e+08	7.75496e+08	5.89142e+08	3.21959e+08	6.3092e+08	--	--	erythrocyte band 7 integral membrane protein	--	--	Regulator of protease activity HflC, stomatin/prohibitin superfamily	O	Posttranslational modification, protein turnover, chaperones ;	IPR001107 [Band 7 domain]
G1LYM7	Alpha-L-fucosidase	FUCA2	3.86311e+07	2.87548e+07	543521582	2.89836e+08	2.24029e+08	3.34798e+07	2	Molecular Function:alpha-L-fucosidase activity (GO:0004560),Biological Process:carbohydrate metabolic process (GO:0005975)	alpha-L-fucosidase	3.2.1.51	ko00511 Other glycan degradation	Alpha-L-fucosidase	G	Carbohydrate transport and metabolism ;	IPR000933 [Glycoside hydrolase, family 29] ; IPR031919[Alpha-L-fucosidase, C-terminal]
G1LE42	Uncharacterized protein	AFM	117358782	1.19158e+08	1.09552e+08	1.45598e+08	1.13718e+08	1.30908e+08	1	Cellular Component:extracellular space (GO:0005615)	--	--	--	--	--	--	IPR014760 [Serum albumin, N-terminal]
G1MJG1	Transketolase like 1	TKTL1	2.613e+06	2.26832e+06	1.11859e+08	6.3394e+06	5.57606e+06	0	--	--	transketolase	2.2.1.1	ko00030 Pentose phosphate pathway ko01100 Metabolic pathways ko01200 Carbon metabolism ko01230 Biosynthesis of amino acids	Transketolase	G	Carbohydrate transport and metabolism ;	IPR005474 [Transketolase, N-terminal] ; IPR005475[Transketolase-like, pyrimidine-binding domain] ; IPR033248[Transketolase, C-terminal domain]
G1L0I3	Glyceraldehyde-3-phosphate dehydrogenase	GAPDHS	0	7.76927e+06	2.91469e+08	1.26292e+08	140065860	0	1	Biological Process:oxidation-reduction process (GO:0055114)	glyceraldehyde-3-phosphate dehydrogenase, spermatogenic	1.2.1.12	ko00010 Glycolysis / Gluconeogenesis ko01100 Metabolic pathways	Glyceraldehyde-3-phosphate dehydrogenase/erythrose-4-phosphate dehydrogenase	G	Carbohydrate transport and metabolism ;	IPR020828 [Glyceraldehyde 3-phosphate dehydrogenase, NAD(P) binding domain] ; IPR020829[Glyceraldehyde 3-phosphate dehydrogenase, catalytic domain]
D2HR89	Cathepsin C (Fragment)	CTSC	1.31449e+08	9.35036e+07	2.56546e+08	2.41076e+08	2.26466e+08	1.62003e+08	2	Biological Process:proteolysis (GO:0006508),Molecular Function:cysteine-type peptidase activity (GO:0008234)	cathepsin C	3.4.14.1	ko04142 Lysosome ko04210 Apoptosis	Cysteine protease, C1A family	O	Posttranslational modification, protein turnover, chaperones ;	IPR000668 [Peptidase C1A, papain C-terminal] ; IPR014882[Cathepsin C exclusion]
G1MFG9	Vascular endothelial growth factor C	VEGFC	3.25797e+08	3.17105e+08	2.96026e+08	2.15028e+08	431758583	3.32614e+08	2	Molecular Function:growth factor activity (GO:0008083),Cellular Component:membrane (GO:0016020)	vascular endothelial growth factor C/D	--	ko04010 MAPK signaling pathway ko04014 Ras signaling pathway ko04015 Rap1 signaling pathway ko04060 Cytokine-cytokine receptor interaction ko04151 PI3K-Akt signaling pathway ko04510 Focal adhesion ko04926 Relaxin signaling pathway ko04933 AGE-RAGE signaling pathway in diabetic complications ko05200 Pathways in cancer	--	--	--	IPR000072 [PDGF/VEGF domain] ; IPR004153[CXCXC repeat]
D2HLJ4	Cadherin-1 (Fragment)	PANDA_012372	3.39319e+08	3.43007e+08	2.55093e+08	3.21814e+08	1.35457e+08	3.34357e+08	3	Molecular Function:calcium ion binding (GO:0005509),Biological Process:homophilic cell adhesion via plasma membrane adhesion molecules (GO:0007156),Cellular Component:membrane (GO:0016020)	cadherin 1, type 1, E-cadherin	--	ko04015 Rap1 signaling pathway ko04371 Apelin signaling pathway ko04390 Hippo signaling pathway ko04514 Cell adhesion molecules (CAMs) ko04520 Adherens junction ko05100 Bacterial invasion of epithelial cells ko05200 Pathways in cancer ko05213 Endometrial cancer ko05216 Thyroid cancer ko05218 Melanoma ko05219 Bladder cancer ko05226 Gastric cancer	Large exoprotein involved in heme utilization or adhesion	U	Intracellular trafficking, secretion, and vesicular transport ;	IPR000233 [Cadherin, cytoplasmic domain] ; IPR002126[Cadherin] ; IPR014868[Cadherin prodomain]
D2H4P3	Cofilin, non-muscle isoform (Fragment)	PANDA_004783	8.83944e+07	1.28984e+08	316201529	2.86414e+08	2.00137e+08	1.05691e+08	2	Molecular Function:actin binding (GO:0003779),Cellular Component:intracellular (GO:0005622)	cofilin	--	ko04360 Axon guidance ko04666 Fc gamma R-mediated phagocytosis ko04810 Regulation of actin cytoskeleton ko05133 Pertussis	--	--	--	IPR002108 [Actin-depolymerising factor homology domain]
G1M6B3	Metalloproteinase inhibitor 2	TIMP2	2.81017e+07	1.56536e+07	7.30816e+07	1913558114	6.46849e+07	2.85352e+07	1	Molecular Function:metalloendopeptidase inhibitor activity (GO:0008191)				--	--	--	IPR001820 [Protease inhibitor I35 (TIMP)]
G1LBV3	Calsyntenin 1	CLSTN1	8.05786e+07	7.09647e+07	1.00669e+08	6.31504e+07	8.25674e+07	7.20718e+07	3	Molecular Function:calcium ion binding (GO:0005509),Biological Process:homophilic cell adhesion via plasma membrane adhesion molecules (GO:0007156),Cellular Component:membrane (GO:0016020)	--	--	--	--	--	--	IPR002126 [Cadherin]
G1L5J8	C3/C5 convertase		2.16614e+07	2.28504e+07	5.78918e+07	6.98815e+07	4.77458e+07	2.51629e+07	2	Molecular Function:serine-type endopeptidase activity (GO:0004252),Biological Process:proteolysis (GO:0006508)	component factor B	3.4.21.47	ko04610 Complement and coagulation cascades ko05150 Staphylococcus aureus infection	Secreted trypsin-like serine protease	O	Posttranslational modification, protein turnover, chaperones ;	IPR000436 [Sushi/SCR/CCP domain] ; IPR001254[Serine proteases, trypsin domain] ; IPR002035[von Willebrand factor, type A]
G1LIX4	Calmin	CLMN	0	0	5.7086e+07	4.659e+07	155820177	0	1	Molecular Function:protein binding (GO:0005515)	--	--	--	--	--	--	IPR001715 [Calponin homology domain]
G1MB11	Pentaxin	CRP	9.88028e+08	9.68797e+08	8.4705e+08	8.45018e+08	5.74787e+08	1088072463	--	--	C-reactive protein	--	--	Autotransporter translocation and assembly factor TamB	U	Intracellular trafficking, secretion, and vesicular transport ;	IPR001759 [Pentraxin-related]
D2HA21	Maillard deglycase (Fragment)	PARK7	1.036e+08	1.05776e+08	6.74275e+08	5.1656e+08	8.91007e+08	1.00233e+08	--	--	protein DJ-1	3.5.1.124	ko05012 Parkinson's disease	Putative intracellular protease/amidase	R	General function prediction only ;	IPR002818 [DJ-1/PfpI]
G1LS38	Uncharacterized protein	RNASET2	203512885	1.48066e+08	4.01793e+08	2.98343e+08	4.49247e+08	1.75155e+08	2	Molecular Function:RNA binding (GO:0003723),Molecular Function:ribonuclease T2 activity (GO:0033897)	ribonuclease T2	3.1.27.1	--	Ribonuclease I	J	Translation, ribosomal structure and biogenesis ;	IPR001568 [Ribonuclease T2-like]
G1LXJ9	Annexin	ANXA13	2.04122e+08	1.57881e+08	1.03034e+08	2.95045e+08	3.11336e+08	2.56826e+08	2	Molecular Function:calcium ion binding (GO:0005509),Molecular Function:calcium-dependent phospholipid binding (GO:0005544)	annexin A13	--	--	Tfp pilus assembly protein FimV	NW	Cell motility ; Extracellular structures ;	IPR018502 [Annexin repeat]
D2GZ31	2,3-bisphosphoglycerate 3-phosphatase (Fragment)	MINPP1	1.85156e+08	1.45183e+08	195940090	1.12355e+08	1.16322e+08	1.53842e+08	1	Molecular Function:acid phosphatase activity (GO:0003993)	--	--	ko00010 Glycolysis / Gluconeogenesis ko00562 Inositol phosphate metabolism ko01100 Metabolic pathways	--	--	--	IPR000560 [Histidine phosphatase superfamily, clade-2]
G1LXN2	Alpha-2-glycoprotein 1, zinc-binding	AZGP1	2.30804e+08	2.37473e+08	3.85645e+08	3.66839e+08	2.22321e+08	2.53635e+08	--	--	--	--	--	--	--	--	IPR003597 [Immunoglobulin C1-set] ; IPR011161[MHC class I-like antigen recognition-like]
D2HWN8	Folate_rec domain-containing protein (Fragment)	PANDA_016954	2266414846	1897251489	1507089904	1594709162	1610013253	2239138049	--	--	folate receptor	--	ko01523 Antifolate resistance ko04144 Endocytosis	--	--	--	IPR018143 [Folate receptor-like]
G1LD33	Carnosine dipeptidase 2	CNDP2	6.25804e+07	8.20206e+07	95379522	3.69511e+07	6.29036e+07	6.96446e+07	2	Biological Process:metabolic process (GO:0008152),Molecular Function:hydrolase activity (GO:0016787)	cytosolic nonspecific dipeptidase	3.4.13.18	ko00330 Arginine and proline metabolism ko00340 Histidine metabolism ko00410 beta-Alanine metabolism ko01100 Metabolic pathways	Acetylornithine deacetylase/Succinyl-diaminopimelate desuccinylase or related deacylase	E	Amino acid transport and metabolism ;	IPR002933 [Peptidase M20] ; IPR011650[Peptidase M20, dimerisation domain]
G1LPY1	Phospholipase B-like	PLBD2	2.03195e+08	2.1415e+08	319791723	2.57175e+08	3.95933e+08	1.98737e+08	--	--	--	--	--	--	--	--	IPR007000 [Phospholipase B-like]
G1L409	Extracellular matrix protein 1	ECM1	1.30977e+07	1.30526e+07	4.23114e+07	2.84106e+07	6.08779e+08	3.29435e+06	2	Cellular Component:extracellular region (GO:0005576),Biological Process:signal transduction (GO:0007165)	--	--	--	--	--	--	IPR008605 [Extracellular matrix protein 1]
D2H9G7	Dipeptidase (Fragment)	DPEP3	5.55876e+08	5.58834e+08	7.96514e+08	2.54948e+08	6.24649e+08	3.73651e+08	2	Biological Process:proteolysis (GO:0006508),Molecular Function:dipeptidase activity (GO:0016805)	membrane dipeptidase	3.4.13.19	--	Zn-dependent dipeptidase, microsomal dipeptidase homolog	E	Amino acid transport and metabolism ;	IPR008257 [Renal dipeptidase family]
G1M7J2	RuvB-like helicase	RUVBL2	0	776413	2.17399e+08	112754729	3.33158e+08	6.36337e+06	2	Molecular Function:DNA helicase activity (GO:0003678),Molecular Function:ATP binding (GO:0005524)	RuvB-like protein 2	3.6.4.12	--	DNA helicase TIP49, TBP-interacting protein	K	Transcription ;	IPR010339 [TIP49, C-terminal]
G1LYX2	Cullin 3	CUL3	3.92261e+06	911717	8.16031e+07	2.6152e+07	1.27695e+08	4.5484e+06	2	Biological Process:ubiquitin-dependent protein catabolic process (GO:0006511),Molecular Function:ubiquitin protein ligase binding (GO:0031625)	cullin 3	--	ko04120 Ubiquitin mediated proteolysis ko04340 Hedgehog signaling pathway	--	--	--	IPR001373 [Cullin, N-terminal] ; IPR019559[Cullin protein, neddylation domain]
G1LPS2	Insulin like growth factor binding protein 7	IGFBP7	1997257149	1939885125	1983319947	1320470373	2007342169	1863913829	1	Molecular Function:protein binding (GO:0005515)	--	--	--	--	--	--	IPR002350 [Kazal domain]
G1LFC4	Folate hydrolase 1	FOLH1	3.59146e+07	2.2903e+07	1.49862e+08	3.97317e+07	1.00659e+08	3.45384e+07	--	--	glutamate carboxypeptidase II (folate hydrolase 1)	3.4.17.21	ko00250 Alanine, aspartate and glutamate metabolism ko01100 Metabolic pathways ko04977 Vitamin digestion and absorption	Zn-dependent amino- or carboxypeptidase, M28 family	O	Posttranslational modification, protein turnover, chaperones ;	IPR003137 [PA domain] ; IPR007365[Transferrin receptor-like, dimerisation domain] ; IPR007484[Peptidase M28]
G1M4R4	Amino_oxidase domain-containing protein	IL4I1	3.16339e+07	0	2.19717e+08	1.77676e+08	1.58357e+08	8.59779e+06	2	Molecular Function:oxidoreductase activity (GO:0016491),Biological Process:oxidation-reduction process (GO:0055114)	nuclear pore complex protein Nup62	--	ko03013 RNA transport	Monoamine oxidase	E	Amino acid transport and metabolism ;	IPR002937 [Amine oxidase]
G1LPQ5	Alpha-galactosidase	GLA	1.42328e+08	1.60983e+08	1.64144e+08	1.23062e+08	1.39704e+08	1.41228e+08	1	Biological Process:carbohydrate metabolic process (GO:0005975)	alpha-galactosidase	3.2.1.22	ko00052 Galactose metabolism ko00561 Glycerolipid metabolism ko00600 Sphingolipid metabolism ko00603 Glycosphingolipid biosynthesis - globo and isoglobo series ko04142 Lysosome	Alpha-galactosidase	G	Carbohydrate transport and metabolism ;	IPR002241 [Glycoside hydrolase, family 27]
G1LDV1	Peptidylprolyl isomerase	FKBP4	0	0	58914462	3.28572e+07	1.23366e+08	0	1	Molecular Function:protein binding (GO:0005515)	FK506-binding protein 4/5	5.2.1.8	ko04915 Estrogen signaling pathway	FKBP-type peptidyl-prolyl cis-trans isomerase	O	Posttranslational modification, protein turnover, chaperones ;	IPR001179 [FKBP-type peptidyl-prolyl cis-trans isomerase domain] ; IPR001440[Tetratricopeptide repeat 1] ; IPR013105[Tetratricopeptide repeat 2]
D2H4I5	Elongation factor 1-alpha (Fragment)	PANDA_004708	3.68917e+07	4.01449e+07	98077704	3.92952e+07	4.05706e+07	3.79712e+07	1	Molecular Function:GTP binding (GO:0005525)	elongation factor 1-alpha	--	ko03013 RNA transport ko05134 Legionellosis	Translation elongation factor EF-1alpha (GTPase)	J	Translation, ribosomal structure and biogenesis ;	IPR004160 [Translation elongation factor EFTu/EF1A, C-terminal] ; IPR004161[Translation elongation factor EFTu-like, domain 2]
D2HZ11	Carboxypeptidase (Fragment)	CTSA	1.12657e+08	8.08077e+07	1.63274e+08	1.7765e+08	1.60196e+08	1.28421e+08	2	Molecular Function:serine-type carboxypeptidase activity (GO:0004185),Biological Process:proteolysis (GO:0006508)	cathepsin A (carboxypeptidase C)	3.4.16.5	ko04142 Lysosome ko04614 Renin-angiotensin system	Carboxypeptidase C (cathepsin A)	E	Amino acid transport and metabolism ;	IPR001563 [Peptidase S10, serine carboxypeptidase]
G1LP03	Low-density lipoprotein receptor relative with 11 ligand-binding repeats	SORL1	1.57259e+07	1.05145e+07	4.42626e+07	8.29796e+06	7.46709e+07	1.02559e+07	1	Molecular Function:protein binding (GO:0005515)	--	--	--	Glucose/arabinose dehydrogenase, beta-propeller fold	G	Carbohydrate transport and metabolism ;	IPR000033 [LDLR class B repeat] ; IPR002172[Low-density lipoprotein (LDL) receptor class A repeat] ; IPR003961[Fibronectin type III] ; IPR031777[Sortilin, C-terminal] ; IPR031778[Sortilin, N-terminal]
G1M967	Phosphoglucomutase 1	PGM1	2.0816e+07	3.59523e+07	7.70485e+07	7.51525e+07	2.06665e+08	3.02016e+07	2	Biological Process:carbohydrate metabolic process (GO:0005975),Biological Process:organic substance metabolic process (GO:0071704)	phosphoglucomutase	5.4.2.2	ko00010 Glycolysis / Gluconeogenesis ko00030 Pentose phosphate pathway ko00052 Galactose metabolism ko00230 Purine metabolism ko00500 Starch and sucrose metabolism ko00520 Amino sugar and nucleotide sugar metabolism ko01100 Metabolic pathways	Phosphoglucomutase	G	Carbohydrate transport and metabolism ;	IPR005843 [Alpha-D-phosphohexomutase, C-terminal] ; IPR005844[Alpha-D-phosphohexomutase, alpha/beta/alpha domain I] ; IPR005845[Alpha-D-phosphohexomutase, alpha/beta/alpha domain II] ; IPR005846[Alpha-D-phosphohexomutase, alpha/beta/alpha domain III]
D2HR66	Sphingomyelin phosphodiesterase (Fragment)	SMPD1	1.57359e+08	1.63996e+08	1.86773e+08	1.80783e+08	1.83815e+08	176352213	1	Molecular Function:hydrolase activity (GO:0016787)	sphingomyelin phosphodiesterase	3.1.4.12	ko00600 Sphingolipid metabolism ko01100 Metabolic pathways ko04071 Sphingolipid signaling pathway ko04142 Lysosome ko04217 Necroptosis	3',5'-cyclic AMP phosphodiesterase CpdA	T	Signal transduction mechanisms ;	IPR004843 [Calcineurin-like phosphoesterase domain, ApaH type]
G1MAN8	Peroxiredoxin-6	PRDX6	1.31834e+07	1.87798e+07	190391604	1.76501e+08	4.68221e+08	2.02946e+07	4	Molecular Function:antioxidant activity (GO:0016209),Molecular Function:oxidoreductase activity (GO:0016491),Molecular Function:peroxiredoxin activity (GO:0051920),Biological Process:oxidation-reduction process (GO:0055114)	--	--	ko01100 Metabolic pathways	Alkyl hydroperoxide reductase subunit AhpC (peroxiredoxin)	V	Defense mechanisms ;	IPR000866 [Alkyl hydroperoxide reductase subunit C/ Thiol specific antioxidant] ; IPR019479[Peroxiredoxin, C-terminal]
G1LEK1	Glutathione S-transferase	GSTM3	4.51412e+08	4.39908e+08	1136250535	9.60537e+08	1337109201	4.17365e+08	1	Molecular Function:protein binding (GO:0005515)	glutathione S-transferase	2.5.1.18	ko00480 Glutathione metabolism ko00980 Metabolism of xenobiotics by cytochrome P450 ko00982 Drug metabolism - cytochrome P450 ko01524 Platinum drug resistance ko05200 Pathways in cancer ko05204 Chemical carcinogenesis ko05225 Hepatocellular carcinoma ko05418 Fluid shear stress and atherosclerosis	Glutathione S-transferase	O	Posttranslational modification, protein turnover, chaperones ;	IPR004045 [Glutathione S-transferase, N-terminal] ; IPR004046[Glutathione S-transferase, C-terminal]
D2H5W1	CN hydrolase domain-containing protein (Fragment)	PANDA_005314	8.57787e+07	9.3241e+07	1.33086e+08	9.11655e+07	110411232	9.99385e+07	1	Biological Process:nitrogen compound metabolic process (GO:0006807)	omega-amidase	3.5.1.3	ko00250 Alanine, aspartate and glutamate metabolism	Predicted amidohydrolase	R	General function prediction only ;	IPR003010 [Carbon-nitrogen hydrolase]
G1L6T1	Proteasome subunit alpha type		5.31149e+06	0	1.25787e+08	6.8603e+07	2.24611e+08	2.53808e+06	5	Molecular Function:endopeptidase activity (GO:0004175),Molecular Function:threonine-type endopeptidase activity (GO:0004298),Cellular Component:proteasome core complex (GO:0005839),Biological Process:ubiquitin-dependent protein catabolic process (GO:0006511),Biological Process:proteolysis involved in cellular protein catabolic process (GO:0051603)	20S proteasome subunit alpha 6	3.4.25.1	ko03050 Proteasome	20S proteasome, alpha and beta subunits	O	Posttranslational modification, protein turnover, chaperones ;	IPR000426 [Proteasome alpha-subunit, N-terminal domain] ; IPR001353[Proteasome, subunit alpha/beta]
G1ME67	Polypeptide N-acetylgalactosaminyltransferase	GALNT10	3.39023e+07	3.69996e+07	5.07586e+07	3.76293e+07	5.80959e+07	3.91447e+07	--	--	polypeptide N-acetylgalactosaminyltransferase	2.4.1.41	ko00512 Mucin type O-glycan biosynthesis ko01100 Metabolic pathways	Uncharacterized conserved protein RhaS, contains 28 RHS repeats	R	General function prediction only ;	IPR000772 [Ricin B, lectin domain] ; IPR001173[Glycosyltransferase 2-like]
G1LS60	Alpha-galactosidase	NAGA	5.46514e+07	4.86579e+07	1.3245e+08	1.45441e+08	2.30566e+08	7.1538e+07	1	Biological Process:carbohydrate metabolic process (GO:0005975)	alpha-N-acetylgalactosaminidase	3.2.1.49	ko00603 Glycosphingolipid biosynthesis - globo and isoglobo series ko04142 Lysosome	Alpha-galactosidase	G	Carbohydrate transport and metabolism ;	IPR002241 [Glycoside hydrolase, family 27]
G1M5W5	Ubiquitin carboxyl-terminal hydrolase	USP5	351078988	3.37023e+08	5.63052e+07	1.03656e+08	5.91188e+07	3.87528e+08	3	Molecular Function:zinc ion binding (GO:0008270),Biological Process:protein deubiquitination (GO:0016579),Molecular Function:thiol-dependent ubiquitinyl hydrolase activity (GO:0036459)	ubiquitin carboxyl-terminal hydrolase 5/13	3.4.19.12	--	--	--	--	IPR001394 [Peptidase C19, ubiquitin carboxyl-terminal hydrolase] ; IPR001607[Zinc finger, UBP-type] ; IPR015940[Ubiquitin-associated domain]
D2HSQ6	Protein-tyrosine-phosphatase (Fragment)	PTPRF	2.94795e+07	3.49667e+07	1.55202e+07	1.06725e+07	1.36503e+07	5.03641e+07	3	Molecular Function:protein tyrosine phosphatase activity (GO:0004725),Molecular Function:protein binding (GO:0005515),Biological Process:protein dephosphorylation (GO:0006470)	receptor-type tyrosine-protein phosphatase F	3.1.3.48	ko04514 Cell adhesion molecules (CAMs) ko04520 Adherens junction ko04910 Insulin signaling pathway ko04931 Insulin resistance	Protein tyrosine phosphatase	T	Signal transduction mechanisms ;	IPR000242 [PTP type protein phosphatase] ; IPR003961[Fibronectin type III] ; IPR013098[Immunoglobulin I-set]
D2HZR9	Hexosyltransferase (Fragment)	B3GALT5	3.74324e+08	3.85104e+08	6.7537e+08	6.17988e+08	5.5433e+08	4.03211e+08	3	Biological Process:protein glycosylation (GO:0006486),Molecular Function:galactosyltransferase activity (GO:0008378),Cellular Component:membrane (GO:0016020)	beta-1,3-galactosyltransferase 5	2.4.1.-	ko00601 Glycosphingolipid biosynthesis - lacto and neolacto series ko00603 Glycosphingolipid biosynthesis - globo and isoglobo series ko01100 Metabolic pathways	--	--	--	IPR002659 [Glycosyl transferase, family 31]
D2HZW5	D-3-phosphoglycerate dehydrogenase (Fragment)	PHGDH	1.63546e+08	1.5724e+08	228954318	1.82767e+08	1.404e+08	1.73415e+08	3	Biological Process:metabolic process (GO:0008152),Molecular Function:NAD binding (GO:0051287),Biological Process:oxidation-reduction process (GO:0055114)	--	--	ko00260 Glycine, serine and threonine metabolism ko01100 Metabolic pathways ko01200 Carbon metabolism ko01230 Biosynthesis of amino acids	Phosphoglycerate dehydrogenase or related dehydrogenase	HR	Coenzyme transport and metabolism ; General function prediction only ;	IPR006139 [D-isomer specific 2-hydroxyacid dehydrogenase, catalytic domain] ; IPR006140[D-isomer specific 2-hydroxyacid dehydrogenase, NAD-binding domain]
D2HJL1	Glypican-1 (Fragment)	PANDA_011499	8.04396e+07	7.64582e+07	5.3793e+07	1.56815e+07	4.82108e+07	9.44245e+07	3	Cellular Component:proteinaceous extracellular matrix (GO:0005578),Cellular Component:membrane (GO:0016020),Molecular Function:heparan sulfate proteoglycan binding (GO:0043395)	glypican 1	--	ko05205 Proteoglycans in cancer ko05418 Fluid shear stress and atherosclerosis	--	--	--	IPR001863 [Glypican]
G1M2N9	Milk fat globule-EGF factor 8 protein	MFGE8	8.42033e+07	7.71133e+07	243775166	2.2655e+08	2.66851e+08	7.25862e+07	1	Molecular Function:protein binding (GO:0005515)	lactadherin	--	--	--	--	--	IPR000421 [Coagulation factor 5/8 C-terminal domain] ; IPR000742[EGF-like domain]
G1L8W3	Acrosin	ACR	0	0	466476805	2.66768e+08	2.14938e+08	0	2	Molecular Function:serine-type endopeptidase activity (GO:0004252),Biological Process:proteolysis (GO:0006508)	acrosin	3.4.21.10	--	Secreted trypsin-like serine protease	O	Posttranslational modification, protein turnover, chaperones ;	IPR001254 [Serine proteases, trypsin domain]
G1LJK1	6-phosphogluconate dehydrogenase, decarboxylating	PGD	3.77778e+07	3.19067e+07	9.38471e+07	4.58675e+07	8.06549e+07	4.51111e+07	3	Molecular Function:phosphogluconate dehydrogenase (decarboxylating) activity (GO:0004616),Biological Process:pentose-phosphate shunt (GO:0006098),Biological Process:oxidation-reduction process (GO:0055114)	--	--	ko00030 Pentose phosphate pathway ko00480 Glutathione metabolism ko01100 Metabolic pathways ko01200 Carbon metabolism	6-phosphogluconate dehydrogenase	G	Carbohydrate transport and metabolism ;	IPR006114 [6-phosphogluconate dehydrogenase, C-terminal] ; IPR006115[6-phosphogluconate dehydrogenase, NADP-binding]
G1MFV5	ABPP	APP	9.85656e+07	1.08791e+08	20659537	2.60855e+08	9.46787e+07	1.02706e+08	4	Molecular Function:serine-type endopeptidase inhibitor activity (GO:0004867),Molecular Function:heparin binding (GO:0008201),Cellular Component:integral component of membrane (GO:0016021),Molecular Function:transition metal ion binding (GO:0046914)	amyloid beta A4 protein	--	ko04726 Serotonergic synapse ko05010 Alzheimer's disease	--	--	--	IPR002223 [Pancreatic trypsin inhibitor Kunitz domain] ; IPR011178[Amyloidogenic glycoprotein, copper-binding] ; IPR013803[Amyloidogenic glycoprotein, amyloid-beta peptide] ; IPR015849[Amyloidogenic glycoprotein, heparin-binding] ; IPR019543[Beta-amyloid precursor protein C-terminal] ; IPR024329[Amyloidogenic glycoprotein, E2 domain]
G1LAI8	Integral membrane protein 2	ITM2B	1.76816e+08	1.49618e+08	5.94208e+08	3.12941e+08	5.05572e+08	1.79868e+08	--	--	integral membrane protein 2B	--	--	--	--	--	IPR007084 [BRICHOS domain]
D2H8H7	IDP (Fragment)	IDH1	3.93314e+07	3.16644e+07	2.11367e+08	1.16434e+08	3.10077e+08	4.06674e+07	1	Biological Process:oxidation-reduction process (GO:0055114)	isocitrate dehydrogenase	1.1.1.42	ko00020 Citrate cycle (TCA cycle) ko00480 Glutathione metabolism ko01100 Metabolic pathways ko01200 Carbon metabolism ko01210 2-Oxocarboxylic acid metabolism ko01230 Biosynthesis of amino acids ko04146 Peroxisome	Isocitrate dehydrogenase	C	Energy production and conversion ;	IPR024084 [Isopropylmalate dehydrogenase-like domain]
D2HLH6	Insulin-like growth factor-binding protein 1 (Fragment)	PANDA_012350	1087256047	1140168302	3736392188	1626588259	4275973549	1194430643	3	Biological Process:regulation of cell growth (GO:0001558),Molecular Function:insulin-like growth factor binding (GO:0005520),Cellular Component:extracellular region (GO:0005576)	--	--	--	--	--	--	IPR000716 [Thyroglobulin type-1] ; IPR000867[Insulin-like growth factor-binding protein, IGFBP]
D2HCZ2	Alpha-mannosidase (Fragment)	PANDA_008497	4.96443e+06	3.51303e+06	7.26712e+06	4.98521e+06	3.20941e+07	6.67982e+06	5	Molecular Function:alpha-mannosidase activity (GO:0004559),Biological Process:carbohydrate metabolic process (GO:0005975),Biological Process:mannose metabolic process (GO:0006013),Molecular Function:zinc ion binding (GO:0008270),Molecular Function:mannosidase activity (GO:0015923)	alpha-mannosidase II	3.2.1.114	ko00510 N-Glycan biosynthesis ko01100 Metabolic pathways	Uncharacterized membrane protein	S	Function unknown ;	IPR000602 [Glycoside hydrolase family 38, N-terminal domain] ; IPR011682[Glycosyl hydrolase family 38, C-terminal] ; IPR015341[Glycoside hydrolase family 38, central domain]
G1MAP8	Annexin	ANXA1	1.15449e+08	1.29535e+08	1.5351e+08	1.24524e+08	1.85519e+08	1.19216e+08	2	Molecular Function:calcium ion binding (GO:0005509),Molecular Function:calcium-dependent phospholipid binding (GO:0005544)	annexin A1	--	--	--	--	--	IPR018502 [Annexin repeat]
G1MFJ8	26S proteasome non-ATPase regulatory subunit 2	PSMD2	0	0	28094263	1.97962e+07	5.81137e+07	4.04664e+06	--	--	26S proteasome regulatory subunit N1	--	ko03050 Proteasome ko05169 Epstein-Barr virus infection	--	--	--	IPR002015 [Proteasome/cyclosome repeat]
D2GUW2	Polypeptide N-acetylgalactosaminyltransferase (Fragment)	PANDA_000463	1.08492e+08	9.53669e+07	9.74207e+07	5.94093e+07	1.14318e+08	1.2177e+08	--	--	polypeptide N-acetylgalactosaminyltransferase	2.4.1.41	ko00512 Mucin type O-glycan biosynthesis ko01100 Metabolic pathways	Uncharacterized conserved protein RhaS, contains 28 RHS repeats	R	General function prediction only ;	IPR000772 [Ricin B, lectin domain] ; IPR001173[Glycosyltransferase 2-like]
G1L4M4	Cysteinylglycine-S-conjugate dipeptidase	LAP3	3.17612e+08	3.01898e+08	1.76377e+08	2.40758e+08	1.34208e+08	282103867	3	Molecular Function:aminopeptidase activity (GO:0004177),Cellular Component:intracellular (GO:0005622),Biological Process:proteolysis (GO:0006508)	--	--	ko00330 Arginine and proline metabolism ko00480 Glutathione metabolism ko01100 Metabolic pathways	Leucyl aminopeptidase	E	Amino acid transport and metabolism ;	IPR000819 [Peptidase M17, leucyl aminopeptidase, C-terminal] ; IPR008283[Peptidase M17, leucyl aminopeptidase, N-terminal]
G1MIY8	Epididymal secretory protein E1	NPC2	38862960402	40597057782	45894423455	30831056768	29687304845	40903781876	--	--	Niemann-Pick C2 protein	--	ko04142 Lysosome ko04979 Cholesterol metabolism	--	--	--	IPR003172 [MD-2-related lipid-recognition domain]
D2HJ05	Triosephosphate isomerase (Fragment)	TPI1	1.48406e+08	135954651	335520276	1.94076e+08	141384334	1.53144e+08	2	Molecular Function:triose-phosphate isomerase activity (GO:0004807),Biological Process:metabolic process (GO:0008152)	triosephosphate isomerase (TIM)	5.3.1.1	ko00010 Glycolysis / Gluconeogenesis ko00051 Fructose and mannose metabolism ko00562 Inositol phosphate metabolism ko01100 Metabolic pathways ko01200 Carbon metabolism ko01230 Biosynthesis of amino acids	Triosephosphate isomerase	G	Carbohydrate transport and metabolism ;	IPR000652 [Triosephosphate isomerase]
G1LNH8	Transthyretin	TTR	3.38191e+08	3.30778e+08	4.2034e+08	5.20079e+08	512662864	3.67797e+08	--	--	transthyretin	--	ko04918 Thyroid hormone synthesis	5-hydroxyisourate hydrolase (purine catabolism), transthyretin-related family	F	Nucleotide transport and metabolism ;	IPR023416 [Transthyretin/hydroxyisourate hydrolase, superfamily]
D2I4U1	Uncharacterized protein (Fragment)	LOC100484313	2.59501e+08	2.50905e+08	296515985	2.77526e+08	2.31867e+08	219967238	2	Biological Process:proteolysis (GO:0006508),Molecular Function:cysteine-type peptidase activity (GO:0008234)	cathepsin L	3.4.22.15	ko04140 Autophagy - animal ko04142 Lysosome ko04145 Phagosome ko04210 Apoptosis ko04612 Antigen processing and presentation ko05205 Proteoglycans in cancer ko05323 Rheumatoid arthritis ko05418 Fluid shear stress and atherosclerosis	Cysteine protease, C1A family	O	Posttranslational modification, protein turnover, chaperones ;	IPR000668 [Peptidase C1A, papain C-terminal] ; IPR013201[Cathepsin propeptide inhibitor domain (I29)]
G1L0F5	14_3_3 domain-containing protein	YWHAZ	1.32697e+08	1.31522e+08	438805787	3.71469e+08	6.08806e+08	1.43216e+08	--	--	14-3-3 protein beta/theta/zeta	--	ko04110 Cell cycle ko04114 Oocyte meiosis ko04151 PI3K-Akt signaling pathway ko04390 Hippo signaling pathway ko05161 Hepatitis B ko05169 Epstein-Barr virus infection ko05203 Viral carcinogenesis	--	--	--	IPR023410 [14-3-3 domain]
G1M4Q3	Retinoic acid receptor responder 1	RARRES1	1.39443e+08	1.66803e+08	1.46864e+08	1.86599e+08	3.30577e+08	1.75399e+08	--	--	--	--	--	--	--	--	IPR009684 [Proteinase inhibitor I47, latexin]
G1MCG0	Uncharacterized protein		3.2235e+08	3.28301e+08	4.58014e+08	3.4757e+08	4.23886e+08	3.48044e+08	--	--	--	--	--	--	--	--	IPR008914 [Phosphatidylethanolamine-binding protein]
G1L1V3	Calcium-transporting ATPase	ATP2B4	2.25488e+06	0	86573081	1.80116e+07	54192418	0	3	Molecular Function:nucleotide binding (GO:0000166),Molecular Function:calcium-transporting ATPase activity (GO:0005388),Molecular Function:metal ion binding (GO:0046872)	Ca2+ transporting ATPase, plasma membrane	3.6.3.8	ko04020 Calcium signaling pathway ko04022 cGMP-PKG signaling pathway ko04024 cAMP signaling pathway ko04261 Adrenergic signaling in cardiomyocytes ko04925 Aldosterone synthesis and secretion ko04970 Salivary secretion ko04972 Pancreatic secretion	Magnesium-transporting ATPase (P-type)	P	Inorganic ion transport and metabolism ;	IPR004014 [Cation-transporting P-type ATPase, N-terminal] ; IPR006068[Cation-transporting P-type ATPase, C-terminal] ; IPR008250[P-type ATPase, A domain] ; IPR022141[Plasma membrane calcium transporting P-type ATPase, C-terminal]
G1MDI5	2-phosphoxylose phosphatase 1	PXYLP1	5.17273e+07	5.14889e+07	1.13385e+08	4.22627e+07	8.00445e+07	6.1894e+07	1	Molecular Function:acid phosphatase activity (GO:0003993)	2-phosphoxylose phosphatase	3.1.3.-	--	--	--	--	IPR000560 [Histidine phosphatase superfamily, clade-2]
G1LNL2	Uncharacterized protein		3.47567e+08	3.27582e+08	937879729	6.74989e+08	3.68838e+08	3.51634e+08	--	--	signal-regulatory protein alpha/beta1/gamma	--	ko04380 Osteoclast differentiation	--	--	--	IPR003597 [Immunoglobulin C1-set]
G1M9I4	P-type domain-containing protein	GAA	2.23707e+06	2.14339e+06	1.58717e+07	1.16069e+07	3.04079e+07	1.77895e+06	1	Biological Process:carbohydrate metabolic process (GO:0005975)	lysosomal alpha-glucosidase	3.2.1.20	ko00052 Galactose metabolism ko00500 Starch and sucrose metabolism ko01100 Metabolic pathways ko04142 Lysosome	Alpha-glucosidase, glycosyl hydrolase family GH31	G	Carbohydrate transport and metabolism ;	IPR000322 [Glycoside hydrolase family 31] ; IPR000519[P-type trefoil domain] ; IPR025887[Glycoside hydrolase family 31, N-terminal domain] ; IPR031727[Galactose mutarotase, N-terminal barrel]
G1L976	Lipocalin 1	LCN1	3.12933e+08	3.34471e+08	224670384	5.80654e+08	1119347591	3.57275e+08	--	--	--	--	--	--	--	--	IPR000566 [Lipocalin/cytosolic fatty-acid binding domain]
G1MDS9	ATP-dependent dihydroxyacetone kinase	TKFC	1.13239e+06	0	1.61026e+07	6.84495e+06	1.84877e+07	0	2	Molecular Function:glycerone kinase activity (GO:0004371),Biological Process:glycerol metabolic process (GO:0006071)	--	--	ko00051 Fructose and mannose metabolism ko00561 Glycerolipid metabolism ko01100 Metabolic pathways ko01200 Carbon metabolism ko04622 RIG-I-like receptor signaling pathway	Dihydroxyacetone kinase	G	Carbohydrate transport and metabolism ;	IPR004006 [DhaK domain] ; IPR004007[DhaL domain]
D2HW57	Polypeptide N-acetylgalactosaminyltransferase (Fragment)	GALNT3	1.30569e+08	1.3444e+08	79616723	30305414	6.52239e+07	1.45535e+08	--	--	polypeptide N-acetylgalactosaminyltransferase	2.4.1.41	ko00512 Mucin type O-glycan biosynthesis ko01100 Metabolic pathways	Uncharacterized conserved protein RhaS, contains 28 RHS repeats	R	General function prediction only ;	IPR000772 [Ricin B, lectin domain] ; IPR001173[Glycosyltransferase 2-like]
G1LU45	Cystatin domain-containing protein		3400004718	3640851615	2955167011	4478696602	7585307955	3671194986	1	Molecular Function:cysteine-type endopeptidase inhibitor activity (GO:0004869)	cystatin-C	--	ko04970 Salivary secretion	--	--	--	IPR000010 [Cystatin domain]
G1LEG7	Glutathione transferase		1.15049e+08	1.03715e+08	2.17425e+08	1.28275e+08	1.24987e+08	1.22355e+08	1	Molecular Function:protein binding (GO:0005515)	glutathione S-transferase	2.5.1.18	ko00480 Glutathione metabolism ko00980 Metabolism of xenobiotics by cytochrome P450 ko00982 Drug metabolism - cytochrome P450 ko01524 Platinum drug resistance ko05200 Pathways in cancer ko05204 Chemical carcinogenesis ko05225 Hepatocellular carcinoma ko05418 Fluid shear stress and atherosclerosis	Glutathione S-transferase	O	Posttranslational modification, protein turnover, chaperones ;	IPR004045 [Glutathione S-transferase, N-terminal] ; IPR004046[Glutathione S-transferase, C-terminal]
G1M044	Uncharacterized protein	AKAP4	0	0	9.49639e+07	5.99935e+07	1.52423e+07	0	--	--	A-kinase anchor protein 4	--	--	--	--	--	IPR018292 [A-kinase anchor 110kDa, C-terminal] ; IPR018459[RII binding domain]
D2H7R6	Uncharacterized protein (Fragment)	ACTC1	8.63656e+08	9.07517e+08	2055958935	1436871612	1733230427	8.62645e+08	--	--	actin, aortic smooth muscle	--	ko04270 Vascular smooth muscle contraction ko04371 Apelin signaling pathway ko04926 Relaxin signaling pathway	Actin-related protein	Z	Cytoskeleton ;	IPR004000 [Actin family]
D2I4F1	SERPIN domain-containing protein (Fragment)	SERPINB1	1.41642e+08	1.29524e+08	2.64057e+07	3.2057e+07	1.27844e+07	1.42876e+08	--	--	serpin B	--	ko05146 Amoebiasis	Serine protease inhibitor	O	Posttranslational modification, protein turnover, chaperones ;	IPR023796 [Serpin domain]
G1L8W6	Uncharacterized protein	SPP1	1.38791e+08	1.62452e+08	1.3817e+07	1.92384e+07	3.05038e+06	1.43649e+08	2	Biological Process:ossification (GO:0001503),Biological Process:cell adhesion (GO:0007155)	secreted phosphoprotein 1	--	ko04151 PI3K-Akt signaling pathway ko04371 Apelin signaling pathway ko04510 Focal adhesion ko04512 ECM-receptor interaction ko04620 Toll-like receptor signaling pathway ko05165 Human papillomavirus infection	--	--	--	IPR002038 [Osteopontin]
G1LMW2	Osteonectin	SPARC	2.07777e+08	1.59263e+08	9.71907e+07	107825057	1.38958e+08	1.88868e+08	4	Molecular Function:calcium ion binding (GO:0005509),Molecular Function:protein binding (GO:0005515),Cellular Component:proteinaceous extracellular matrix (GO:0005578),Biological Process:signal transduction (GO:0007165)	--	--	--	--	--	--	IPR002350 [Kazal domain] ; IPR015369[Follistatin/Osteonectin EGF domain] ; IPR019577[SPARC/Testican, calcium-binding domain]
G1M6R7	Platelet-derived growth factor C	PDGFC	104471076	9.14196e+07	8.24188e+07	6.48123e+07	7.5717e+07	1.24312e+08	2	Molecular Function:growth factor activity (GO:0008083),Cellular Component:membrane (GO:0016020)	platelet derived growth factor C/D	--	ko01521 EGFR tyrosine kinase inhibitor resistance ko04010 MAPK signaling pathway ko04014 Ras signaling pathway ko04015 Rap1 signaling pathway ko04072 Phospholipase D signaling pathway ko04151 PI3K-Akt signaling pathway ko04510 Focal adhesion ko04540 Gap junction ko04810 Regulation of actin cytoskeleton ko05215 Prostate cancer ko05218 Melanoma ko05231 Choline metabolism in cancer	--	--	--	IPR000072 [PDGF/VEGF domain] ; IPR000859[CUB domain]
D2HAS3	Uncharacterized protein (Fragment)	PANDA_007564	8.22678e+06	1.14231e+07	35208032	4.46647e+07	3.86279e+07	1.1066e+07	2	Molecular Function:serine-type endopeptidase inhibitor activity (GO:0004867),Biological Process:hyaluronan metabolic process (GO:0030212)	--	--	--	Secreted protein containing bacterial Ig-like domain and vWFA domain	R	General function prediction only ;	IPR002035 [von Willebrand factor, type A] ; IPR010600[Inter-alpha-trypsin inhibitor heavy chain, C-terminal] ; IPR013694[VIT domain]
G1LHZ6	Calmodulin 2	CALM2	1.99397e+08	1.92863e+08	1224733124	7.84639e+08	1105481116	2.18824e+08	1	Molecular Function:calcium ion binding (GO:0005509)	calmodulin	--	ko04014 Ras signaling pathway ko04015 Rap1 signaling pathway ko04020 Calcium signaling pathway ko04022 cGMP-PKG signaling pathway ko04024 cAMP signaling pathway ko04070 Phosphatidylinositol signaling system ko04114 Oocyte meiosis ko04218 Cellular senescence ko04261 Adrenergic signaling in cardiomyocytes ko04270 Vascular smooth muscle contraction ko04371 Apelin signaling pathway ko04713 Circadian …	Ca2+-binding protein, EF-hand superfamily	T	Signal transduction mechanisms ;	IPR002048 [EF-hand domain]
G1M647	Uncharacterized protein	A2M	5.39176e+06	4.13642e+06	0	3.65197e+07	0	3.64537e+06	3	Molecular Function:endopeptidase inhibitor activity (GO:0004866),Cellular Component:extracellular region (GO:0005576),Cellular Component:extracellular space (GO:0005615)	alpha-2-macroglobulin	--	ko04610 Complement and coagulation cascades	Uncharacterized conserved protein YfaS, alpha-2-macroglobulin family	R	General function prediction only ;	IPR001599 [Alpha-2-macroglobulin] ; IPR002890[Alpha-2-macroglobulin, N-terminal] ; IPR009048[Alpha-macroglobulin, receptor-binding] ; IPR011625[Alpha-2-macroglobulin, N-terminal 2] ; IPR011626[Alpha-macroglobulin complement component] ; IPR019565[Alpha-2-macroglobulin, thiol-ester bond-forming]
G1L0F8	Uncharacterized protein		6.01392e+06	3.15708e+06	0	3.61699e+06	0	3.59311e+06	--	--	transferrin	--	ko04066 HIF-1 signaling pathway ko04216 Ferroptosis ko04978 Mineral absorption	--	--	--	IPR001156 [Transferrin-like domain]
G1LND1	Uncharacterized protein	NAPA	4.93077e+06	6.5051e+06	40720220	2.73967e+07	2.59703e+07	6.3382e+06	--	--	alpha-soluble NSF attachment protein	--	ko04721 Synaptic vesicle cycle	--	--	--	--
D2H8W6	Monocarboxylate transporter 1 (Fragment)	SLC16A1	1.27883e+08	1.08251e+08	203117751	118760537	1.06794e+08	1.19045e+08	2	Cellular Component:integral component of membrane (GO:0016021),Biological Process:transmembrane transport (GO:0055085)	MFS transporter, MCP family, solute carrier family 16 (monocarboxylic acid transporters), member 1	--	--	Predicted arabinose efflux permease, MFS family	G	Carbohydrate transport and metabolism ;	IPR011701 [Major facilitator superfamily]
D2I0U2	Rhodanese domain-containing protein (Fragment)	PANDA_018846	1.37102e+08	1.48785e+08	5.57931e+07	3.65261e+07	3.95633e+07	116950112	--	--	--	--	--	Rhodanese-related sulfurtransferase	P	Inorganic ion transport and metabolism ;	IPR001763 [Rhodanese-like domain]
D2HQX7	Tubulin beta chain (Fragment)	PANDA_014336	0	0	4.51783e+06	0	0	0	1	Molecular Function:GTPase activity (GO:0003924)	--	--	--	--	--	--	IPR003008 [Tubulin/FtsZ, GTPase domain] ; IPR018316[Tubulin/FtsZ, 2-layer sandwich domain]
D2HZV9	Uncharacterized protein (Fragment)	PANDA_018374	1.24799e+08	1.28545e+08	113488684	1.21559e+08	1.66272e+08	1.49365e+08	--	--	lymphocyte antigen 75	--	--	Spore coat protein CotH	M	Cell wall/membrane/envelope biogenesis ;	IPR000562 [Fibronectin, type II, collagen-binding] ; IPR001304[C-type lectin-like]
G1LKZ8	Gamma-glutamyltransferase 6	GGT6	4.01401e+07	2.22605e+07	4.0876e+07	1.5982e+07	4.35922e+07	3.01884e+07	2	Molecular Function:gamma-glutamyltransferase activity (GO:0003840),Biological Process:glutathione metabolic process (GO:0006749)	--	--	ko00430 Taurine and hypotaurine metabolism ko00480 Glutathione metabolism ko01100 Metabolic pathways	Gamma-glutamyltranspeptidase	E	Amino acid transport and metabolism ;	IPR000101 [Gamma-glutamyltranspeptidase]
G1LEF6	Glutathione transferase		2.52624e+06	3.43082e+06	13152898	1.04855e+07	1.00833e+07	0	1	Molecular Function:protein binding (GO:0005515)	glutathione S-transferase	2.5.1.18	ko00480 Glutathione metabolism ko00980 Metabolism of xenobiotics by cytochrome P450 ko00982 Drug metabolism - cytochrome P450 ko01524 Platinum drug resistance ko05200 Pathways in cancer ko05204 Chemical carcinogenesis ko05225 Hepatocellular carcinoma ko05418 Fluid shear stress and atherosclerosis	Glutathione S-transferase	O	Posttranslational modification, protein turnover, chaperones ;	IPR004045 [Glutathione S-transferase, N-terminal] ; IPR004046[Glutathione S-transferase, C-terminal]
G1LYL6	Protein disulfide isomerase family A member 6	PDIA6	1.38587e+08	1.36284e+08	1.37277e+08	6.76716e+07	7.38212e+07	1.13733e+08	1	Biological Process:cell redox homeostasis (GO:0045454)	protein disulfide-isomerase A6	5.3.4.1	ko04141 Protein processing in endoplasmic reticulum	Negative regulator of GroEL, contains thioredoxin-like and TPR-like domains	O	Posttranslational modification, protein turnover, chaperones ;	IPR013766 [Thioredoxin domain]
G1LHG9	Protein FAM3C	FAM3C	4.31221e+08	4.40446e+08	5.73202e+08	5.46459e+08	6.56935e+08	405455463	--	--	--	--	--	--	--	--	--
D2I1F1	L-lactate dehydrogenase (Fragment)	LDHB	1.92234e+08	1.8933e+08	3.33399e+08	2.22783e+08	2.41011e+08	1.99745e+08	2	Molecular Function:oxidoreductase activity (GO:0016491),Biological Process:oxidation-reduction process (GO:0055114)	L-lactate dehydrogenase	1.1.1.27	ko00010 Glycolysis / Gluconeogenesis ko00270 Cysteine and methionine metabolism ko00620 Pyruvate metabolism ko00640 Propanoate metabolism ko01100 Metabolic pathways ko04922 Glucagon signaling pathway	Malate/lactate dehydrogenase	C	Energy production and conversion ;	IPR001236 [Lactate/malate dehydrogenase, N-terminal] ; IPR022383[Lactate/malate dehydrogenase, C-terminal]
D2HHY7	Uncharacterized protein (Fragment)	PANDA_010759	8.12788e+07	5.66067e+07	118517381	4.95559e+07	1.12918e+08	7.00758e+07	2	Biological Process:metabolic process (GO:0008152),Molecular Function:sulfuric ester hydrolase activity (GO:0008484)	N-sulfoglucosamine sulfohydrolase	3.10.1.1	ko00531 Glycosaminoglycan degradation ko01100 Metabolic pathways ko04142 Lysosome	Arylsulfatase A or related enzyme	P	Inorganic ion transport and metabolism ;	IPR000917 [Sulfatase, N-terminal] ; IPR032506[Domain of unknown function DUF4976]
G1LT75	Espin	ESPN	1.79806e+07	1.42871e+07	1.99908e+08	4.21458e+07	6.30019e+07	1.72324e+07	2	Molecular Function:actin binding (GO:0003779),Molecular Function:protein binding (GO:0005515)	--	--	--	Chromosome segregation ATPase	D	Cell cycle control, cell division, chromosome partitioning ;	IPR002110 [Ankyrin repeat] ; IPR003124[WH2 domain] ; IPR020683[Ankyrin repeat-containing domain]
G1MIM1	Lectin, mannose binding 2	LMAN2	8.04639e+07	7.50412e+07	5.70597e+07	6.01374e+07	5.84225e+07	9.46771e+07	1	Cellular Component:membrane (GO:0016020)	lectin, mannose-binding 2	--	ko04141 Protein processing in endoplasmic reticulum	--	--	--	IPR005052 [Legume-like lectin]
G1L2H0	Uncharacterized protein	FETUB	1.74946e+08	1.6006e+08	2.40543e+08	2.68571e+08	3.52293e+08	1.85257e+08	1	Molecular Function:cysteine-type endopeptidase inhibitor activity (GO:0004869)	--	--	--	--	--	--	IPR000010 [Cystatin domain]
G1LJT0	WAP domain-containing protein		40320166370	42539367176	38664357950	33458849371	38067348783	41581938466	2	Cellular Component:extracellular region (GO:0005576),Molecular Function:peptidase inhibitor activity (GO:0030414)	--	--	--	--	--	--	IPR008197 [WAP-type 'four-disulfide core' domain]
G1L8E3	Phosphatidylethanolamine binding protein 4	PEBP4	8.08401e+07	7.11303e+07	1.93041e+08	1.17264e+08	2.10032e+08	9.11472e+07	--	--	--	--	--	--	--	--	IPR008914 [Phosphatidylethanolamine-binding protein]
G1MDC4	26S proteasome non-ATPase regulatory subunit 1	PSMD1	0	4.57489e+06	2.46252e+07	8.33111e+06	4.10347e+07	2.12443e+06	--	--	26S proteasome regulatory subunit N2	--	ko03050 Proteasome ko05169 Epstein-Barr virus infection	Predicted NTPase, NACHT family domain	T	Signal transduction mechanisms ;	IPR002015 [Proteasome/cyclosome repeat]
D2HNS6	Uncharacterized protein (Fragment)	PANDA_013375	1.75528e+08	1.73289e+08	94081728	5.85095e+07	6.3784e+07	1.94926e+08	--	--	transferrin	--	ko04066 HIF-1 signaling pathway ko04216 Ferroptosis ko04978 Mineral absorption	--	--	--	IPR001156 [Transferrin-like domain]
D2HB31	FZ domain-containing protein (Fragment)	PANDA_007700	1.17384e+07	1.71455e+07	1.33045e+08	3.34381e+07	367071914	1.7744e+07	3	Molecular Function:structural molecule activity (GO:0005198),Biological Process:cell adhesion (GO:0007155),Cellular Component:extracellular matrix (GO:0031012)	collagen, type XVIII, alpha	--	ko04974 Protein digestion and absorption	Autotransporter adhesin	UW	Intracellular trafficking, secretion, and vesicular transport ; Extracellular structures ;	IPR008160 [Collagen triple helix repeat] ; IPR010363[Domain of unknown function DUF959, collagen XVIII, N-terminal] ; IPR010515[Collagenase NC10/endostatin]
G1LNG9	Desmoglein 2	DSG2	6.92924e+07	6.90782e+07	5.0554e+07	3.94081e+07	4.52613e+07	6.86209e+07	3	Molecular Function:calcium ion binding (GO:0005509),Biological Process:homophilic cell adhesion via plasma membrane adhesion molecules (GO:0007156),Cellular Component:membrane (GO:0016020)	desmoglein 2	--	ko05412 Arrhythmogenic right ventricular cardiomyopathy (ARVC)	Large exoprotein involved in heme utilization or adhesion	U	Intracellular trafficking, secretion, and vesicular transport ;	IPR002126 [Cadherin]
G1LZL7	Uncharacterized protein	CFH	8.57116e+07	8.3312e+07	39449460	7.39699e+07	5.25112e+07	8.53854e+07	--	--	complement factor H	--	ko04610 Complement and coagulation cascades ko05150 Staphylococcus aureus infection	--	--	--	IPR000436 [Sushi/SCR/CCP domain]
D2I5K7	Uncharacterized protein (Fragment)	PANDA_020986	8.72014e+08	8.99163e+08	1594904066	8.38234e+08	1795047969	9.12198e+08	--	--	--	--	--	--	--	--	--
G1LCS6	Palmitoyl-protein hydrolase 1	PPT1	1.53159e+08	1.33712e+08	272411608	2.69015e+08	3.08712e+08	1.68682e+08	1	Molecular Function:palmitoyl hydrolase activity (GO:0098599)	palmitoyl-protein thioesterase	3.1.2.22	ko00062 Fatty acid elongation ko01100 Metabolic pathways ko01212 Fatty acid metabolism ko04142 Lysosome	--	--	--	IPR002472 [Palmitoyl protein thioesterase]
G1LFQ4	Malate dehydrogenase	MDH1	2.02957e+08	1.90978e+08	3.30337e+08	207062854	2.75689e+08	2.34388e+08	2	Molecular Function:oxidoreductase activity (GO:0016491),Biological Process:oxidation-reduction process (GO:0055114)	malate dehydrogenase	1.1.1.37	ko00020 Citrate cycle (TCA cycle) ko00270 Cysteine and methionine metabolism ko00620 Pyruvate metabolism ko00630 Glyoxylate and dicarboxylate metabolism ko01100 Metabolic pathways ko01200 Carbon metabolism ko04964 Proximal tubule bicarbonate reclamation	Malate/lactate dehydrogenase	C	Energy production and conversion ;	IPR001236 [Lactate/malate dehydrogenase, N-terminal] ; IPR022383[Lactate/malate dehydrogenase, C-terminal]
G1L8R6	Arylsulfatase A	ARSA	1.50143e+08	1.41314e+08	4.11947e+08	261037437	3.14706e+08	1.71299e+08	2	Biological Process:metabolic process (GO:0008152),Molecular Function:sulfuric ester hydrolase activity (GO:0008484)	arylsulfatase A	3.1.6.8	ko00600 Sphingolipid metabolism ko04142 Lysosome	Arylsulfatase A or related enzyme	P	Inorganic ion transport and metabolism ;	IPR000917 [Sulfatase, N-terminal]
G1LQ28	ATP binding cassette subfamily B member 5	ABCB5	5.62342e+06	6.28178e+06	77491311	3.63077e+07	2.79378e+07	6.63353e+06	5	Molecular Function:ATP binding (GO:0005524),Biological Process:transport (GO:0006810),Cellular Component:integral component of membrane (GO:0016021),Molecular Function:ATPase activity (GO:0016887),Biological Process:transmembrane transport (GO:0055085)	ATP-binding cassette, subfamily B (MDR/TAP), member 5	--	ko02010 ABC transporters	ABC-type multidrug transport system, ATPase and permease component	V	Defense mechanisms ;	IPR003439 [ABC transporter-like] ; IPR011527[ABC transporter type 1, transmembrane domain]
G1L008	Vesicle amine transport 1	VAT1	3.66557e+07	2.73142e+07	2.18761e+08	1.2696e+08	2.69777e+08	3.19699e+07	1	Biological Process:oxidation-reduction process (GO:0055114)	--	--	--	NADPH:quinone reductase or related Zn-dependent oxidoreductase	CR	Energy production and conversion ; General function prediction only ;	IPR013154 [Alcohol dehydrogenase, N-terminal]
D2HJ17	Acrosin-binding protein (Fragment)	ACRBP	0	2.26125e+06	407998038	2.86061e+08	306670527	0	--	--	--	--	--	--	--	--	IPR009865 [Proacrosin binding sp32]
G1MHF2	Uncharacterized protein	FSTL4	2.26255e+07	2.52579e+07	7.1356e+06	2.41196e+07	4.5663e+07	3.23893e+07	1	Molecular Function:protein binding (GO:0005515)	--	--	--	DNA-binding beta-propeller fold protein YncE	R	General function prediction only ;	IPR002350 [Kazal domain] ; IPR013098[Immunoglobulin I-set]
G1LYB7	Uncharacterized protein		16412547667	17251426674	17479303311	18700600650	12802444159	18210415083	--	--	--	--	--	--	--	--	--
G1LQR1	Fibulin-1		1.2735e+08	1.34612e+08	2.38076e+07	2.39567e+08	3.99745e+07	1.62554e+08	1	Molecular Function:calcium ion binding (GO:0005509)	fibulin 1/2	--	--	--	--	--	IPR001881 [EGF-like calcium-binding domain] ; IPR026823[Complement Clr-like EGF domain]
G1MEG0	Aspartyl aminopeptidase	DNPEP	0	1.80207e+06	150538828	6.06518e+07	1.47628e+08	0	3	Molecular Function:aminopeptidase activity (GO:0004177),Biological Process:proteolysis (GO:0006508),Molecular Function:zinc ion binding (GO:0008270)	aspartyl aminopeptidase	3.4.11.21	--	Aspartyl aminopeptidase	E	Amino acid transport and metabolism ;	IPR001948 [Peptidase M18]
G1ME72	Unconventional myosin-6	MYO6	1.05404e+07	1.13039e+07	3.26671e+07	1.48902e+07	1.61534e+07	1.77803e+07	3	Molecular Function:motor activity (GO:0003774),Molecular Function:ATP binding (GO:0005524),Cellular Component:myosin complex (GO:0016459)	myosin VI	--	--	--	--	--	IPR001609 [Myosin head, motor domain] ; IPR032412[Myosin VI, cargo binding domain]
G1MBT9	Cation-transporting ATPase	ATP13A4	1.63961e+08	9.59496e+07	1.14825e+08	7.52708e+07	1.19297e+08	8.89673e+07	5	Molecular Function:nucleotide binding (GO:0000166),Biological Process:cation transport (GO:0006812),Cellular Component:integral component of membrane (GO:0016021),Molecular Function:ATPase activity (GO:0016887),Molecular Function:metal ion binding (GO:0046872)	cation-transporting P-type ATPase 13A3/4/5	3.6.3.-	--	Magnesium-transporting ATPase (P-type)	P	Inorganic ion transport and metabolism ;	IPR004014 [Cation-transporting P-type ATPase, N-terminal] ; IPR006544[P-type ATPase, subfamily V] ; IPR008250[P-type ATPase, A domain]
G1MCH6	Aldo_ket_red domain-containing protein	AKR1B1	1.69708e+08	149268441	433272487	3.44798e+08	4.32141e+08	1.60424e+08	--	--	aldehyde reductase	1.1.1.21	ko00040 Pentose and glucuronate interconversions ko00051 Fructose and mannose metabolism ko00052 Galactose metabolism ko00561 Glycerolipid metabolism ko00790 Folate biosynthesis ko01100 Metabolic pathways	Aldo/keto reductase, related to diketogulonate reductase	Q	Secondary metabolites biosynthesis, transport and catabolism ;	IPR023210 [NADP-dependent oxidoreductase domain]
G1MFT6	Cystatin domain-containing protein		3.339e+08	3.51559e+08	2.20669e+08	254184616	2.88886e+08	3.9493e+08	1	Molecular Function:cysteine-type endopeptidase inhibitor activity (GO:0004869)	cystatin-M	--	--	--	--	--	IPR000010 [Cystatin domain]
D2HX06	WD_REPEATS_REGION domain-containing protein (Fragment)	GNB2	2.01539e+07	3.8635e+07	54186239	6.1091e+07	2.20468e+07	4.25694e+07	1	Molecular Function:protein binding (GO:0005515)	guanine nucleotide-binding protein G(I)/G(S)/G(T) subunit beta-2	--	ko04014 Ras signaling pathway ko04062 Chemokine signaling pathway ko04151 PI3K-Akt signaling pathway ko04371 Apelin signaling pathway ko04713 Circadian entrainment ko04723 Retrograde endocannabinoid signaling ko04724 Glutamatergic synapse ko04725 Cholinergic synapse ko04726 Serotonergic synapse ko04727 GABAergic synapse ko04728 Dopaminergic synapse ko04926 Relaxin signaling pathway ko05032 Morphi…	WD40 repeat	R	General function prediction only ;	IPR001680 [WD40 repeat]
D2HET1	Uncharacterized protein (Fragment)	GNAI2	2.10996e+06	1.36167e+07	3.58315e+07	2.67835e+07	2.31872e+07	2.76209e+06	5	Molecular Function:GTPase activity (GO:0003924),Molecular Function:signal transducer activity (GO:0004871),Biological Process:G-protein coupled receptor signaling pathway (GO:0007186),Molecular Function:guanyl nucleotide binding (GO:0019001),Molecular Function:G-protein beta/gamma-subunit complex binding (GO:0031683)	guanine nucleotide-binding protein G(i) subunit alpha	--	ko04015 Rap1 signaling pathway ko04022 cGMP-PKG signaling pathway ko04024 cAMP signaling pathway ko04062 Chemokine signaling pathway ko04071 Sphingolipid signaling pathway ko04261 Adrenergic signaling in cardiomyocytes ko04360 Axon guidance ko04371 Apelin signaling pathway ko04540 Gap junction ko04611 Platelet activation ko04670 Leukocyte transendothelial migration ko04713 Circadian entrainment k…	--	--	--	IPR001019 [Guanine nucleotide binding protein (G-protein), alpha subunit]
G1LNL1	14_3_3 domain-containing protein	YWHAE	1.31924e+08	1.18476e+08	2.38898e+08	1.38175e+08	1.40133e+08	1.36006e+08	--	--	14-3-3 protein epsilon	--	ko04110 Cell cycle ko04114 Oocyte meiosis ko04151 PI3K-Akt signaling pathway ko04390 Hippo signaling pathway ko04722 Neurotrophin signaling pathway ko05169 Epstein-Barr virus infection ko05203 Viral carcinogenesis	--	--	--	IPR023410 [14-3-3 domain]
G1LPA5	Ig-like domain-containing protein		1824137372	1740705650	3830990786	3413429421	1648417709	1967856475	--	--	--	--	--	--	--	--	IPR003597 [Immunoglobulin C1-set] ; IPR013106[Immunoglobulin V-set domain]
G1LJ73	Fascin	FSCN1	1.28518e+08	1.13294e+08	3.7096e+08	1.36932e+08	1.14298e+08	1.34276e+08	1	Molecular Function:actin filament binding (GO:0051015)	fascin 1/2	--	--	--	--	--	IPR022768 [Fascin domain]
D2GYR4	Peptidyl-prolyl cis-trans isomerase (Fragment)	PPIB	2.70713e+08	2.77261e+08	5.31771e+08	3.11679e+08	4.32164e+08	3.10183e+08	3	Biological Process:protein peptidyl-prolyl isomerization (GO:0000413),Molecular Function:peptidyl-prolyl cis-trans isomerase activity (GO:0003755),Biological Process:protein folding (GO:0006457)	peptidyl-prolyl cis-trans isomerase B (cyclophilin B)	5.2.1.8	--	Peptidyl-prolyl cis-trans isomerase (rotamase) - cyclophilin family	O	Posttranslational modification, protein turnover, chaperones ;	IPR002130 [Cyclophilin-type peptidyl-prolyl cis-trans isomerase domain]
G1M1M0	Alpha-1-acid glycoprotein		1.20133e+08	1.32804e+08	3.55746e+08	7.88915e+08	417631507	1.26776e+08	--	--	alpha-1-acid glycoprotein 1	--	--	--	--	--	IPR000566 [Lipocalin/cytosolic fatty-acid binding domain]
G1L331	UTP--glucose-1-phosphate uridylyltransferase	UGP2	1.05932e+07	1.41217e+07	1.08263e+08	4.22525e+07	8.81718e+07	1.23828e+07	2	Biological Process:metabolic process (GO:0008152),Molecular Function:uridylyltransferase activity (GO:0070569)	UTP--glucose-1-phosphate uridylyltransferase	2.7.7.9	ko00040 Pentose and glucuronate interconversions ko00052 Galactose metabolism ko00500 Starch and sucrose metabolism ko00520 Amino sugar and nucleotide sugar metabolism ko01100 Metabolic pathways	UDP-N-acetylglucosamine pyrophosphorylase	G	Carbohydrate transport and metabolism ;	IPR002618 [UDPGP family]
G1MDQ7	DNA damage-binding protein 1	DDB1	0	3.2837e+06	5.9456e+07	8.88317e+06	1.08546e+07	1.45468e+06	2	Molecular Function:nucleic acid binding (GO:0003676),Cellular Component:nucleus (GO:0005634)	DNA damage-binding protein 1	--	ko03420 Nucleotide excision repair ko04120 Ubiquitin mediated proteolysis ko05161 Hepatitis B ko05203 Viral carcinogenesis	--	--	--	IPR004871 [Cleavage/polyadenylation specificity factor, A subunit, C-terminal]
G1L7J1	Basigin		4.12154e+08	3.65437e+08	6.89158e+08	3.75008e+08	2.64814e+08	3.97092e+08	--	--	basigin	--	--	--	--	--	--
G1LLZ2	N-acetylated alpha-linked acidic dipeptidase 2	NAALAD2	2.81026e+07	2.9382e+07	5.45284e+07	1.33045e+08	3.40203e+07	2.88088e+07	--	--	N-acetylated-alpha-linked acidic dipeptidase	3.4.17.21	--	Zn-dependent amino- or carboxypeptidase, M28 family	O	Posttranslational modification, protein turnover, chaperones ;	IPR003137 [PA domain] ; IPR007365[Transferrin receptor-like, dimerisation domain] ; IPR007484[Peptidase M28]
G1L2X9	Fe2OG dioxygenase domain-containing protein	OGFOD3	1.6572e+08	1.41318e+08	7.08371e+07	8.66618e+07	1.03178e+08	1.84422e+08	2	Molecular Function:oxidoreductase activity (GO:0016491),Biological Process:oxidation-reduction process (GO:0055114)	--	--	--	--	--	--	IPR005123 [Oxoglutarate/iron-dependent dioxygenase]
G1LIU8	Uncharacterized protein	NAGLU	4.77143e+07	4.15091e+07	3.93475e+07	5.32727e+07	7.18367e+06	4.60176e+07	--	--	alpha-N-acetylglucosaminidase	3.2.1.50	ko00531 Glycosaminoglycan degradation ko01100 Metabolic pathways ko04142 Lysosome	Alpha-L-fucosidase	G	Carbohydrate transport and metabolism ;	IPR024732 [Alpha-N-acetylglucosaminidase, C-terminal] ; IPR024733[Alpha-N-acetylglucosaminidase, tim-barrel domain]
G1LU30	Matrix metallopeptidase 7	MMP7	3.4968e+08	3.82598e+08	1.44187e+08	5.09914e+08	2.75524e+08	3.75188e+08	4	Molecular Function:metalloendopeptidase activity (GO:0004222),Biological Process:proteolysis (GO:0006508),Molecular Function:zinc ion binding (GO:0008270),Cellular Component:extracellular matrix (GO:0031012)	matrix metalloproteinase-7 (matrilysin, uterine)	3.4.24.23	ko04310 Wnt signaling pathway	Predicted Zn-dependent protease	O	Posttranslational modification, protein turnover, chaperones ;	IPR001818 [Peptidase M10, metallopeptidase] ; IPR002477[Peptidoglycan binding-like]
D2HDG5	Proteasome subunit beta (Fragment)	PSMB7	0	1.78687e+06	8.22319e+07	4.2146e+07	9.64044e+07	2.41579e+06	3	Molecular Function:threonine-type endopeptidase activity (GO:0004298),Cellular Component:proteasome core complex (GO:0005839),Biological Process:proteolysis involved in cellular protein catabolic process (GO:0051603)	20S proteasome subunit beta 2	3.4.25.1	ko03050 Proteasome	20S proteasome, alpha and beta subunits	O	Posttranslational modification, protein turnover, chaperones ;	IPR001353 [Proteasome, subunit alpha/beta] ; IPR024689[Proteasome beta subunit, C-terminal]
G1M1D0	Cathepsin X	CTSZ	2.27399e+08	2.34261e+08	5.93589e+08	3.65334e+08	6.13843e+08	2.6154e+08	2	Biological Process:proteolysis (GO:0006508),Molecular Function:cysteine-type peptidase activity (GO:0008234)	cathepsin X	3.4.18.1	ko04142 Lysosome ko04210 Apoptosis	Cysteine protease, C1A family	O	Posttranslational modification, protein turnover, chaperones ;	IPR000668 [Peptidase C1A, papain C-terminal]
G1LX50	Sugar phosphate phosphatase	ARMT1	0	0	20429047	1.22043e+07	5.47891e+07	0	--	--	--	--	--	Uncharacterized conserved protein, contains ATP-grasp and redox domains	S	Function unknown ;	IPR002791 [Domain of unknown function DUF89]
G1LRB0	AdoHcyase_NAD domain-containing protein	AHCY	4.9053e+07	3.07775e+07	2.24047e+08	9.75361e+07	2.59207e+08	5.4308e+07	3	Molecular Function:adenosylhomocysteinase activity (GO:0004013),Biological Process:S-adenosylhomocysteine catabolic process (GO:0019510),Molecular Function:NAD binding (GO:0051287)	adenosylhomocysteinase	3.3.1.1	ko00270 Cysteine and methionine metabolism ko01100 Metabolic pathways	S-adenosylhomocysteine hydrolase	H	Coenzyme transport and metabolism ;	IPR000043 [Adenosylhomocysteinase] ; IPR015878[S-adenosyl-L-homocysteine hydrolase, NAD binding domain]
G1MGQ9	Hepatocyte growth factor-regulated tyrosine kinase substrate	HGS	9.94216e+07	8.47772e+07	6.92289e+07	2.28865e+07	2.29209e+07	1.01416e+08	2	Biological Process:intracellular protein transport (GO:0006886),Molecular Function:metal ion binding (GO:0046872)	hepatocyte growth factor-regulated tyrosine kinase substrate	--	ko04144 Endocytosis ko04145 Phagosome	--	--	--	IPR000306 [FYVE zinc finger] ; IPR002014[VHS domain] ; IPR024641[Hepatocyte growth factor-regulated tyrosine kinase substrate, helical domain]
G1M7D5	Peptidase S1 domain-containing protein	KLK1	8.67482e+08	1117598960	3.32426e+08	9.58779e+08	3.68105e+08	1072274199	2	Molecular Function:serine-type endopeptidase activity (GO:0004252),Biological Process:proteolysis (GO:0006508)	tissue kallikrein	3.4.21.35	ko04614 Renin-angiotensin system ko04961 Endocrine and other factor-regulated calcium reabsorption	Secreted trypsin-like serine protease	O	Posttranslational modification, protein turnover, chaperones ;	IPR001254 [Serine proteases, trypsin domain]
G1MIJ5	N-acetylglucosamine-6-sulfatase	GNS	3.5043e+07	5.50975e+07	1.54871e+08	1.14082e+08	256985694	4.26429e+07	2	Biological Process:metabolic process (GO:0008152),Molecular Function:sulfuric ester hydrolase activity (GO:0008484)	N-acetylglucosamine-6-sulfatase	3.1.6.14	ko00531 Glycosaminoglycan degradation ko01100 Metabolic pathways ko04142 Lysosome	Arylsulfatase A or related enzyme	P	Inorganic ion transport and metabolism ;	IPR000917 [Sulfatase, N-terminal]
G1LNI3	Myosin IC	MYO1C	0	0	61554551	9.4368e+06	3.17488e+07	0	4	Molecular Function:motor activity (GO:0003774),Molecular Function:protein binding (GO:0005515),Molecular Function:ATP binding (GO:0005524),Cellular Component:myosin complex (GO:0016459)	myosin I	--	--	--	--	--	IPR000048 [IQ motif, EF-hand binding site] ; IPR001609[Myosin head, motor domain] ; IPR010926[Class I myosin tail homology domain]
G1MFC8	Beta-1,4-glucuronyltransferase 1	B4GAT1	1.0903e+08	1.72337e+08	1.28652e+08	1.02693e+08	2.54807e+08	1.22857e+08	--	--	beta-1,4-glucuronyltransferase 1	2.4.1.-	ko00515 Mannose type O-glycan biosynthesis ko01100 Metabolic pathways	--	--	--	--
G1LE35	Immunoglobulin heavy constant mu	IGHM	7.51564e+07	8.04303e+07	7.65729e+08	1.30086e+08	196026982	7.59774e+07	--	--	major histocompatibility complex, class II	--	ko04145 Phagosome ko04514 Cell adhesion molecules (CAMs) ko04612 Antigen processing and presentation ko04640 Hematopoietic cell lineage ko04658 Th1 and Th2 cell differentiation ko04659 Th17 cell differentiation ko04672 Intestinal immune network for IgA production ko04940 Type I diabetes mellitus ko05140 Leishmaniasis ko05145 Toxoplasmosis ko05150 Staphylococcus aureus infection ko05152 Tuberculos…	--	--	--	IPR003597 [Immunoglobulin C1-set]
D2GUL3	Glucosamine-6-phosphate isomerase (Fragment)	GNPDA1	0	0	7.9539e+07	3.60008e+07	1.25635e+08	0	1	Biological Process:carbohydrate metabolic process (GO:0005975)	glucosamine-6-phosphate deaminase	3.5.99.6	ko00520 Amino sugar and nucleotide sugar metabolism ko01100 Metabolic pathways	6-phosphogluconolactonase/Glucosamine-6-phosphate isomerase/deaminase	G	Carbohydrate transport and metabolism ;	IPR006148 [Glucosamine/galactosamine-6-phosphate isomerase]
D2I7C5	Elongation factor 1-alpha (Fragment)	PANDA_021816	1.92842e+07	1.94262e+07	66020194	1.72796e+07	1.9305e+07	1.92434e+07	1	Molecular Function:GTP binding (GO:0005525)	elongation factor 1-alpha	--	ko03013 RNA transport ko05134 Legionellosis	Translation elongation factor EF-1alpha (GTPase)	J	Translation, ribosomal structure and biogenesis ;	IPR004160 [Translation elongation factor EFTu/EF1A, C-terminal] ; IPR004161[Translation elongation factor EFTu-like, domain 2]
G1MHH5	Uncharacterized protein	ACTR1A	7.98987e+06	3.95323e+06	87375206	5.55237e+07	1.2677e+08	9.68292e+06	--	--	centractin	--	--	Actin-related protein	Z	Cytoskeleton ;	IPR004000 [Actin family]
G1L5N1	Uncharacterized protein		9.16277e+07	9.33655e+07	8.16496e+07	1.08827e+08	2.31019e+08	1.04874e+08	--	--	--	--	--	--	--	--	--
G1LBI2	Uncharacterized protein		3.50864e+07	2.97815e+07	9.42635e+06	1.59065e+07	1.12625e+07	34703929	3	Molecular Function:endopeptidase inhibitor activity (GO:0004866),Cellular Component:extracellular region (GO:0005576),Cellular Component:extracellular space (GO:0005615)	--	--	--	Uncharacterized conserved protein YfaS, alpha-2-macroglobulin family	R	General function prediction only ;	IPR001599 [Alpha-2-macroglobulin] ; IPR002890[Alpha-2-macroglobulin, N-terminal] ; IPR009048[Alpha-macroglobulin, receptor-binding] ; IPR011625[Alpha-2-macroglobulin, N-terminal 2] ; IPR011626[Alpha-macroglobulin complement component] ; IPR019565[Alpha-2-macroglobulin, thiol-ester bond-forming]
G1LWU5	Cathepsin F	CTSF	2.75909e+07	2.57696e+07	4.31033e+07	8.00079e+07	7.57918e+07	3.94184e+07	2	Biological Process:proteolysis (GO:0006508),Molecular Function:cysteine-type peptidase activity (GO:0008234)	cathepsin F	3.4.22.41	ko04142 Lysosome ko04210 Apoptosis	Cysteine protease, C1A family	O	Posttranslational modification, protein turnover, chaperones ;	IPR000668 [Peptidase C1A, papain C-terminal] ; IPR013201[Cathepsin propeptide inhibitor domain (I29)]
G1L0Y2	Protein kinase cAMP-dependent type II regulatory subunit alpha	PRKAR2A	0	1.36195e+06	4.31797e+07	4.72346e+07	1.23381e+08	0	--	--	cAMP-dependent protein kinase regulator	--	ko04910 Insulin signaling pathway	cAMP-binding domain of CRP or a regulatory subunit of cAMP-dependent protein kinases	T	Signal transduction mechanisms ;	IPR000595 [Cyclic nucleotide-binding domain] ; IPR003117[cAMP-dependent protein kinase regulatory subunit, dimerization-anchoring domain]
G1MHN7	Inorganic diphosphatase	PPA1	8.62177e+06	2.92767e+06	1.24491e+08	3.10691e+07	3.26096e+07	5.01661e+06	4	Molecular Function:magnesium ion binding (GO:0000287),Molecular Function:inorganic diphosphatase activity (GO:0004427),Cellular Component:cytoplasm (GO:0005737),Biological Process:phosphate-containing compound metabolic process (GO:0006796)	inorganic pyrophosphatase	3.6.1.1	ko00190 Oxidative phosphorylation	Inorganic pyrophosphatase	CP	Energy production and conversion ; Inorganic ion transport and metabolism ;	IPR008162 [Inorganic pyrophosphatase]
G1LZF5	Apolipoprotein H	APOH	6.30885e+07	6.09416e+07	1.07235e+08	1.09056e+08	1.14658e+08	6.55887e+07	--	--	beta-2-glycoprotein 1	--	ko04979 Cholesterol metabolism	--	--	--	IPR000436 [Sushi/SCR/CCP domain] ; IPR015104[Beta-2-glycoprotein-1 fifth domain]
G1MBJ0	Ecto-5-nucleotidase	NT5E	1.41916e+07	1.48021e+07	4.76051e+07	3.50065e+07	1.44154e+08	1.57692e+07	2	Biological Process:nucleotide catabolic process (GO:0009166),Molecular Function:hydrolase activity (GO:0016787)	5'-nucleotidase	3.1.3.5	ko00230 Purine metabolism ko00240 Pyrimidine metabolism ko00760 Nicotinate and nicotinamide metabolism ko01100 Metabolic pathways	2',3'-cyclic-nucleotide 2'-phosphodiesterase/5'- or 3'-nucleotidase, 5'-nucleotidase family	FV	Nucleotide transport and metabolism ; Defense mechanisms ;	IPR004843 [Calcineurin-like phosphoesterase domain, ApaH type] ; IPR008334[5'-Nucleotidase, C-terminal]
G1LLB8	Uncharacterized protein		7.28928e+08	7.67844e+08	548291437	3.67925e+08	3.68026e+08	7.55689e+08	--	--	carboxypeptidase Q	3.4.17.-	--	Zn-dependent amino- or carboxypeptidase, M28 family	O	Posttranslational modification, protein turnover, chaperones ;	--
G1M1Z4	Phospholipid transfer protein	PLTP	3.54888e+07	3.84397e+07	9.48559e+07	5.03742e+07	1.95706e+08	2.95789e+07	1	Molecular Function:lipid binding (GO:0008289)	phospholipid transfer protein	--	ko03320 PPAR signaling pathway ko04979 Cholesterol metabolism	--	--	--	IPR001124 [Lipid-binding serum glycoprotein, C-terminal] ; IPR017942[Lipid-binding serum glycoprotein, N-terminal]
G1LDX3	Isochorismatase domain containing 1	ISOC1	9.09769e+07	1.01257e+08	1.48807e+08	8.55567e+07	6.53225e+07	9.62144e+07	2	Molecular Function:catalytic activity (GO:0003824),Biological Process:metabolic process (GO:0008152)	--	--	--	Nicotinamidase-related amidase	HR	Coenzyme transport and metabolism ; General function prediction only ;	IPR000868 [Isochorismatase-like]
D2GUS4	Uncharacterized protein (Fragment)	ADGRG6	5.44979e+07	5.02205e+07	1.16546e+08	5.4789e+07	1.79736e+08	5.55289e+07	4	Molecular Function:G-protein coupled receptor activity (GO:0004930),Biological Process:G-protein coupled receptor signaling pathway (GO:0007186),Cellular Component:membrane (GO:0016020),Cellular Component:integral component of membrane (GO:0016021)	G protein-coupled receptor 126	--	--	--	--	--	IPR000203 [GPS motif] ; IPR000832[GPCR, family 2, secretin-like] ; IPR000859[CUB domain] ; IPR001759[Pentraxin-related]
G1LNZ3	Glyoxalase domain-containing protein 4	GLOD4	5.24019e+07	3.80793e+07	88365616	7.08999e+07	9.71194e+07	4.82278e+07	--	--	--	--	--	Catechol 2,3-dioxygenase or other lactoylglutathione lyase family enzyme	Q	Secondary metabolites biosynthesis, transport and catabolism ;	--
G1M4L3	Uncharacterized protein	C1RL	2.01336e+07	2.00081e+07	0	2.06334e+07	1.4193e+07	1.3575e+07	2	Molecular Function:serine-type endopeptidase activity (GO:0004252),Biological Process:proteolysis (GO:0006508)	--	--	--	Secreted trypsin-like serine protease	O	Posttranslational modification, protein turnover, chaperones ;	IPR000859 [CUB domain] ; IPR001254[Serine proteases, trypsin domain]
G1L8I9	Ectonucleoside triphosphate diphosphohydrolase 1	ENTPD1	30743821	2.68183e+07	9.37848e+07	9.14082e+07	6.23275e+07	2.93468e+07	1	Molecular Function:hydrolase activity (GO:0016787)	apyrase	3.6.1.5	ko00230 Purine metabolism ko00240 Pyrimidine metabolism ko05169 Epstein-Barr virus infection	Golgi nucleoside diphosphatase	F	Nucleotide transport and metabolism ;	IPR000407 [Nucleoside phosphatase GDA1/CD39]
D2HQ87	Collagen IV NC1 domain-containing protein (Fragment)	PANDA_014034	1.50544e+08	1.39643e+08	1.46803e+08	197363826	2.17454e+08	1.81895e+08	2	Molecular Function:extracellular matrix structural constituent (GO:0005201),Cellular Component:collagen trimer (GO:0005581)	collagen, type IV, alpha	--	ko04151 PI3K-Akt signaling pathway ko04510 Focal adhesion ko04512 ECM-receptor interaction ko04926 Relaxin signaling pathway ko04933 AGE-RAGE signaling pathway in diabetic complications ko04974 Protein digestion and absorption ko05146 Amoebiasis ko05165 Human papillomavirus infection ko05200 Pathways in cancer ko05222 Small cell lung cancer	Autotransporter adhesin	UW	Intracellular trafficking, secretion, and vesicular transport ; Extracellular structures ;	IPR001442 [Collagen IV, non-collagenous] ; IPR008160[Collagen triple helix repeat]
G1M4U3	Uncharacterized protein	VWA1	2.10394e+07	1.90125e+07	4.70981e+07	2.89113e+07	5.10066e+07	2.55545e+07	1	Molecular Function:protein binding (GO:0005515)	--	--	--	--	--	--	IPR002035 [von Willebrand factor, type A] ; IPR003961[Fibronectin type III]
D2HIS0	BTB domain-containing protein (Fragment)	KLHL10	0	0	2.75022e+07	1.16454e+07	4.74364e+07	3.45547e+06	1	Molecular Function:protein binding (GO:0005515)	kelch-like protein 10	--	--	N-acetylneuraminic acid mutarotase	M	Cell wall/membrane/envelope biogenesis ;	IPR000210 [BTB/POZ domain] ; IPR006652[Kelch repeat type 1] ; IPR011705[BTB/Kelch-associated]
G1L566	Leucine rich alpha-2-glycoprotein 1	LRG1	8.0046e+07	8.37631e+07	8.5968e+07	1.27843e+08	8.0805e+07	8.67693e+07	1	Molecular Function:protein binding (GO:0005515)	--	--	--	Leucine-rich repeat (LRR) protein	K	Transcription ;	IPR001611 [Leucine-rich repeat]
G1M9H2	von Willebrand factor A domain containing 2	VWA2	3.12201e+07	2.12541e+07	6.54625e+06	5.09225e+07	1.42575e+07	3.82692e+07	1	Molecular Function:protein binding (GO:0005515)	--	--	--	--	--	--	IPR000742 [EGF-like domain] ; IPR002035[von Willebrand factor, type A]
G1LUD1	Uncharacterized protein		8.3789e+07	6.94744e+07	2.14619e+08	8.1246e+07	3.82618e+08	8.38256e+07	--	--	--	--	--	--	--	--	IPR003597 [Immunoglobulin C1-set] ; IPR013106[Immunoglobulin V-set domain]
G1L509	Cell growth regulator with EF-hand domain 1	CGREF1	1.27801e+08	1.31079e+08	3.93798e+07	5.3445e+07	7.25227e+07	118775876	--	--	--	--	--	--	--	--	--
D2HMA6	H(+)-transporting two-sector ATPase (Fragment)	ATP6V1A	3.44963e+07	2.81591e+07	68658581	2.80411e+07	7.39082e+07	2.3414e+07	3	Molecular Function:ATP binding (GO:0005524),Biological Process:proton transport (GO:0015992),Biological Process:ATP metabolic process (GO:0046034)	V-type H+-transporting ATPase subunit A	3.6.3.14	ko00190 Oxidative phosphorylation ko01100 Metabolic pathways ko04145 Phagosome ko04150 mTOR signaling pathway ko04721 Synaptic vesicle cycle ko04966 Collecting duct acid secretion ko05323 Rheumatoid arthritis	Archaeal/vacuolar-type H+-ATPase catalytic subunit A/Vma1	C	Energy production and conversion ;	IPR000194 [ATPase, F1/V1/A1 complex, alpha/beta subunit, nucleotide-binding domain] ; IPR004100[ATPase, F1/V1/A1 complex, alpha/beta subunit, N-terminal domain] ; IPR031686[ATPsynthase alpha/beta subunit, N-terminal extension]
G1LGL0	Myosin ID	MYO1D	1.65837e+06	2.41769e+06	3.49606e+07	14876719	2.35045e+07	0	4	Molecular Function:motor activity (GO:0003774),Molecular Function:protein binding (GO:0005515),Molecular Function:ATP binding (GO:0005524),Cellular Component:myosin complex (GO:0016459)	myosin I	--	--	--	--	--	IPR000048 [IQ motif, EF-hand binding site] ; IPR001609[Myosin head, motor domain] ; IPR010926[Class I myosin tail homology domain]
G1M5L7	Glutathione peroxidase	GPX5	7319206595	6851119883	11762075542	9198507342	13719148131	7312878686	3	Molecular Function:glutathione peroxidase activity (GO:0004602),Biological Process:response to oxidative stress (GO:0006979),Biological Process:oxidation-reduction process (GO:0055114)	glutathione peroxidase	1.11.1.9	ko00480 Glutathione metabolism ko00590 Arachidonic acid metabolism ko04918 Thyroid hormone synthesis	Glutathione peroxidase, house-cleaning role in reducing lipid peroxides	VI	Defense mechanisms ; Lipid transport and metabolism ;	IPR000889 [Glutathione peroxidase]
G1LC07	Uncharacterized protein		3.12323e+07	3.48923e+07	0	7.57544e+06	4.40523e+06	3.82085e+07	3	Molecular Function:endopeptidase inhibitor activity (GO:0004866),Cellular Component:extracellular region (GO:0005576),Cellular Component:extracellular space (GO:0005615)	--	--	--	Uncharacterized conserved protein YfaS, alpha-2-macroglobulin family	R	General function prediction only ;	IPR001599 [Alpha-2-macroglobulin] ; IPR002890[Alpha-2-macroglobulin, N-terminal] ; IPR009048[Alpha-macroglobulin, receptor-binding] ; IPR011625[Alpha-2-macroglobulin, N-terminal 2] ; IPR011626[Alpha-macroglobulin complement component] ; IPR019565[Alpha-2-macroglobulin, thiol-ester bond-forming]
D2GV24	Uncharacterized protein (Fragment)	PANDA_000543	4.03849e+08	4.21536e+08	7.82274e+07	1.47245e+08	3.92444e+07	4.72063e+08	--	--	interferon, gamma-inducible protein 30	--	ko04612 Antigen processing and presentation	--	--	--	IPR004911 [Gamma interferon inducible lysosomal thiol reductase GILT]
D2HQM3	Peptidase S1 domain-containing protein	PANDA_014204	8.85922e+08	7.51242e+08	8.73306e+08	5.06135e+08	6.29215e+08	908031394	2	Molecular Function:serine-type endopeptidase activity (GO:0004252),Biological Process:proteolysis (GO:0006508)	prostasin	3.4.21.-	--	Secreted trypsin-like serine protease	O	Posttranslational modification, protein turnover, chaperones ;	IPR001254 [Serine proteases, trypsin domain]
G1LCH9	Ovochymase 2 (gene/pseudogene)	OVCH2	0	0	1.6915e+07	0	9.67983e+07	5.28053e+06	2	Molecular Function:serine-type endopeptidase activity (GO:0004252),Biological Process:proteolysis (GO:0006508)	ovochymase	3.4.21.-	--	Secreted trypsin-like serine protease	O	Posttranslational modification, protein turnover, chaperones ;	IPR000859 [CUB domain] ; IPR001254[Serine proteases, trypsin domain]
G1LY51	Ubiquitin carboxyl-terminal hydrolase	UCHL3	2.34016e+06	0	8.55871e+07	5.69253e+07	9.19492e+07	1.99263e+06	3	Molecular Function:thiol-dependent ubiquitin-specific protease activity (GO:0004843),Cellular Component:intracellular (GO:0005622),Biological Process:ubiquitin-dependent protein catabolic process (GO:0006511)	ubiquitin carboxyl-terminal hydrolase L3	3.4.19.12	--	--	--	--	IPR001578 [Peptidase C12, ubiquitin carboxyl-terminal hydrolase]
D2H957	Leu-enkephalin (Fragment)	PENK	1.26173e+08	133663310	3.58282e+07	2.34034e+08	2.51196e+08	1.41334e+08	1	Biological Process:neuropeptide signaling pathway (GO:0007218)	proenkephalin A	--	--	--	--	--	IPR006024 [Opioid neuropeptide precursor]
G1L8B4	Four and a half LIM domains 1	FHL1	0	0	7.54911e+07	4.47242e+07	8.51165e+07	0	1	Molecular Function:zinc ion binding (GO:0008270)	four and a half LIM domains protein 1	--	ko04630 Jak-STAT signaling pathway	--	--	--	IPR001781 [Zinc finger, LIM-type]
D2HXM0	Adenylyl cyclase-associated protein (Fragment)	CAP1	1.44786e+07	9.00203e+06	19047279	5.9123e+06	4.83505e+06	2.10206e+07	2	Molecular Function:actin binding (GO:0003779),Biological Process:cytoskeleton organization (GO:0007010)	adenylyl cyclase-associated protein	--	--	--	--	--	IPR013912 [Adenylate cyclase-associated CAP, C-terminal] ; IPR013992[Adenylate cyclase-associated CAP, N-terminal]
G1LEC7	Glutathione transferase		6.61801e+06	0	44408927	2.47707e+07	3.36975e+07	7.55944e+06	1	Molecular Function:protein binding (GO:0005515)	glutathione S-transferase	2.5.1.18	ko00480 Glutathione metabolism ko00980 Metabolism of xenobiotics by cytochrome P450 ko00982 Drug metabolism - cytochrome P450 ko01524 Platinum drug resistance ko05200 Pathways in cancer ko05204 Chemical carcinogenesis ko05225 Hepatocellular carcinoma ko05418 Fluid shear stress and atherosclerosis	Glutathione S-transferase	O	Posttranslational modification, protein turnover, chaperones ;	IPR004045 [Glutathione S-transferase, N-terminal] ; IPR004046[Glutathione S-transferase, C-terminal]
G1M6E9	Sodium/potassium-transporting ATPase subunit alpha	ATP1A4	0	0	5.20623e+07	1.31981e+07	2.09903e+07	0	2	Molecular Function:nucleotide binding (GO:0000166),Molecular Function:metal ion binding (GO:0046872)	sodium/potassium-transporting ATPase subunit alpha	3.6.3.9	ko04022 cGMP-PKG signaling pathway ko04024 cAMP signaling pathway ko04260 Cardiac muscle contraction ko04261 Adrenergic signaling in cardiomyocytes ko04911 Insulin secretion ko04918 Thyroid hormone synthesis ko04919 Thyroid hormone signaling pathway ko04925 Aldosterone synthesis and secretion ko04960 Aldosterone-regulated sodium reabsorption ko04961 Endocrine and other factor-regulated calcium re…	Magnesium-transporting ATPase (P-type)	P	Inorganic ion transport and metabolism ;	IPR004014 [Cation-transporting P-type ATPase, N-terminal] ; IPR006068[Cation-transporting P-type ATPase, C-terminal] ; IPR008250[P-type ATPase, A domain]
G1LI25	Epithelial cell adhesion molecule	EPCAM	6.70612e+07	5.51801e+07	3.15516e+07	9.24231e+07	5.58372e+07	7.12721e+07	--	--	epithelial cell adhesion molecule	--	--	--	--	--	IPR000716 [Thyroglobulin type-1]
G1LJM2	Elongation factor 1-gamma	EEF1G	4.53316e+06	6.05227e+06	1.58061e+08	1.37114e+07	1.08905e+08	3.76394e+07	3	Molecular Function:translation elongation factor activity (GO:0003746),Molecular Function:protein binding (GO:0005515),Biological Process:translational elongation (GO:0006414)	elongation factor 1-gamma	--	ko05134 Legionellosis	Glutathione S-transferase	O	Posttranslational modification, protein turnover, chaperones ;	IPR001662 [Translation elongation factor EF1B, gamma chain, conserved] ; IPR004045[Glutathione S-transferase, N-terminal] ; IPR004046[Glutathione S-transferase, C-terminal]
G1LN49	Phosphatidylinositol transfer protein alpha	PITPNA	4.62518e+06	6.80777e+06	8.93332e+07	5.26652e+07	1.04411e+08	9.6086e+06	2	Cellular Component:intracellular (GO:0005622),Biological Process:transport (GO:0006810)	--	--	--	--	--	--	IPR001666 [Phosphatidylinositol transfer protein]
G1MHP1	L-lactate dehydrogenase		2.00843e+07	2.15321e+07	5.49603e+07	4.93239e+07	1.01076e+08	1.99099e+07	2	Molecular Function:oxidoreductase activity (GO:0016491),Biological Process:oxidation-reduction process (GO:0055114)	L-lactate dehydrogenase	1.1.1.27	ko00010 Glycolysis / Gluconeogenesis ko00270 Cysteine and methionine metabolism ko00620 Pyruvate metabolism ko00640 Propanoate metabolism ko01100 Metabolic pathways ko04922 Glucagon signaling pathway	Malate/lactate dehydrogenase	C	Energy production and conversion ;	IPR001236 [Lactate/malate dehydrogenase, N-terminal] ; IPR022383[Lactate/malate dehydrogenase, C-terminal]
G1LLM6	Transmembrane protein 132A	TMEM132A	8.80583e+06	6.56752e+06	42896873	4.06256e+06	6.193e+07	5.83715e+06	--	--	transmembrane protein 132	--	--	--	--	--	IPR031435 [Transmembrane protein TMEM132, N-terminal] ; IPR031436[Transmembrane protein TMEM132, C-terminal] ; IPR031437[Transmembrane protein family 132, middle domain]
G1LEW1	Sodium/potassium-transporting ATPase subunit alpha	ATP1A1	3.52474e+07	2.97668e+07	2.57054e+07	0	1.3839e+07	2.54855e+07	2	Molecular Function:nucleotide binding (GO:0000166),Molecular Function:metal ion binding (GO:0046872)	sodium/potassium-transporting ATPase subunit alpha	3.6.3.9	ko04022 cGMP-PKG signaling pathway ko04024 cAMP signaling pathway ko04260 Cardiac muscle contraction ko04261 Adrenergic signaling in cardiomyocytes ko04911 Insulin secretion ko04918 Thyroid hormone synthesis ko04919 Thyroid hormone signaling pathway ko04925 Aldosterone synthesis and secretion ko04960 Aldosterone-regulated sodium reabsorption ko04961 Endocrine and other factor-regulated calcium re…	Magnesium-transporting ATPase (P-type)	P	Inorganic ion transport and metabolism ;	IPR004014 [Cation-transporting P-type ATPase, N-terminal] ; IPR006068[Cation-transporting P-type ATPase, C-terminal] ; IPR008250[P-type ATPase, A domain]
G1L0G3	Chondroitinsulfatase	GALNS	1.19053e+07	2.22906e+06	86174763	3.06959e+07	2.65295e+07	2.74395e+06	2	Biological Process:metabolic process (GO:0008152),Molecular Function:sulfuric ester hydrolase activity (GO:0008484)	N-acetylgalactosamine-6-sulfatase	3.1.6.4	ko00531 Glycosaminoglycan degradation ko01100 Metabolic pathways ko04142 Lysosome	Arylsulfatase A or related enzyme	P	Inorganic ion transport and metabolism ;	IPR000917 [Sulfatase, N-terminal]
G1LYF2	Fructose-bisphosphatase	FBP1	0	0	2.65465e+07	1.03332e+07	5.81656e+07	0	--	--	fructose-1,6-bisphosphatase I	3.1.3.11	ko00010 Glycolysis / Gluconeogenesis ko00030 Pentose phosphate pathway ko00051 Fructose and mannose metabolism ko01100 Metabolic pathways ko01200 Carbon metabolism ko04152 AMPK signaling pathway ko04910 Insulin signaling pathway	Fructose-1,6-bisphosphatase	G	Carbohydrate transport and metabolism ;	IPR033391 [Fructose-1-6-bisphosphatase class I, N-terminal]
G1LQC8	ShKT domain-containing protein		4.17928e+07	4.52365e+07	9.93458e+07	1.50717e+08	1.91969e+06	8.29639e+07	--	--	cysteine-rich secretory protein	--	--	Uncharacterized conserved protein YkwD, contains CAP (CSP/antigen 5/PR1) domain	S	Function unknown ;	IPR013871 [Cysteine-rich secretory protein] ; IPR014044[CAP domain]
D2HC39	Thioredoxin domain-containing protein (Fragment)	PRDX1	2.33462e+08	237008672	4.10179e+08	189381538	2.91995e+08	2.59207e+08	4	Molecular Function:antioxidant activity (GO:0016209),Molecular Function:oxidoreductase activity (GO:0016491),Molecular Function:peroxiredoxin activity (GO:0051920),Biological Process:oxidation-reduction process (GO:0055114)	peroxiredoxin 1	1.11.1.15	ko04146 Peroxisome	Alkyl hydroperoxide reductase subunit AhpC (peroxiredoxin)	V	Defense mechanisms ;	IPR000866 [Alkyl hydroperoxide reductase subunit C/ Thiol specific antioxidant] ; IPR019479[Peroxiredoxin, C-terminal]
G1L5X9	Macrophage-capping protein	CAPG	3.75737e+07	4.24033e+07	7.29212e+07	5.96779e+07	5.42794e+07	4.89388e+07	--	--	capping protein (actin filament), gelsolin-like	--	--	--	--	--	IPR007123 [Gelsolin-like domain]
G1LZQ2	Filamin B	FLNB	1.12125e+07	1.39341e+07	1.6196e+07	1.51465e+06	4.47723e+06	1.84686e+07	1	Molecular Function:protein binding (GO:0005515)	filamin	--	ko04010 MAPK signaling pathway ko04510 Focal adhesion ko05132 Salmonella infection ko05205 Proteoglycans in cancer	Uncharacterized surface anchored protein	S	Function unknown ;	IPR001715 [Calponin homology domain] ; IPR017868[Filamin/ABP280 repeat-like]
G1L7W6	Disintegrin and metalloproteinase domain-containing protein 2	ADAM2	0	0	6.95675e+07	3.23372e+07	1.07707e+08	0	2	Molecular Function:metalloendopeptidase activity (GO:0004222),Biological Process:proteolysis (GO:0006508)	disintegrin and metalloproteinase domain-containing protein 2	3.4.24.-	--	--	--	--	IPR001590 [Peptidase M12B, ADAM/reprolysin] ; IPR001762[Disintegrin domain] ; IPR002870[Peptidase M12B, propeptide] ; IPR006586[ADAM, cysteine-rich]
G1LK25	Uncharacterized protein	PACSIN2	5.53791e+07	4.59524e+07	121036510	8.64418e+07	4.5164e+08	4.52798e+07	1	Molecular Function:protein binding (GO:0005515)	protein kinase C and casein kinase substrate in neurons protein	--	--	--	--	--	IPR001060 [FCH domain] ; IPR001452[SH3 domain]
D2HRD3	Uncharacterized protein (Fragment)	GGT1	5.46078e+08	5.39319e+08	5.78337e+08	5.64422e+08	8.51237e+08	5.80275e+08	2	Molecular Function:gamma-glutamyltransferase activity (GO:0003840),Biological Process:glutathione metabolic process (GO:0006749)	--	--	ko00430 Taurine and hypotaurine metabolism ko00480 Glutathione metabolism ko00590 Arachidonic acid metabolism ko01100 Metabolic pathways	Gamma-glutamyltranspeptidase	E	Amino acid transport and metabolism ;	IPR000101 [Gamma-glutamyltranspeptidase]
G1L3N6	Glypican-3	GPC3	3.29788e+08	2.99086e+08	4.99743e+07	3.00113e+08	9.35188e+07	3.26202e+08	3	Cellular Component:proteinaceous extracellular matrix (GO:0005578),Cellular Component:membrane (GO:0016020),Molecular Function:heparan sulfate proteoglycan binding (GO:0043395)	glypican 3	--	ko05205 Proteoglycans in cancer	--	--	--	IPR001863 [Glypican]
G1LBT0	Golgi membrane protein 1	GOLM1	3.06978e+08	3.20094e+08	3.22421e+08	2.67079e+08	8.24553e+08	3.17567e+08	--	--	--	--	--	--	--	--	--
G1LUS2	Coagulation factor VII	F7	118593743	1.23165e+08	1.52873e+08	8.37644e+07	8.91412e+07	1.14153e+08	5	Molecular Function:serine-type endopeptidase activity (GO:0004252),Molecular Function:calcium ion binding (GO:0005509),Molecular Function:protein binding (GO:0005515),Cellular Component:extracellular region (GO:0005576),Biological Process:proteolysis (GO:0006508)	coagulation factor VII	3.4.21.21	ko04610 Complement and coagulation cascades	Secreted trypsin-like serine protease	O	Posttranslational modification, protein turnover, chaperones ;	IPR000294 [Gamma-carboxyglutamic acid-rich (GLA) domain] ; IPR000742[EGF-like domain] ; IPR001254[Serine proteases, trypsin domain]
D2I4Z2	ILEI domain-containing protein (Fragment)	PANDA_020704	3.18646e+08	2.8164e+08	2.86044e+08	3.45811e+08	192223537	3.21449e+08	--	--	--	--	--	--	--	--	--
G1LE00	G protein subunit alpha i3	GNAI3	8.73151e+06	5.64339e+06	4.91928e+07	1.98658e+07	3.17718e+07	4.80141e+06	5	Molecular Function:GTPase activity (GO:0003924),Molecular Function:signal transducer activity (GO:0004871),Biological Process:G-protein coupled receptor signaling pathway (GO:0007186),Molecular Function:guanyl nucleotide binding (GO:0019001),Molecular Function:G-protein beta/gamma-subunit complex binding (GO:0031683)	--	--	--	--	--	--	IPR001019 [Guanine nucleotide binding protein (G-protein), alpha subunit]
D2HTW4	Proteasome subunit beta (Fragment)	PSMB5	3.38779e+06	2.01522e+06	1.26457e+08	7.78948e+07	2.28282e+08	0	3	Molecular Function:threonine-type endopeptidase activity (GO:0004298),Cellular Component:proteasome core complex (GO:0005839),Biological Process:proteolysis involved in cellular protein catabolic process (GO:0051603)	20S proteasome subunit beta 5	3.4.25.1	ko03050 Proteasome	20S proteasome, alpha and beta subunits	O	Posttranslational modification, protein turnover, chaperones ;	IPR001353 [Proteasome, subunit alpha/beta]
G1LHZ0	Uncharacterized protein	SDCBP	3.33454e+08	3.53753e+08	248352097	2.53949e+08	4.25952e+08	3.46768e+08	1	Molecular Function:protein binding (GO:0005515)	syntenin-1	--	--	--	--	--	IPR001478 [PDZ domain]
G1LH39	Dickkopf WNT signaling pathway inhibitor 3	DKK3	0	0	44170961	5.28747e+07	2.25706e+08	0	3	Cellular Component:extracellular region (GO:0005576),Biological Process:multicellular organism development (GO:0007275),Biological Process:negative regulation of Wnt signaling pathway (GO:0030178)	--	--	--	--	--	--	IPR006796 [Dickkopf, N-terminal cysteine-rich]
G1LKM0	Growth differentiation factor 3	GDF3	6.2827e+07	5.73262e+07	7.92788e+07	6.48101e+07	3.52712e+07	6.14171e+07	2	Molecular Function:growth factor activity (GO:0008083),Biological Process:growth (GO:0040007)	growth differentiation factor 1/3	--	--	--	--	--	IPR001111 [Transforming growth factor-beta, N-terminal] ; IPR001839[Transforming growth factor-beta, C-terminal]
G1L2G5	Uncharacterized protein	HRG	1.43968e+07	1.75361e+07	1.06021e+08	3.60371e+07	2.65184e+07	1.26899e+07	1	Molecular Function:cysteine-type endopeptidase inhibitor activity (GO:0004869)	--	--	--	Translation initiation factor IF-2, a GTPase	J	Translation, ribosomal structure and biogenesis ;	IPR000010 [Cystatin domain]
G1M7U7	Repulsive guidance molecule BMP co-receptor b	RGMB	3.41186e+07	3.22773e+07	5.71394e+07	9.49183e+07	3.86786e+07	4.66709e+07	--	--	RGM domain family	--	--	--	--	--	IPR009496 [Repulsive guidance molecule, C-terminal] ; IPR010536[Repulsive guidance molecule, N-terminal]
G1LPZ2	Mannose-6-phosphate isomerase	MPI	0	0	9.45637e+07	6.92361e+07	1.33641e+08	0	3	Molecular Function:mannose-6-phosphate isomerase activity (GO:0004476),Biological Process:carbohydrate metabolic process (GO:0005975),Molecular Function:zinc ion binding (GO:0008270)	mannose-6-phosphate isomerase	5.3.1.8	ko00051 Fructose and mannose metabolism ko00520 Amino sugar and nucleotide sugar metabolism ko01100 Metabolic pathways	Mannose-6-phosphate isomerase, class I	G	Carbohydrate transport and metabolism ;	IPR001250 [Mannose-6-phosphate isomerase, type I]
G1LD44	Hyaluronidase	SPAM1	2.36171e+06	2.02638e+07	6.08272e+07	5.8907e+07	5.51202e+07	0	2	Molecular Function:hyalurononglucosaminidase activity (GO:0004415),Biological Process:carbohydrate metabolic process (GO:0005975)	hyaluronoglucosaminidase	3.2.1.35	ko00531 Glycosaminoglycan degradation ko01100 Metabolic pathways	--	--	--	IPR018155 [Hyaluronidase]
G1LDQ6	Proteasome subunit alpha type	PSMA5	1.23288e+07	0	1.05446e+08	6.30198e+07	1.84629e+08	6.40869e+06	5	Molecular Function:endopeptidase activity (GO:0004175),Molecular Function:threonine-type endopeptidase activity (GO:0004298),Cellular Component:proteasome core complex (GO:0005839),Biological Process:ubiquitin-dependent protein catabolic process (GO:0006511),Biological Process:proteolysis involved in cellular protein catabolic process (GO:0051603)	20S proteasome subunit alpha 5	3.4.25.1	ko03050 Proteasome	20S proteasome, alpha and beta subunits	O	Posttranslational modification, protein turnover, chaperones ;	IPR000426 [Proteasome alpha-subunit, N-terminal domain] ; IPR001353[Proteasome, subunit alpha/beta]
G1LMR8	N-acetylglucosamine-1-phosphate transferase subunit gamma	GNPTG	1.02559e+08	8.70574e+07	128956875	1.53379e+08	1.13933e+08	9.35038e+07	--	--	N-acetylglucosamine-1-phosphate transferase, gamma subunit	--	ko04142 Lysosome	--	--	--	IPR009011 [Mannose-6-phosphate receptor binding domain]
G1M2W5	Uncharacterized protein		0	0	4.83892e+06	1.11423e+08	3.07054e+07	0	3	Molecular Function:phospholipase A2 activity (GO:0004623),Biological Process:phospholipid metabolic process (GO:0006644),Biological Process:arachidonic acid secretion (GO:0050482)	--	--	--	--	--	--	IPR016090 [Phospholipase A2 domain]
G1M6P3	Thioredoxin domain-containing protein	NME8	0	0	5.23082e+07	3.35269e+07	9.04155e+07	0	6	Molecular Function:nucleoside diphosphate kinase activity (GO:0004550),Biological Process:nucleoside diphosphate phosphorylation (GO:0006165),Biological Process:GTP biosynthetic process (GO:0006183),Biological Process:UTP biosynthetic process (GO:0006228),Biological Process:CTP biosynthetic process (GO:0006241),Biological Process:cell redox homeostasis (GO:0045454)	thioredoxin domain-containing protein 3	--	--	Nucleoside diphosphate kinase	F	Nucleotide transport and metabolism ;	IPR001564 [Nucleoside diphosphate kinase] ; IPR013766[Thioredoxin domain]
G1M8Z2	Actin-like protein 3	ACTR3	1.50916e+07	9.88175e+06	51478720	5.08151e+06	1.29499e+07	1.77192e+07	--	--	actin-related protein 3	--	ko04530 Tight junction	Actin-related protein	Z	Cytoskeleton ;	IPR004000 [Actin family]
G1L3B7	Cathepsin S	CTSS	4.0284e+07	4.70948e+07	478237345	278254045	5.18246e+08	4.76823e+07	2	Biological Process:proteolysis (GO:0006508),Molecular Function:cysteine-type peptidase activity (GO:0008234)	cathepsin S	3.4.22.27	ko04142 Lysosome ko04145 Phagosome ko04210 Apoptosis ko04612 Antigen processing and presentation ko05152 Tuberculosis	Cysteine protease, C1A family	O	Posttranslational modification, protein turnover, chaperones ;	IPR000668 [Peptidase C1A, papain C-terminal] ; IPR013201[Cathepsin propeptide inhibitor domain (I29)]
D2HCM8	Fibrinogen C-terminal domain-containing protein (Fragment)	FGL2	2.79694e+08	2.49478e+08	8.4066e+08	4.09561e+08	5.20568e+08	3.0756e+08	--	--	--	--	--	--	--	--	IPR002181 [Fibrinogen, alpha/beta/gamma chain, C-terminal globular domain]
D2HJU0	Uncharacterized protein (Fragment)	C1GALT1C1	4.46265e+07	4.43912e+07	84748416	3.24965e+07	5.37784e+07	5.02976e+07	--	--	C1GALT1-specific chaperone 1	2.4.1.-	ko00512 Mucin type O-glycan biosynthesis ko01100 Metabolic pathways	--	--	--	--
D2HEV2	Uncharacterized protein (Fragment)	RHOA	5.07518e+06	2.81032e+06	13104789	6.63114e+06	3.84574e+06	3.84019e+06	2	Molecular Function:GTP binding (GO:0005525),Biological Process:small GTPase mediated signal transduction (GO:0007264)	Ras homolog gene family, member A	--	ko04014 Ras signaling pathway ko04015 Rap1 signaling pathway ko04022 cGMP-PKG signaling pathway ko04024 cAMP signaling pathway ko04062 Chemokine signaling pathway ko04071 Sphingolipid signaling pathway ko04072 Phospholipase D signaling pathway ko04144 Endocytosis ko04150 mTOR signaling pathway ko04270 Vascular smooth muscle contraction ko04310 Wnt signaling pathway ko04350 TGF-beta signaling path…	GTPase SAR1 family domain	R	General function prediction only ;	IPR001806 [Small GTPase superfamily]
G1LCL2	Xanthine dehydrogenase	XDH	1.56106e+07	1.20659e+07	1.40727e+07	5.55539e+06	1.16898e+07	1.47352e+07	5	Molecular Function:electron carrier activity (GO:0009055),Molecular Function:oxidoreductase activity (GO:0016491),Molecular Function:metal ion binding (GO:0046872),Molecular Function:iron-sulfur cluster binding (GO:0051536),Biological Process:oxidation-reduction process (GO:0055114)	--	--	ko00230 Purine metabolism ko00232 Caffeine metabolism ko00983 Drug metabolism - other enzymes ko01100 Metabolic pathways ko04146 Peroxisome	Xanthine dehydrogenase, molybdopterin-binding subunit B	F	Nucleotide transport and metabolism ;	IPR000674 [Aldehyde oxidase/xanthine dehydrogenase, a/b hammerhead] ; IPR001041[2Fe-2S ferredoxin-type iron-sulfur binding domain] ; IPR002346[Molybdopterin dehydrogenase, FAD-binding] ; IPR002888[[2Fe-2S]-binding] ; IPR005107[CO dehydrogenase flavoprotein, C-terminal] ; IPR008274[Aldehyde oxidase/xanthine dehydrogenase, molybdopterin binding]
G1M4Z5	Platelet-derived growth factor receptor-like protein	PDGFRL	5.13979e+07	4.0316e+07	4.59367e+07	8.53545e+07	7.393e+07	4.63535e+07	--	--	--	--	--	--	--	--	--
D2HUL0	SERPIN domain-containing protein (Fragment)	SERPIND1	1.1561e+07	1.51087e+07	2.02806e+07	3.38542e+07	2.30528e+07	9.48629e+06	--	--	heparin cofactor II	--	ko04610 Complement and coagulation cascades	Serine protease inhibitor	O	Posttranslational modification, protein turnover, chaperones ;	IPR023796 [Serpin domain]
G1L6A6	Ig-like domain-containing protein		8.70059e+07	9.97732e+07	3.83527e+06	0	3.49047e+08	1.01009e+08	--	--	major histocompatibility complex, class I	--	ko04144 Endocytosis ko04145 Phagosome ko04218 Cellular senescence ko04514 Cell adhesion molecules (CAMs) ko04612 Antigen processing and presentation ko04940 Type I diabetes mellitus ko05165 Human papillomavirus infection ko05166 HTLV-I infection ko05167 Kaposi's sarcoma-associated herpesvirus infection ko05168 Herpes simplex infection ko05169 Epstein-Barr virus infection ko05203 Viral carcinogene…	--	--	--	IPR003597 [Immunoglobulin C1-set] ; IPR011161[MHC class I-like antigen recognition-like]
G1LI47	RAB11 binding and LisH domain, coiled-coil and HEAT repeat containing	RELCH	1.95087e+06	0	1.16174e+07	5.24551e+06	1.91275e+07	0	--	--	--	--	--	--	--	--	--
D2I1K4	2-phospho-D-glycerate hydro-lyase (Fragment)	ENO3	2.45923e+06	0	3337541	4.74892e+06	5.65617e+06	0	--	--	enolase	4.2.1.11	ko00010 Glycolysis / Gluconeogenesis ko01100 Metabolic pathways ko01200 Carbon metabolism ko01230 Biosynthesis of amino acids ko03018 RNA degradation ko04066 HIF-1 signaling pathway	Enolase	G	Carbohydrate transport and metabolism ;	IPR020810 [Enolase, C-terminal TIM barrel domain] ; IPR020811[Enolase, N-terminal]
G1LHC1	Uncharacterized protein	MROH1	0	0	2.39268e+07	6.41808e+06	1.17262e+07	0	1	Molecular Function:protein binding (GO:0005515)	--	--	--	--	--	--	IPR000357 [HEAT repeat]
D2GVI6	Heat shock 70 kDa protein 4 (Fragment)	HSPA4	0	0	15929351	5.38512e+06	5.62029e+06	0	--	--	heat shock 70kDa protein 4	--	ko04530 Tight junction ko04612 Antigen processing and presentation	Molecular chaperone DnaK (HSP70)	O	Posttranslational modification, protein turnover, chaperones ;	IPR013126 [Heat shock protein 70 family]
G1LH30	2,3-cyclic-nucleotide 3-phosphodiesterase	CNP	3.57368e+06	3.07535e+06	6.91931e+07	1.80143e+07	2.47049e+07	5.45781e+06	3	Molecular Function:2',3'-cyclic-nucleotide 3'-phosphodiesterase activity (GO:0004113),Biological Process:cyclic nucleotide catabolic process (GO:0009214),Cellular Component:membrane (GO:0016020)	2',3'-cyclic-nucleotide 3'-phosphodiesterase	3.1.4.37	--	--	--	--	IPR008431 [Cyclic nucleotide phosphodiesterase]
G1L0R7	Serine peptidase inhibitor, Kazal type 1	SPINK1	31876097969	35647193187	22205203651	30239878952	28857142281	34440231222	1	Molecular Function:protein binding (GO:0005515)	--	--	--	--	--	--	IPR002350 [Kazal domain]
G1M2S2	Metalloproteinase inhibitor 1	TIMP1	1562070464	1415229823	897072840	1481312657	7.41859e+08	1742782923	1	Molecular Function:metalloendopeptidase inhibitor activity (GO:0008191)	metallopeptidase inhibitor 1	--	ko04066 HIF-1 signaling pathway	--	--	--	IPR001820 [Protease inhibitor I35 (TIMP)]
D2GXU3	Kazal type serine peptidase inhibitor domain 1 (Fragment)	KAZALD1	2.47413e+08	2.45026e+08	6.24662e+07	7.34743e+07	2.58011e+08	2.61021e+08	4	Biological Process:regulation of cell growth (GO:0001558),Molecular Function:protein binding (GO:0005515),Molecular Function:insulin-like growth factor binding (GO:0005520),Cellular Component:extracellular region (GO:0005576)	--	--	--	--	--	--	IPR000867 [Insulin-like growth factor-binding protein, IGFBP] ; IPR002350[Kazal domain] ; IPR013098[Immunoglobulin I-set]
D2H0T2	Ribose-phosphate diphosphokinase (Fragment)	PANDA_003057	176268739	2.06977e+08	1.16735e+08	8.74467e+07	5.96896e+07	2.20659e+08	3	Molecular Function:magnesium ion binding (GO:0000287),Molecular Function:ribose phosphate diphosphokinase activity (GO:0004749),Biological Process:nucleotide biosynthetic process (GO:0009165)	ribose-phosphate pyrophosphokinase	2.7.6.1	ko00030 Pentose phosphate pathway ko00230 Purine metabolism ko01100 Metabolic pathways ko01200 Carbon metabolism ko01230 Biosynthesis of amino acids	Phosphoribosylpyrophosphate synthetase	FE	Nucleotide transport and metabolism ; Amino acid transport and metabolism ;	IPR005946 [Ribose-phosphate diphosphokinase] ; IPR029099[Ribose-phosphate pyrophosphokinase, N-terminal domain]
G1MDP5	Acetyl-CoA carboxylase	ACACB	0	0	15194738	8.1302e+06	2.83214e+06	0	3	Molecular Function:acetyl-CoA carboxylase activity (GO:0003989),Molecular Function:ATP binding (GO:0005524),Biological Process:fatty acid biosynthetic process (GO:0006633)	--	--	ko00061 Fatty acid biosynthesis ko00620 Pyruvate metabolism ko00640 Propanoate metabolism ko01100 Metabolic pathways ko04152 AMPK signaling pathway ko04910 Insulin signaling pathway ko04920 Adipocytokine signaling pathway ko04922 Glucagon signaling pathway ko04931 Insulin resistance	Biotin carboxylase	I	Lipid transport and metabolism ;	IPR000022 [Carboxyl transferase] ; IPR000089[Biotin/lipoyl attachment] ; IPR005479[Carbamoyl-phosphate synthetase large subunit-like, ATP-binding domain] ; IPR005481[Biotin carboxylase-like, N-terminal domain] ; IPR005482[Biotin carboxylase, C-terminal] ; IPR013537[Acetyl-CoA carboxylase, central domain]
D2GW37	Beta-2-microglobulin (Fragment)	B2M	5524374601	5226316802	7896321990	7161366169	7016060412	5302002448	--	--	beta-2-microglobulin	--	ko04612 Antigen processing and presentation	--	--	--	IPR003597 [Immunoglobulin C1-set]
G1M4X4	Complement subcomponent C1r	C1R	6.35269e+07	4.54752e+07	6.0912e+07	4.33074e+07	3.78556e+07	6.11157e+07	2	Molecular Function:serine-type endopeptidase activity (GO:0004252),Biological Process:proteolysis (GO:0006508)	complement component 1, r subcomponent	3.4.21.41	ko04145 Phagosome ko04610 Complement and coagulation cascades ko05133 Pertussis ko05150 Staphylococcus aureus infection ko05322 Systemic lupus erythematosus	Secreted trypsin-like serine protease	O	Posttranslational modification, protein turnover, chaperones ;	IPR000436 [Sushi/SCR/CCP domain] ; IPR000859[CUB domain] ; IPR001254[Serine proteases, trypsin domain]
G1M1M3	Uncharacterized protein		0	2.29555e+06	1.18595e+08	3.58203e+07	5.95464e+07	1.23782e+06	2	Molecular Function:serine-type endopeptidase activity (GO:0004252),Biological Process:proteolysis (GO:0006508)	--	--	--	Secreted trypsin-like serine protease	O	Posttranslational modification, protein turnover, chaperones ;	IPR001254 [Serine proteases, trypsin domain]
G1MIW8	Protein-L-isoaspartate O-methyltransferase	PCMT1	5.65902e+07	4.41182e+07	1.17337e+08	6.5231e+07	6.32503e+07	6.0353e+07	--	--	protein-L-isoaspartate(D-aspartate) O-methyltransferase	2.1.1.77	--	Protein-L-isoaspartate O-methyltransferase	O	Posttranslational modification, protein turnover, chaperones ;	--
D2HB32	Peptide-O-fucosyltransferase (Fragment)	POFUT2	3.76917e+07	3.42969e+07	7.56187e+07	1.4879e+07	2.58142e+07	4.61809e+07	--	--	peptide-O-fucosyltransferase	2.4.1.221	ko00514 Other types of O-glycan biosynthesis	--	--	--	IPR019378 [GDP-fucose protein O-fucosyltransferase]
G1MDQ2	Tripeptidyl-peptidase 2	TPP2	0	0	9.36542e+06	9.71696e+06	3.85901e+07	3.58049e+06	2	Molecular Function:serine-type endopeptidase activity (GO:0004252),Biological Process:proteolysis (GO:0006508)	tripeptidyl-peptidase II	3.4.14.10	--	Serine protease, subtilisin family	O	Posttranslational modification, protein turnover, chaperones ;	IPR000209 [Peptidase S8/S53 domain] ; IPR022229[Peptidase S8A, tripeptidyl peptidase II]
G1LPW4	Uncharacterized protein	RAP1B	9.85441e+06	1.03638e+07	48565061	2.66562e+07	1.7889e+07	1.27599e+07	2	Molecular Function:GTP binding (GO:0005525),Biological Process:small GTPase mediated signal transduction (GO:0007264)	Ras-related protein Rap-1B	--	ko04010 MAPK signaling pathway ko04014 Ras signaling pathway ko04015 Rap1 signaling pathway ko04024 cAMP signaling pathway ko04062 Chemokine signaling pathway ko04510 Focal adhesion ko04611 Platelet activation ko04670 Leukocyte transendothelial migration ko04720 Long-term potentiation ko04722 Neurotrophin signaling pathway ko04972 Pancreatic secretion ko05211 Renal cell carcinoma	GTPase SAR1 family domain	R	General function prediction only ;	IPR001806 [Small GTPase superfamily]
G1MG01	Dynactin subunit 1	DCTN1	1.87708e+06	2.04752e+06	9.55521e+06	2.88359e+06	8.39167e+06	1.62324e+06	--	--	dynactin 1	--	ko04962 Vasopressin-regulated water reabsorption ko05016 Huntington's disease	Uncharacterized membrane protein YhgE, phage infection protein (PIP) family	S	Function unknown ;	IPR000938 [CAP Gly-rich domain] ; IPR022157[Dynein associated protein]
G1LKG1	Galectin	LGALS3	2.27567e+08	2.07203e+08	92687119	9.44851e+07	6.5845e+07	2.15905e+08	1	Molecular Function:carbohydrate binding (GO:0030246)	galectin-3	--	--	WGR domain, predicted DNA-binding domain in MolR	K	Transcription ;	IPR001079 [Galectin, carbohydrate recognition domain]
D2H120	Dolichyl-diphosphooligosaccharide--protein glycosyltransferase subunit 2 (Fragment)	PANDA_003175	0	0	9.74694e+06	0	0	2.01167e+06	3	Biological Process:protein N-linked glycosylation (GO:0006487),Cellular Component:oligosaccharyltransferase complex (GO:0008250),Cellular Component:integral component of membrane (GO:0016021)	oligosaccharyltransferase complex subunit delta (ribophorin II)	--	ko00510 N-Glycan biosynthesis ko01100 Metabolic pathways ko04141 Protein processing in endoplasmic reticulum	--	--	--	IPR008814 [Dolichyl-diphosphooligosaccharide--protein glycosyltransferase subunit Swp1]
G1LTI4	Zona pellucida binding protein 2	ZPBP2	0	0	22244653	3.26209e+07	3.48937e+07	0	2	Cellular Component:extracellular region (GO:0005576),Biological Process:binding of sperm to zona pellucida (GO:0007339)	--	--	--	--	--	--	IPR010857 [Zona-pellucida-binding]
G1LD59	Uncharacterized protein		5.76432e+07	6.98379e+07	1.09844e+08	6.56736e+07	6.44674e+07	5.9393e+07	5	Molecular Function:serine-type endopeptidase activity (GO:0004252),Molecular Function:scavenger receptor activity (GO:0005044),Molecular Function:protein binding (GO:0005515),Biological Process:proteolysis (GO:0006508),Cellular Component:membrane (GO:0016020)	complement factor I	3.4.21.45	ko04610 Complement and coagulation cascades ko05150 Staphylococcus aureus infection	Secreted trypsin-like serine protease	O	Posttranslational modification, protein turnover, chaperones ;	IPR001190 [SRCR domain] ; IPR001254[Serine proteases, trypsin domain] ; IPR002172[Low-density lipoprotein (LDL) receptor class A repeat]
G1LPU6	14-3-3 protein theta	YWHAQ	2.6214e+07	3.84929e+07	7.81232e+07	1.78668e+07	5.10576e+07	2.55275e+07	--	--	14-3-3 protein beta/theta/zeta	--	ko04110 Cell cycle ko04114 Oocyte meiosis ko04151 PI3K-Akt signaling pathway ko04390 Hippo signaling pathway ko05161 Hepatitis B ko05169 Epstein-Barr virus infection ko05203 Viral carcinogenesis	--	--	--	IPR023410 [14-3-3 domain]
D2I2U4	Inactive ribonuclease-like protein 9 (Fragment)	PANDA_019758	1.61063e+08	1.89802e+08	1.80984e+08	1.55011e+08	2.03017e+08	2.10582e+08	--	--	--	--	--	--	--	--	IPR023412 [Ribonuclease A-domain]
G1LKC8	ATPase H(+)-transporting lysosomal accessory protein 2	ATP6AP2	4.83508e+07	5.51823e+07	4.58732e+07	4.99562e+07	5.08995e+07	3.83252e+07	2	Molecular Function:receptor activity (GO:0004872),Cellular Component:integral component of membrane (GO:0016021)	renin receptor	--	ko04614 Renin-angiotensin system	--	--	--	IPR012493 [Renin receptor-like]
G1MJI2	L1 cell adhesion molecule	L1CAM	8.55608e+06	0	1.02106e+07	1.1825e+07	2.45256e+07	6.33195e+06	1	Molecular Function:protein binding (GO:0005515)	L1 cell adhesion molecule	--	ko04360 Axon guidance ko04514 Cell adhesion molecules (CAMs)	DNA-binding beta-propeller fold protein YncE	R	General function prediction only ;	IPR003961 [Fibronectin type III] ; IPR013098[Immunoglobulin I-set] ; IPR026966[Neurofascin/L1/NrCAM, C-terminal domain]
D2H334	Diacylglycerol kinase (Fragment)	PANDA_004067	0	0	5.3577e+06	0	4.25201e+06	0	5	Molecular Function:diacylglycerol kinase activity (GO:0004143),Molecular Function:calcium ion binding (GO:0005509),Biological Process:protein kinase C-activating G-protein coupled receptor signaling pathway (GO:0007205),Molecular Function:kinase activity (GO:0016301),Biological Process:intracellular signal transduction (GO:0035556)	diacylglycerol kinase (ATP)	2.7.1.107	ko00561 Glycerolipid metabolism ko00564 Glycerophospholipid metabolism ko01100 Metabolic pathways ko04070 Phosphatidylinositol signaling system ko04072 Phospholipase D signaling pathway ko05231 Choline metabolism in cancer	Diacylglycerol kinase family enzyme	IR	Lipid transport and metabolism ; General function prediction only ;	IPR000756 [Diacylglycerol kinase, accessory domain] ; IPR001206[Diacylglycerol kinase, catalytic domain] ; IPR002048[EF-hand domain] ; IPR002219[Protein kinase C-like, phorbol ester/diacylglycerol-binding domain] ; IPR029477[Diacylglycerol kinase type I, N-terminal]
G1L3Z6	N-acetylglucosamine-1-phosphodiester alpha-N-acetylglucosaminidase	NAGPA	1.81326e+08	1.92763e+08	2.94821e+08	7.58891e+07	1.64011e+08	1.4368e+08	--	--	N-acetylglucosamine-1-phosphodiester alpha-N-acetylglucosaminidase	3.1.4.45	ko04142 Lysosome	Exopolysaccharide biosynthesis protein related to N-acetylglucosamine-1-phosphodiester alpha-N-acety...	G	Carbohydrate transport and metabolism ;	IPR018711 [Phosphodiester glycosidase]
D2H1X5	Uncharacterized protein (Fragment)	PANDA_003573	8.31803e+07	7.89635e+07	9.07885e+07	6.57358e+07	8.61041e+07	8.02084e+07	5	Molecular Function:GTPase activity (GO:0003924),Molecular Function:signal transducer activity (GO:0004871),Biological Process:G-protein coupled receptor signaling pathway (GO:0007186),Molecular Function:guanyl nucleotide binding (GO:0019001),Molecular Function:G-protein beta/gamma-subunit complex binding (GO:0031683)	guanine nucleotide-binding protein G(s) subunit alpha	--	ko01522 Endocrine resistance ko04015 Rap1 signaling pathway ko04020 Calcium signaling pathway ko04024 cAMP signaling pathway ko04072 Phospholipase D signaling pathway ko04261 Adrenergic signaling in cardiomyocytes ko04270 Vascular smooth muscle contraction ko04540 Gap junction ko04611 Platelet activation ko04713 Circadian entrainment ko04724 Glutamatergic synapse ko04726 Serotonergic synapse ko04…	--	--	--	IPR001019 [Guanine nucleotide binding protein (G-protein), alpha subunit]
G1L2A9	Ras-related protein Rab-14	RAB14	1.0179e+07	0	5.81222e+07	2.71942e+07	5.44949e+07	2.87872e+06	2	Molecular Function:GTP binding (GO:0005525),Biological Process:small GTPase mediated signal transduction (GO:0007264)	Ras-related protein Rab-14	--	ko04152 AMPK signaling pathway	GTPase SAR1 family domain	R	General function prediction only ;	IPR001806 [Small GTPase superfamily]
D2I2U5	Inactive ribonuclease-like protein 10 (Fragment)	RNASE10	3.50324e+07	4.61049e+07	736055457	2.08697e+08	2226514015	5.00197e+07	--	--	--	--	--	--	--	--	IPR023412 [Ribonuclease A-domain]
G1LN32	Nucleoside diphosphate kinase	NME1-NME2	2.70886e+07	2.09993e+07	3.64136e+07	2.37202e+07	3.58244e+07	2.93724e+07	5	Molecular Function:nucleoside diphosphate kinase activity (GO:0004550),Biological Process:nucleoside diphosphate phosphorylation (GO:0006165),Biological Process:GTP biosynthetic process (GO:0006183),Biological Process:UTP biosynthetic process (GO:0006228),Biological Process:CTP biosynthetic process (GO:0006241)	nucleoside-diphosphate kinase	2.7.4.6	ko00230 Purine metabolism ko00240 Pyrimidine metabolism ko01100 Metabolic pathways	Nucleoside diphosphate kinase	F	Nucleotide transport and metabolism ;	IPR001564 [Nucleoside diphosphate kinase]
D2HHJ1	Activation peptide fragment 1 (Fragment)	PANDA_010583	1.61407e+07	1.75264e+07	2.02007e+07	1.39636e+07	9.45126e+06	1.70375e+07	5	Molecular Function:serine-type endopeptidase activity (GO:0004252),Molecular Function:calcium ion binding (GO:0005509),Cellular Component:extracellular region (GO:0005576),Biological Process:proteolysis (GO:0006508),Biological Process:blood coagulation (GO:0007596)	coagulation factor II (thrombin)	3.4.21.5	ko04080 Neuroactive ligand-receptor interaction ko04610 Complement and coagulation cascades ko04810 Regulation of actin cytoskeleton	Secreted trypsin-like serine protease	O	Posttranslational modification, protein turnover, chaperones ;	IPR000001 [Kringle] ; IPR000294[Gamma-carboxyglutamic acid-rich (GLA) domain] ; IPR001254[Serine proteases, trypsin domain] ; IPR018992[Thrombin light chain]
G1MHD9	Histidine triad nucleotide binding protein 1	HINT1	2.40978e+07	1.23774e+07	8.66277e+07	6.55867e+07	6.884e+07	1.98454e+07	--	--	histidine triad (HIT) family protein	--	--	Diadenosine tetraphosphate (Ap4A) hydrolase or other HIT family hydrolase	FGR	Nucleotide transport and metabolism ; Carbohydrate transport and metabolism ; General function prediction only ;	IPR001310 [Histidine triad (HIT) protein]
D2H3C2	Cytochrome b5 heme-binding domain-containing protein (Fragment)	PANDA_004180	6.39562e+07	6.76457e+07	4.07199e+07	2.73318e+07	2.6051e+07	6.92112e+07	--	--	membrane-associated progesterone receptor component	--	--	--	--	--	IPR001199 [Cytochrome b5-like heme/steroid binding domain]
G1MEK0	Uncharacterized protein	IDUA	2.37164e+07	2.43849e+07	4.006e+07	2.88638e+07	3.79198e+07	2.84561e+07	1	Biological Process:carbohydrate metabolic process (GO:0005975)	L-iduronidase	3.2.1.76	ko00531 Glycosaminoglycan degradation ko01100 Metabolic pathways ko04142 Lysosome	Beta-xylosidase	G	Carbohydrate transport and metabolism ;	IPR000514 [Glycoside hydrolase, family 39]
G1LIZ2	Tubulin polymerization promoting protein family member 2	TPPP2	1.05439e+07	9.1582e+06	2.64087e+08	1.21228e+08	3.9185e+08	8.59279e+06	--	--	--	--	--	--	--	--	IPR008907 [P25-alpha]
G1MEU5	Annexin	ANXA7	4.54883e+07	3.71687e+07	5.04172e+07	3.39848e+07	2.65851e+07	4.66904e+07	2	Molecular Function:calcium ion binding (GO:0005509),Molecular Function:calcium-dependent phospholipid binding (GO:0005544)	annexin A7/11	--	--	--	--	--	IPR018502 [Annexin repeat]
G1MIG1	Folate gamma-glutamyl hydrolase	GGH	9.22849e+07	9.94332e+07	97997076	1.19763e+08	174668954	1.11621e+08	2	Biological Process:glutamine metabolic process (GO:0006541),Molecular Function:hydrolase activity (GO:0016787)	gamma-glutamyl hydrolase	3.4.19.9	ko00790 Folate biosynthesis ko01523 Antifolate resistance	--	--	--	IPR011697 [Peptidase C26]
D2HD25	Ezrin-radixin-moesin-binding phosphoprotein 50 (Fragment)	PANDA_008538	8.17004e+07	9.0885e+07	1.6828e+08	1.11315e+08	1.64446e+08	7.87709e+07	1	Molecular Function:protein binding (GO:0005515)	Na(+)/H(+) exchange regulatory cofactor NHE-RF1	--	ko04530 Tight junction ko05165 Human papillomavirus infection	Periplasmic serine protease, S1-C subfamily, contain C-terminal PDZ domain	O	Posttranslational modification, protein turnover, chaperones ;	IPR001478 [PDZ domain] ; IPR015098[EBP50, C-terminal]
G1LJJ2	Thioredoxin-disulfide reductase	TXNRD1	0	781013	6.07314e+07	3.02853e+07	7.39563e+07	0	5	Molecular Function:electron carrier activity (GO:0009055),Molecular Function:protein disulfide oxidoreductase activity (GO:0015035),Molecular Function:oxidoreductase activity (GO:0016491),Biological Process:cell redox homeostasis (GO:0045454),Biological Process:oxidation-reduction process (GO:0055114)	thioredoxin reductase (NADPH)	1.8.1.9	ko00450 Selenocompound metabolism ko05200 Pathways in cancer ko05225 Hepatocellular carcinoma	Pyruvate/2-oxoglutarate dehydrogenase complex, dihydrolipoamide dehydrogenase (E3) component or related enzyme	C	Energy production and conversion ;	IPR002109 [Glutaredoxin] ; IPR004099[Pyridine nucleotide-disulphide oxidoreductase, dimerisation domain] ; IPR023753[FAD/NAD(P)-binding domain]
G1LND0	Annexin	ANXA2	1.67564e+08	1.9729e+08	87545158	6.54068e+07	8.81172e+07	1.91689e+08	2	Molecular Function:calcium ion binding (GO:0005509),Molecular Function:calcium-dependent phospholipid binding (GO:0005544)	annexin A2	--	--	--	--	--	IPR018502 [Annexin repeat]
G1LGV5	RAB2A, member RAS oncogene family	RAB2A	0	3.95966e+06	36336513	2.28722e+07	2.99835e+07	0	2	Molecular Function:GTP binding (GO:0005525),Biological Process:small GTPase mediated signal transduction (GO:0007264)	Ras-related protein Rab-2A	--	ko04152 AMPK signaling pathway	GTPase SAR1 family domain	R	General function prediction only ;	IPR001806 [Small GTPase superfamily]
G1M7J1	SERPIN domain-containing protein	SERPING1	3.11009e+07	2.37639e+07	1.85781e+08	2.16071e+08	1.11224e+08	3.55981e+07	--	--	C1 inhibitor	--	ko04610 Complement and coagulation cascades ko05133 Pertussis	Serine protease inhibitor	O	Posttranslational modification, protein turnover, chaperones ;	IPR023796 [Serpin domain]
G1LR13	X-prolyl aminopeptidase 1	XPNPEP1	2.02847e+06	1.68198e+07	1.08202e+07	1.18268e+07	2.14569e+07	8.93224e+06	1	Molecular Function:hydrolase activity (GO:0016787)	Xaa-Pro aminopeptidase	3.4.11.9	--	Xaa-Pro aminopeptidase	E	Amino acid transport and metabolism ;	IPR000587 [Creatinase, N-terminal] ; IPR000994[Peptidase M24] ; IPR032416[Peptidase M24, C-terminal domain]
G1M309	EFR3 homolog A	EFR3A	0	0	3.8387e+07	5.26906e+06	1.02668e+07	0	--	--	protein EFR3	--	--	--	--	--	--
G1LLX7	Beta-1,4-galactosyltransferase 1	B4GALT1	2.26674e+08	229252316	2.05851e+08	2.22377e+08	3.28849e+08	2.2873e+08	--	--	--	--	ko00052 Galactose metabolism ko00510 N-Glycan biosynthesis ko00514 Other types of O-glycan biosynthesis ko00515 Mannose type O-glycan biosynthesis ko00533 Glycosaminoglycan biosynthesis - keratan sulfate ko00601 Glycosphingolipid biosynthesis - lacto and neolacto series ko01100 Metabolic pathways	Glycosyltransferase, GT2 family	G	Carbohydrate transport and metabolism ;	IPR027791 [Galactosyltransferase, C-terminal] ; IPR027995[Galactosyltransferase, N-terminal]
G1LEE1	Hormone-sensitive lipase	LIPE	0	0	2.71474e+07	8.98378e+06	3.51518e+07	0	5	Biological Process:metabolic process (GO:0008152),Biological Process:cholesterol metabolic process (GO:0008203),Biological Process:lipid catabolic process (GO:0016042),Molecular Function:lipase activity (GO:0016298),Molecular Function:hydrolase activity (GO:0016787)	hormone-sensitive lipase	3.1.1.79	ko04024 cAMP signaling pathway ko04152 AMPK signaling pathway ko04371 Apelin signaling pathway ko04910 Insulin signaling pathway ko04923 Regulation of lipolysis in adipocytes ko04925 Aldosterone synthesis and secretion	Acetyl esterase/lipase	I	Lipid transport and metabolism ;	IPR010468 [Hormone-sensitive lipase, N-terminal] ; IPR013094[Alpha/beta hydrolase fold-3]
G1L3M5	Uncharacterized protein	CUTA	1299392158	1432460367	1289255472	6.22697e+08	1192779714	1158994318	1	Biological Process:response to metal ion (GO:0010038)	periplasmic divalent cation tolerance protein	--	--	Uncharacterized protein involved in tolerance to divalent cations	P	Inorganic ion transport and metabolism ;	IPR004323 [Divalent ion tolerance protein, CutA]
G1MAW4	VWFA domain-containing protein	LOC100478635	1.08669e+06	0	2.30778e+06	0	3.57326e+07	0	--	--	calcium-activated chloride channel regulator 3/4	--	ko04924 Renin secretion ko04972 Pancreatic secretion	Secreted protein containing bacterial Ig-like domain and vWFA domain	R	General function prediction only ;	IPR002035 [von Willebrand factor, type A] ; IPR013642[Calcium-activated chloride channel protein]
D2H1Z4	Uncharacterized protein (Fragment)	PANDA_003594	1.01584e+07	1.98496e+07	41186075	5.64683e+07	9.70799e+06	1.09611e+07	4	Molecular Function:transporter activity (GO:0005215),Biological Process:transport (GO:0006810),Cellular Component:membrane (GO:0016020),Biological Process:transmembrane transport (GO:0055085)	solute carrier family 5 (sodium/glucose cotransporter), member 1	--	ko04973 Carbohydrate digestion and absorption ko04976 Bile secretion ko04978 Mineral absorption	Uncharacterized membrane permease YidK, sodium:solute symporter family	R	General function prediction only ;	IPR001734 [Sodium/solute symporter]
G1LB74	C-1-tetrahydrofolate synthase, cytoplasmic	MTHFD1	0	0	7.90303e+06	1.90732e+06	0	0	6	Molecular Function:catalytic activity (GO:0003824),Molecular Function:formate-tetrahydrofolate ligase activity (GO:0004329),Molecular Function:methylenetetrahydrofolate dehydrogenase (NADP+) activity (GO:0004488),Molecular Function:ATP binding (GO:0005524),Biological Process:folic acid-containing compound biosynthetic process (GO:0009396),Biological Process:oxidation-reduction process (GO:0055114)	--	--	ko00670 One carbon pool by folate ko01100 Metabolic pathways	Formyltetrahydrofolate synthetase	F	Nucleotide transport and metabolism ;	IPR000559 [Formate-tetrahydrofolate ligase, FTHFS] ; IPR020630[Tetrahydrofolate dehydrogenase/cyclohydrolase, catalytic domain] ; IPR020631[Tetrahydrofolate dehydrogenase/cyclohydrolase, NAD(P)-binding domain]
D2HWS6	Uncharacterized protein (Fragment)	ARF3	1.40235e+08	1.3176e+08	1.62276e+08	123719950	1.3595e+08	1.67544e+08	1	Molecular Function:GTP binding (GO:0005525)	ADP-ribosylation factor 3	--	ko04144 Endocytosis	GTPase SAR1 family domain	R	General function prediction only ;	IPR006689 [Small GTPase superfamily, ARF/SAR type]
D2HCB2	Cell division control protein 42 homolog (Fragment)	CDC42	3.25272e+07	4.13201e+07	4.28263e+07	6.42818e+07	4.43884e+07	4.23639e+07	2	Molecular Function:GTP binding (GO:0005525),Biological Process:small GTPase mediated signal transduction (GO:0007264)	cell division control protein 42	--	ko04010 MAPK signaling pathway ko04014 Ras signaling pathway ko04015 Rap1 signaling pathway ko04062 Chemokine signaling pathway ko04144 Endocytosis ko04360 Axon guidance ko04370 VEGF signaling pathway ko04510 Focal adhesion ko04520 Adherens junction ko04530 Tight junction ko04660 T cell receptor signaling pathway ko04666 Fc gamma R-mediated phagocytosis ko04670 Leukocyte transendothelial migratio…	GTPase SAR1 family domain	R	General function prediction only ;	IPR001806 [Small GTPase superfamily]
G1LVX3	Protein kinase cAMP-dependent type I regulatory subunit alpha	PRKAR1A	1.28283e+06	0	1.09452e+08	8.65815e+07	101386737	0	--	--	cAMP-dependent protein kinase regulator	--	ko04910 Insulin signaling pathway	Signal-transduction protein containing cAMP-binding, CBS, and nucleotidyltransferase domains	T	Signal transduction mechanisms ;	IPR000595 [Cyclic nucleotide-binding domain] ; IPR003117[cAMP-dependent protein kinase regulatory subunit, dimerization-anchoring domain]
G1M6I4	Proteasome subunit alpha type	PSMA8	0	2.28007e+06	6.0984e+07	3.12303e+07	8.30001e+07	0	5	Molecular Function:endopeptidase activity (GO:0004175),Molecular Function:threonine-type endopeptidase activity (GO:0004298),Cellular Component:proteasome core complex (GO:0005839),Biological Process:ubiquitin-dependent protein catabolic process (GO:0006511),Biological Process:proteolysis involved in cellular protein catabolic process (GO:0051603)	20S proteasome subunit alpha 4	3.4.25.1	ko03050 Proteasome	20S proteasome, alpha and beta subunits	O	Posttranslational modification, protein turnover, chaperones ;	IPR000426 [Proteasome alpha-subunit, N-terminal domain] ; IPR001353[Proteasome, subunit alpha/beta]
G1MJB7	Mast/stem cell growth factor receptor	KIT	3.96734e+07	6.68176e+07	1.82347e+08	1.16883e+08	4.66716e+08	6.75301e+07	2	Molecular Function:protein kinase activity (GO:0004672),Biological Process:protein phosphorylation (GO:0006468)	proto-oncogene tyrosine-protein kinase Kit	2.7.10.1	ko04010 MAPK signaling pathway ko04014 Ras signaling pathway ko04015 Rap1 signaling pathway ko04060 Cytokine-cytokine receptor interaction ko04072 Phospholipase D signaling pathway ko04151 PI3K-Akt signaling pathway ko04640 Hematopoietic cell lineage ko04916 Melanogenesis ko05200 Pathways in cancer ko05221 Acute myeloid leukemia ko05224 Breast cancer ko05230 Central carbon metabolism in cancer	TolB amino-terminal domain (function unknown)	R	General function prediction only ;	IPR001245 [Serine-threonine/tyrosine-protein kinase catalytic domain] ; IPR013151[Immunoglobulin]
G1LBN8	Tyrosine 3-monooxygenase/tryptophan 5-monooxygenase activation protein beta	YWHAB	2.17765e+07	2.02473e+07	3.99075e+07	1.98218e+07	2.34766e+07	2.36752e+07	--	--	14-3-3 protein beta/theta/zeta	--	ko04110 Cell cycle ko04114 Oocyte meiosis ko04151 PI3K-Akt signaling pathway ko04390 Hippo signaling pathway ko05161 Hepatitis B ko05169 Epstein-Barr virus infection ko05203 Viral carcinogenesis	--	--	--	IPR023410 [14-3-3 domain]
G1L9V8	Uncharacterized protein	RHOC	2.91945e+06	3.42918e+06	7.86921e+06	6.04207e+06	5.66899e+06	0	2	Molecular Function:GTP binding (GO:0005525),Biological Process:small GTPase mediated signal transduction (GO:0007264)	Ras homolog gene family, member C	--	--	GTPase SAR1 family domain	R	General function prediction only ;	IPR001806 [Small GTPase superfamily]
G1M9S2	26S proteasome AAA-ATPase subunit RPT1	PSMC2	0	0	1.81851e+07	1.3419e+06	3.22783e+07	0	1	Molecular Function:ATP binding (GO:0005524)	26S proteasome regulatory subunit T1	--	ko03050 Proteasome ko05169 Epstein-Barr virus infection	ATP-dependent 26S proteasome regulatory subunit	O	Posttranslational modification, protein turnover, chaperones ;	IPR003959 [ATPase, AAA-type, core]
G1M586	Beta-defensin	DEFB116	3.31991e+08	2.93266e+08	539416486	2.01975e+08	3.01101e+08	3.24861e+08	2	Cellular Component:extracellular region (GO:0005576),Biological Process:innate immune response (GO:0045087)	--	--	--	--	--	--	IPR025933 [Beta-defensin]
G1L761	Carbonic anhydrase	CA2	0	0	89028964	5.39092e+07	1.08563e+08	0	--	--	carbonic anhydrase 2	4.2.1.1	ko00910 Nitrogen metabolism ko04964 Proximal tubule bicarbonate reclamation ko04966 Collecting duct acid secretion ko04971 Gastric acid secretion ko04972 Pancreatic secretion ko04976 Bile secretion	Carbonic anhydrase	P	Inorganic ion transport and metabolism ;	IPR001148 [Alpha carbonic anhydrase]
D2HIN8	Uncharacterized protein (Fragment)	PANDA_011091	0	0	3.42441e+07	3.01943e+07	5.0609e+06	0	--	--	--	--	--	--	--	--	IPR029384 [Speriolin, C-terminal] ; IPR029385[Speriolin, N-terminal]
G1LWR6	Uncharacterized protein	ATRN	2.60182e+07	1.78338e+07	3.82257e+07	1.81477e+07	3.27912e+07	2.60858e+07	2	Molecular Function:protein binding (GO:0005515),Cellular Component:membrane (GO:0016020)	--	--	--	N-acetylneuraminic acid mutarotase	M	Cell wall/membrane/envelope biogenesis ;	IPR000859 [CUB domain] ; IPR001304[C-type lectin-like] ; IPR002165[Plexin repeat] ; IPR006652[Kelch repeat type 1]
G1M6A8	Angiopoietin 4	ANGPT4	3.53722e+07	2.40752e+07	7978040	2.31765e+07	4.5661e+06	3.51554e+07	--	--	angiopoietin 4	--	ko04010 MAPK signaling pathway ko04014 Ras signaling pathway ko04015 Rap1 signaling pathway ko04066 HIF-1 signaling pathway ko04151 PI3K-Akt signaling pathway	--	--	--	IPR002181 [Fibrinogen, alpha/beta/gamma chain, C-terminal globular domain]
D2H1N4	Uncharacterized protein (Fragment)	PANDA_003455	4.54113e+07	4.78026e+07	1.58781e+07	4.73988e+07	3.48199e+07	3.68768e+07	1	Molecular Function:protein binding (GO:0005515)	fibrocystin	--	--	Plastocyanin	C	Energy production and conversion ;	IPR002909 [IPT domain] ; IPR019316[G8 domain]
G1LGJ8	Proteasome 26S subunit, non-ATPase 11	PSMD11	6.11691e+07	7.06099e+07	5.34398e+07	6.50076e+07	7.56428e+07	5.81756e+07	1	Molecular Function:protein binding (GO:0005515)	26S proteasome regulatory subunit N6	--	ko03050 Proteasome ko05169 Epstein-Barr virus infection	--	--	--	IPR000717 [Proteasome component (PCI) domain]
G1LYC5	WAP domain-containing protein		70203855288	64934563238	65497132343	52152178768	57253485851	59173170476	2	Cellular Component:extracellular region (GO:0005576),Molecular Function:peptidase inhibitor activity (GO:0030414)	--	--	--	--	--	--	IPR008197 [WAP-type 'four-disulfide core' domain]
D2HZ01	Uncharacterized protein (Fragment)	PANDA_018004	1.88853e+08	2.14331e+08	2.06824e+08	1.522e+08	1.96844e+08	1.96504e+08	2	Cellular Component:extracellular region (GO:0005576),Molecular Function:peptidase inhibitor activity (GO:0030414)	--	--	--	--	--	--	IPR008197 [WAP-type 'four-disulfide core' domain]
G1L2V7	Polypeptide N-acetylgalactosaminyltransferase	GALNT18	2.18527e+07	2.94996e+07	3.13793e+07	1.11017e+07	1.95585e+07	2.29675e+07	--	--	polypeptide N-acetylgalactosaminyltransferase	2.4.1.41	ko00512 Mucin type O-glycan biosynthesis ko01100 Metabolic pathways	Glycosyltransferase, GT2 family	G	Carbohydrate transport and metabolism ;	IPR000772 [Ricin B, lectin domain] ; IPR001173[Glycosyltransferase 2-like]
G1MAV4	Proteasome subunit alpha type	PSMA6	9.18813e+06	6.61735e+06	82710618	6.55763e+07	1.49016e+08	4.51024e+06	5	Molecular Function:endopeptidase activity (GO:0004175),Molecular Function:threonine-type endopeptidase activity (GO:0004298),Cellular Component:proteasome core complex (GO:0005839),Biological Process:ubiquitin-dependent protein catabolic process (GO:0006511),Biological Process:proteolysis involved in cellular protein catabolic process (GO:0051603)	20S proteasome subunit alpha 1	3.4.25.1	ko03050 Proteasome	20S proteasome, alpha and beta subunits	O	Posttranslational modification, protein turnover, chaperones ;	IPR000426 [Proteasome alpha-subunit, N-terminal domain] ; IPR001353[Proteasome, subunit alpha/beta]
G1M626	Calcium binding tyrosine phosphorylation regulated	CABYR	0	0	3.42858e+07	2.97402e+07	3.51278e+07	0	--	--	--	--	--	--	--	--	IPR003117 [cAMP-dependent protein kinase regulatory subunit, dimerization-anchoring domain]
G1M0A2	Family with sequence similarity 3 member D	FAM3D	4.38271e+07	3.79317e+07	1.57783e+08	3.32402e+07	1.31741e+08	4.1865e+07	--	--	--	--	--	--	--	--	--
G1LMU0	Transket_pyr domain-containing protein	TKT	0	2.11515e+06	1.8484e+07	8.85521e+06	5.99088e+06	2.36846e+06	--	--	transketolase	2.2.1.1	ko00030 Pentose phosphate pathway ko01100 Metabolic pathways ko01200 Carbon metabolism ko01230 Biosynthesis of amino acids	Transketolase	G	Carbohydrate transport and metabolism ;	IPR005474 [Transketolase, N-terminal] ; IPR005475[Transketolase-like, pyrimidine-binding domain] ; IPR033248[Transketolase, C-terminal domain]
G1M247	Uncharacterized protein	APOE	1.12449e+07	1.96256e+06	6.06708e+07	5.57556e+07	3.7526e+07	3.79868e+06	4	Cellular Component:extracellular region (GO:0005576),Biological Process:lipid transport (GO:0006869),Molecular Function:lipid binding (GO:0008289),Biological Process:lipoprotein metabolic process (GO:0042157)	apolipoprotein E	--	ko04979 Cholesterol metabolism ko05010 Alzheimer's disease	--	--	--	IPR000074 [Apolipoprotein A/E]
G1LED4	Annexin	ANXA5	8.65467e+07	9.14898e+07	124298175	7.17766e+07	7.85637e+07	9.10693e+07	2	Molecular Function:calcium ion binding (GO:0005509),Molecular Function:calcium-dependent phospholipid binding (GO:0005544)	annexin A5	--	--	--	--	--	IPR018502 [Annexin repeat]
G1L8P5	F-actin-capping protein subunit beta	CAPZB	0	5.50599e+06	33392141	2.14731e+07	2.14538e+07	1.01703e+07	2	Cellular Component:F-actin capping protein complex (GO:0008290),Biological Process:barbed-end actin filament capping (GO:0051016)	capping protein (actin filament) muscle Z-line, beta	--	ko04144 Endocytosis	--	--	--	IPR001698 [F-actin-capping protein subunit beta]
G1MCK4	Annexin	ANXA4	1.98359e+07	1.40186e+07	4.48685e+07	2.69381e+07	5.74325e+06	1.65107e+07	2	Molecular Function:calcium ion binding (GO:0005509),Molecular Function:calcium-dependent phospholipid binding (GO:0005544)	annexin A4	--	--	Tfp pilus assembly protein FimV	NW	Cell motility ; Extracellular structures ;	IPR018502 [Annexin repeat]
G1LJV1	BRO1 domain- and CAAX motif-containing protein	BROX	4.5341e+07	4.44048e+07	27196135	3.18784e+07	4.5905e+07	5.69319e+07	--	--	--	--	--	--	--	--	IPR004328 [BRO1 domain]
G1LB35	Importin N-terminal domain-containing protein	IPO5	7.28221e+06	0	5.10865e+07	7.61544e+06	3.91279e+06	1.03114e+06	1	Molecular Function:protein binding (GO:0005515)	importin-5	--	--	--	--	--	IPR000357 [HEAT repeat]
G1M5J6	Serine/threonine-protein phosphatase	PPP1CC	0	0	19266314	1.25718e+07	3.111e+07	0	1	Molecular Function:hydrolase activity (GO:0016787)	serine/threonine-protein phosphatase PP1 catalytic subunit	3.1.3.16	ko03015 mRNA surveillance pathway ko04022 cGMP-PKG signaling pathway ko04024 cAMP signaling pathway ko04114 Oocyte meiosis ko04218 Cellular senescence ko04261 Adrenergic signaling in cardiomyocytes ko04270 Vascular smooth muscle contraction ko04390 Hippo signaling pathway ko04510 Focal adhesion ko04611 Platelet activation ko04720 Long-term potentiation ko04728 Dopaminergic synapse ko04750 Inflamm…	Diadenosine tetraphosphatase ApaH/serine/threonine protein phosphatase, PP2A family	T	Signal transduction mechanisms ;	IPR004843 [Calcineurin-like phosphoesterase domain, ApaH type] ; IPR031675[Serine-threonine protein phosphatase, N-terminal]
G1M432	Lipocln_cytosolic_FA-bd_dom domain-containing protein		1.50429e+08	1.45103e+08	176527161	2.23865e+08	3.16296e+08	1.50921e+08	--	--	--	--	--	--	--	--	IPR000566 [Lipocalin/cytosolic fatty-acid binding domain]
G1LQN3	Biglycan	BGN	4.71177e+07	2.84647e+07	4.66242e+07	6.43072e+07	6.16294e+07	4.40409e+07	1	Molecular Function:protein binding (GO:0005515)	biglycan	--	--	Leucine-rich repeat (LRR) protein	K	Transcription ;	IPR000372 [Leucine-rich repeat N-terminal domain] ; IPR001611[Leucine-rich repeat]
G1M424	S-formylglutathione hydrolase	ESD	4.52873e+06	7.29891e+06	51940342	2.52293e+07	7.59829e+07	5.05588e+06	--	--	S-formylglutathione hydrolase	3.1.2.12	ko01200 Carbon metabolism	S-formylglutathione hydrolase FrmB	V	Defense mechanisms ;	IPR000801 [Putative esterase]
G1L8T2	Diacylglycerol kinase	DGKA	0	0	5.09298e+06	2.32844e+06	3.07002e+06	0	5	Molecular Function:diacylglycerol kinase activity (GO:0004143),Molecular Function:calcium ion binding (GO:0005509),Biological Process:protein kinase C-activating G-protein coupled receptor signaling pathway (GO:0007205),Molecular Function:kinase activity (GO:0016301),Biological Process:intracellular signal transduction (GO:0035556)	diacylglycerol kinase (ATP)	2.7.1.107	ko00561 Glycerolipid metabolism ko00564 Glycerophospholipid metabolism ko01100 Metabolic pathways ko04070 Phosphatidylinositol signaling system ko04072 Phospholipase D signaling pathway ko05231 Choline metabolism in cancer	Diacylglycerol kinase family enzyme	IR	Lipid transport and metabolism ; General function prediction only ;	IPR000756 [Diacylglycerol kinase, accessory domain] ; IPR001206[Diacylglycerol kinase, catalytic domain] ; IPR002048[EF-hand domain] ; IPR002219[Protein kinase C-like, phorbol ester/diacylglycerol-binding domain] ; IPR029477[Diacylglycerol kinase type I, N-terminal]
D2I2A2	Vacuolar proton pump subunit B (Fragment)	PANDA_019499	0	2.43834e+06	3.41305e+07	2.22407e+07	4.25335e+07	0	3	Molecular Function:ATP binding (GO:0005524),Biological Process:proton transport (GO:0015992),Biological Process:ATP metabolic process (GO:0046034)	V-type H+-transporting ATPase subunit B	--	ko00190 Oxidative phosphorylation ko01100 Metabolic pathways ko04145 Phagosome ko04150 mTOR signaling pathway ko04721 Synaptic vesicle cycle ko04966 Collecting duct acid secretion ko05323 Rheumatoid arthritis	Archaeal/vacuolar-type H+-ATPase subunit B/Vma2	C	Energy production and conversion ;	IPR000194 [ATPase, F1/V1/A1 complex, alpha/beta subunit, nucleotide-binding domain] ; IPR004100[ATPase, F1/V1/A1 complex, alpha/beta subunit, N-terminal domain]
D2GVF3	Uncharacterized protein (Fragment)	PANDA_000702	2.49731e+07	3.15559e+07	8.45443e+07	8.21603e+07	1.0533e+08	3.54748e+07	2	Molecular Function:Rho GDP-dissociation inhibitor activity (GO:0005094),Cellular Component:cytoplasm (GO:0005737)	Rho GDP-dissociation inhibitor	--	ko04722 Neurotrophin signaling pathway ko04962 Vasopressin-regulated water reabsorption	--	--	--	IPR000406 [Rho protein GDP-dissociation inhibitor]
D2GY76	Uncharacterized protein (Fragment)	EFEMP1	7.62647e+06	4.42174e+06	7102508	1.81017e+08	8.28971e+06	7.16658e+06	1	Molecular Function:calcium ion binding (GO:0005509)	EGF-containing fibulin-like extracellular matrix protein 1	--	--	--	--	--	IPR001881 [EGF-like calcium-binding domain] ; IPR026823[Complement Clr-like EGF domain]
G1LEB0	RAB11B, member RAS oncogene family	RAB11B	4.03685e+07	5.14205e+07	2.60234e+08	1.47382e+08	2.60443e+08	4.80782e+07	2	Molecular Function:GTP binding (GO:0005525),Biological Process:small GTPase mediated signal transduction (GO:0007264)	Ras-related protein Rab-11B	--	ko04144 Endocytosis ko04152 AMPK signaling pathway ko04962 Vasopressin-regulated water reabsorption	GTPase SAR1 family domain	R	General function prediction only ;	IPR001806 [Small GTPase superfamily]
G1LPD5	Uncharacterized protein	PDCD6	3.39708e+08	3.23575e+08	8.02228e+07	1.8593e+08	1.21416e+08	346081667	1	Molecular Function:calcium ion binding (GO:0005509)	--	--	--	Ca2+-binding protein, EF-hand superfamily	T	Signal transduction mechanisms ;	IPR002048 [EF-hand domain]
G1LVI9	Glucosidase 2 subunit beta	PRKCSH	1.18186e+08	9.68542e+07	6.71271e+07	4.20754e+07	7.92326e+07	1.0933e+08	1	Molecular Function:calcium ion binding (GO:0005509)	protein kinase C substrate 80K-H	--	ko04141 Protein processing in endoplasmic reticulum	--	--	--	IPR002048 [EF-hand domain] ; IPR009011[Mannose-6-phosphate receptor binding domain] ; IPR028146[Glucosidase II beta subunit, N-terminal]
G1L8T5	AAA domain-containing protein	PSMC5	0	0	8.80105e+06	4.64944e+06	2.22756e+07	0	1	Molecular Function:ATP binding (GO:0005524)	26S proteasome regulatory subunit T6	--	ko03050 Proteasome ko05169 Epstein-Barr virus infection	ATP-dependent 26S proteasome regulatory subunit	O	Posttranslational modification, protein turnover, chaperones ;	IPR003959 [ATPase, AAA-type, core]
G1LRI0	N-acyl-L-amino-acid amidohydrolase		4.57161e+07	3.80302e+07	2.49561e+07	3.28739e+07	6.2773e+07	3.14925e+07	2	Biological Process:metabolic process (GO:0008152),Molecular Function:hydrolase activity (GO:0016787)	aminoacylase	3.5.1.14	ko00220 Arginine biosynthesis ko01100 Metabolic pathways ko01210 2-Oxocarboxylic acid metabolism ko01230 Biosynthesis of amino acids	Acetylornithine deacetylase/Succinyl-diaminopimelate desuccinylase or related deacylase	E	Amino acid transport and metabolism ;	IPR002933 [Peptidase M20] ; IPR011650[Peptidase M20, dimerisation domain]
G1L6Z5	IST1 homolog	IST1	7.85193e+07	8.15263e+07	3.14805e+07	4.27156e+07	5.98921e+07	8.57605e+07	1	Biological Process:protein transport (GO:0015031)	vacuolar protein sorting-associated protein IST1	--	ko04144 Endocytosis	--	--	--	IPR005061 [Vacuolar protein sorting-associated protein Ist1]
G1LUQ9	Phosphoribosyl pyrophosphate synthetase associated protein 1	PRPSAP1	3.96861e+06	1.56659e+07	8.78154e+06	7.27816e+06	3.65253e+06	1.01714e+07	3	Molecular Function:magnesium ion binding (GO:0000287),Molecular Function:ribose phosphate diphosphokinase activity (GO:0004749),Biological Process:nucleotide biosynthetic process (GO:0009165)	--	--	--	Phosphoribosylpyrophosphate synthetase	FE	Nucleotide transport and metabolism ; Amino acid transport and metabolism ;	IPR005946 [Ribose-phosphate diphosphokinase] ; IPR029099[Ribose-phosphate pyrophosphokinase, N-terminal domain]
D2HM16	Angiopoietin-2 (Fragment)	PANDA_012578	5.05637e+07	3.60612e+07	2.07534e+07	1.34525e+07	3.5153e+07	4.3052e+07	--	--	angiopoietin 2	--	ko04010 MAPK signaling pathway ko04014 Ras signaling pathway ko04015 Rap1 signaling pathway ko04066 HIF-1 signaling pathway ko04151 PI3K-Akt signaling pathway ko05167 Kaposi's sarcoma-associated herpesvirus infection	--	--	--	IPR002181 [Fibrinogen, alpha/beta/gamma chain, C-terminal globular domain]
G1LUF7	Glyoxylate and hydroxypyruvate reductase	GRHPR	7.45532e+06	2.10685e+07	2.04013e+07	2.26958e+07	3.02579e+07	2.14318e+07	3	Biological Process:metabolic process (GO:0008152),Molecular Function:NAD binding (GO:0051287),Biological Process:oxidation-reduction process (GO:0055114)	--	--	ko00260 Glycine, serine and threonine metabolism ko00620 Pyruvate metabolism ko00630 Glyoxylate and dicarboxylate metabolism ko01100 Metabolic pathways	Lactate dehydrogenase or related 2-hydroxyacid dehydrogenase	CHR	Energy production and conversion ; Coenzyme transport and metabolism ; General function prediction only ;	IPR006139 [D-isomer specific 2-hydroxyacid dehydrogenase, catalytic domain] ; IPR006140[D-isomer specific 2-hydroxyacid dehydrogenase, NAD-binding domain]
G1KZL6	Tartrate-resistant acid phosphatase type 5	ACP5	5.76994e+07	6.58582e+07	1.1823e+07	7.48937e+07	1.11114e+07	6.57152e+07	1	Molecular Function:hydrolase activity (GO:0016787)	tartrate-resistant acid phosphatase type 5	3.1.3.2	ko00740 Riboflavin metabolism ko01100 Metabolic pathways ko04142 Lysosome ko04380 Osteoclast differentiation ko05323 Rheumatoid arthritis	3',5'-cyclic AMP phosphodiesterase CpdA	T	Signal transduction mechanisms ;	IPR004843 [Calcineurin-like phosphoesterase domain, ApaH type]
D2HEU8	Alpha-dystroglycan (Fragment)	DAG1	4.29453e+07	4.62721e+07	4.76308e+07	8.37371e+07	5.40409e+07	4.25158e+07	2	Biological Process:cytoskeletal anchoring at plasma membrane (GO:0007016),Cellular Component:dystrophin-associated glycoprotein complex (GO:0016010)	dystroglycan 1	--	ko04512 ECM-receptor interaction ko05410 Hypertrophic cardiomyopathy (HCM) ko05412 Arrhythmogenic right ventricular cardiomyopathy (ARVC) ko05414 Dilated cardiomyopathy (DCM) ko05416 Viral myocarditis	Uncharacterized conserved protein	S	Function unknown ;	IPR008465 [Dystroglycan]
D2I3B3	ILEI domain-containing protein (Fragment)	PANDA_019993	4.25513e+07	2.57388e+07	7.60526e+07	3.23663e+07	6.78055e+07	4.17194e+07	--	--	--	--	--	--	--	--	--
G1L9W6	UBA_e1_C domain-containing protein	UBA6	0	0	6.59891e+06	0	9.94956e+06	0	1	Molecular Function:small protein activating enzyme activity (GO:0008641)	ubiquitin-activating enzyme E1-like protein 2	6.2.1.45	ko04120 Ubiquitin mediated proteolysis	Ubiquitin	O	Posttranslational modification, protein turnover, chaperones ;	IPR000594 [THIF-type NAD/FAD binding fold] ; IPR018965[Ubiquitin-activating enzyme E1, C-terminal] ; IPR019572[Ubiquitin-activating enzyme, catalytic cysteine domain] ; IPR032418[Ubiquitin-activating enzyme E1, FCCH domain] ; IPR032420[Ubiquitin-activating enzyme E1, four-helix bundle]
G1L8K5	Aldo-keto reductase family 7 member A2	AKR7A2	3.83536e+06	3.78975e+06	64474019	1.35771e+07	2.15392e+08	5.1264e+06	--	--	aflatoxin B1 aldehyde reductase	--	ko00980 Metabolism of xenobiotics by cytochrome P450	Predicted oxidoreductase (related to aryl-alcohol dehydrogenase)	R	General function prediction only ;	IPR023210 [NADP-dependent oxidoreductase domain]
G1LAB6	Uncharacterized protein	IL6ST	3.23154e+07	3.43712e+07	5.64586e+07	3.6047e+07	1.54345e+08	4.09767e+07	1	Molecular Function:protein binding (GO:0005515)	interleukin 6 signal transducer	--	ko04060 Cytokine-cytokine receptor interaction ko04550 Signaling pathways regulating pluripotency of stem cells ko04630 Jak-STAT signaling pathway ko04659 Th17 cell differentiation ko05167 Kaposi's sarcoma-associated herpesvirus infection ko05200 Pathways in cancer ko05203 Viral carcinogenesis	--	--	--	IPR003961 [Fibronectin type III] ; IPR010457[Immunoglobulin C2-set-like, ligand-binding] ; IPR015152[Growth hormone/erythropoietin receptor, ligand binding]
G1LVH6	Cellular communication network factor 2	CCN2	5.2799e+07	5.73816e+07	1.81115e+07	1.78254e+07	2.91361e+06	4.97966e+07	1	Molecular Function:protein binding (GO:0005515)	connective tissue growth factor	--	ko04371 Apelin signaling pathway ko04390 Hippo signaling pathway	--	--	--	IPR000884 [Thrombospondin type-1 (TSP1) repeat] ; IPR001007[VWFC domain] ; IPR006208[Glycoprotein hormone subunit beta, cystine knot]
G1M343	Aminopeptidase	ERAP1	1.96725e+07	9.60405e+06	2.64814e+07	1.75642e+07	1.8448e+06	1.54009e+07	2	Molecular Function:metallopeptidase activity (GO:0008237),Molecular Function:zinc ion binding (GO:0008270)	adipocyte-derived leucine aminopeptidase	3.4.11.-	--	Aminopeptidase N	E	Amino acid transport and metabolism ;	IPR014782 [Peptidase M1, membrane alanine aminopeptidase, N-terminal] ; IPR024571[ERAP1-like C-terminal domain]
G1LES2	Lysophospholipase	PLB1	0	0	6.1522e+06	2.0591e+07	1.38572e+07	0	--	--	--	--	ko00564 Glycerophospholipid metabolism ko00565 Ether lipid metabolism ko00590 Arachidonic acid metabolism ko00591 Linoleic acid metabolism ko00592 alpha-Linolenic acid metabolism ko01100 Metabolic pathways ko04977 Vitamin digestion and absorption	Lysophospholipase L1 or related esterase	E	Amino acid transport and metabolism ;	IPR001087 [GDSL lipase/esterase]
G1LJ90	Gamma-glutamylcyclotransferase	GGCT	2.47714e+07	3.8951e+07	7.69229e+07	6.02797e+07	7.93875e+07	3.23233e+07	--	--	gamma-glutamylcyclotransferase	4.3.2.9	ko00480 Glutathione metabolism	Cation transport regulator ChaC	P	Inorganic ion transport and metabolism ;	--
G1LZT6	IF rod domain-containing protein		4.93024e+07	3.77211e+07	5.03273e+07	2.49771e+07	2.80502e+07	4.55825e+07	2	Molecular Function:structural molecule activity (GO:0005198),Cellular Component:intermediate filament (GO:0005882)	type II keratin, basic	--	--	--	--	--	IPR001664 [Intermediate filament protein] ; IPR032444[Keratin type II head]
G1LNR3	Membrane cofactor protein		110467343	105458488	2.39118e+08	1.62446e+08	6.71362e+07	9.84595e+07	--	--	membrane cofactor protein	--	ko04610 Complement and coagulation cascades ko05162 Measles	--	--	--	IPR000436 [Sushi/SCR/CCP domain]
G1M138	Deoxyribonuclease II	DNASE2	423166636	367790529	743673217	6.47904e+08	9.81877e+08	393431286	2	Molecular Function:deoxyribonuclease II activity (GO:0004531),Biological Process:DNA metabolic process (GO:0006259)	deoxyribonuclease II	3.1.22.1	ko04142 Lysosome	--	--	--	IPR004947 [Deoxyribonuclease II]
G1LV44	ST6 N-acetylgalactosaminide alpha-2,6-sialyltransferase 1	ST6GALNAC1	5.69782e+07	5.53412e+07	1.16885e+08	1.30928e+08	7.98936e+07	7.01809e+07	2	Biological Process:protein glycosylation (GO:0006486),Molecular Function:sialyltransferase activity (GO:0008373)	alpha-N-acetylgalactosaminide alpha-2,6-sialyltransferase (sialyltransferase 7A)	2.4.99.3	ko00512 Mucin type O-glycan biosynthesis ko01100 Metabolic pathways	--	--	--	IPR001675 [Glycosyl transferase family 29]
D2H9S0	Carboxylic ester hydrolase (Fragment)	BCHE	1.03092e+08	1.14604e+08	1.49164e+08	7.03709e+07	1.34064e+08	1.1145e+08	--	--	cholinesterase	3.1.1.8	--	Carboxylesterase type B	I	Lipid transport and metabolism ;	IPR002018 [Carboxylesterase, type B] ; IPR014788[Acetylcholinesterase, tetramerisation domain]
G1LJE3	MPN domain-containing protein	PSMD7	5.04383e+06	5.92712e+06	4.98288e+07	2.22861e+07	3.38928e+07	4.92407e+06	1	Molecular Function:protein binding (GO:0005515)	26S proteasome regulatory subunit N8	--	ko03050 Proteasome ko05169 Epstein-Barr virus infection	--	--	--	IPR000555 [JAB1/MPN/MOV34 metalloenzyme domain] ; IPR024969[Rpn11/EIF3F, C-terminal]
D2HLA6	Fibrinogen C-terminal domain-containing protein (Fragment)	PANDA_012254	1.11397e+08	9.66992e+07	3.11466e+07	7.02317e+07	3.06842e+08	1.02378e+08	--	--	--	--	--	--	--	--	IPR002181 [Fibrinogen, alpha/beta/gamma chain, C-terminal globular domain]
G1M5R6	Chloride anion exchanger	SLC26A3	5.17148e+07	3.87183e+07	2.05419e+08	1.20304e+08	1.06515e+08	4.52255e+07	3	Biological Process:sulfate transport (GO:0008272),Molecular Function:sulfate transmembrane transporter activity (GO:0015116),Cellular Component:integral component of membrane (GO:0016021)	solute carrier family 26 (chloride anion exchanger), member 3	--	ko04972 Pancreatic secretion ko04978 Mineral absorption	Sulfate permease or related transporter, MFS superfamily	P	Inorganic ion transport and metabolism ;	IPR002645 [STAS domain] ; IPR011547[SLC26A/SulP transporter domain]
D2H596	PIP49_C domain-containing protein (Fragment)	DIPK2A	1.71453e+07	1.9092e+07	39881326	1.14077e+07	1.37172e+07	7.65662e+06	--	--	--	--	--	--	--	--	IPR022049 [FAM69, protein-kinase domain]
G1MCM2	Uncharacterized protein	GNAI1	2.14711e+07	2.12814e+07	43512756	3.48282e+07	3.215e+07	2.07429e+07	5	Molecular Function:GTPase activity (GO:0003924),Molecular Function:signal transducer activity (GO:0004871),Biological Process:G-protein coupled receptor signaling pathway (GO:0007186),Molecular Function:guanyl nucleotide binding (GO:0019001),Molecular Function:G-protein beta/gamma-subunit complex binding (GO:0031683)	guanine nucleotide-binding protein G(i) subunit alpha	--	ko04015 Rap1 signaling pathway ko04022 cGMP-PKG signaling pathway ko04024 cAMP signaling pathway ko04062 Chemokine signaling pathway ko04071 Sphingolipid signaling pathway ko04261 Adrenergic signaling in cardiomyocytes ko04360 Axon guidance ko04371 Apelin signaling pathway ko04540 Gap junction ko04611 Platelet activation ko04670 Leukocyte transendothelial migration ko04713 Circadian entrainment k…	--	--	--	IPR001019 [Guanine nucleotide binding protein (G-protein), alpha subunit]
D2HHK5	AAA domain-containing protein (Fragment)	PANDA_010598	1.54144e+07	1.19047e+07	2.85189e+07	2.57606e+07	4.96567e+07	1.23945e+07	1	Molecular Function:ATP binding (GO:0005524)	26S proteasome regulatory subunit T5	--	ko03050 Proteasome ko05169 Epstein-Barr virus infection	ATP-dependent 26S proteasome regulatory subunit	O	Posttranslational modification, protein turnover, chaperones ;	IPR003959 [ATPase, AAA-type, core]
G1LGV0	Uncharacterized protein	ADPGK	1.49557e+07	4.35641e+06	2.04469e+07	3.41759e+06	1.58192e+07	1.06922e+07	1	Biological Process:carbohydrate metabolic process (GO:0005975)	ADP-dependent glucokinase	2.7.1.147	ko00010 Glycolysis / Gluconeogenesis ko01100 Metabolic pathways ko01200 Carbon metabolism	Archaeal ADP-dependent phosphofructokinase/glucokinase	G	Carbohydrate transport and metabolism ;	IPR007666 [ADP-specific phosphofructokinase/glucokinase]
G1KZH5	Cellular repressor of E1A stimulated genes 1	CREG1	5.00093e+07	8.91033e+07	1.29545e+08	2.01691e+08	9.47378e+07	6.66623e+07	--	--	--	--	--	Putative heme iron utilization protein	P	Inorganic ion transport and metabolism ;	--
D2GU96	Aamy domain-containing protein (Fragment)	SLC3A1	1.76612e+06	2.49739e+06	6.10707e+07	2.00968e+07	1.98197e+07	2.27291e+06	2	Molecular Function:catalytic activity (GO:0003824),Biological Process:carbohydrate metabolic process (GO:0005975)	solute carrier family 3 (neutral and basic amino acid transporter), member 1	--	ko04974 Protein digestion and absorption	Glycosidase	G	Carbohydrate transport and metabolism ;	IPR006047 [Glycosyl hydrolase, family 13, catalytic domain]
G1L2K5	Uncharacterized protein	ACRV1	0	0	57646143	2.0345e+07	2.52737e+07	0	--	--	--	--	--	Translation initiation factor IF-2, a GTPase	J	Translation, ribosomal structure and biogenesis ;	--
D2HS94	Asparaginase-like protein 1 (Fragment)	PANDA_014935	1.38653e+06	0	186296707	1.08234e+08	1.89523e+08	2.80424e+06	1	Molecular Function:hydrolase activity (GO:0016787)	beta-aspartyl-peptidase (threonine type)	3.4.19.5	--	Isoaspartyl peptidase or L-asparaginase, Ntn-hydrolase superfamily	E	Amino acid transport and metabolism ;	IPR000246 [Peptidase T2, asparaginase 2]
G1M9F0	Adenylate kinase isoenzyme 1	AK1	529181	0	126173941	6.07013e+07	9.98497e+07	0	--	--	adenylate kinase	2.7.4.3	ko00230 Purine metabolism ko00730 Thiamine metabolism ko01100 Metabolic pathways	Adenylate kinase or related kinase	F	Nucleotide transport and metabolism ;	--
G1M1J9	Peptidase S1 domain-containing protein		0	0	124234091	1.85865e+07	221721658	0	2	Molecular Function:serine-type endopeptidase activity (GO:0004252),Biological Process:proteolysis (GO:0006508)	--	--	--	Secreted trypsin-like serine protease	O	Posttranslational modification, protein turnover, chaperones ;	IPR001254 [Serine proteases, trypsin domain]
G1LXT8	Solute carrier family 44 member 2	SLC44A2	1.40509e+08	1.33336e+08	66048773	6.32727e+07	5.94344e+07	1.48422e+08	--	--	solute carrier family 44 (choline transporter-like protein), member 2/4/5	--	ko05231 Choline metabolism in cancer	--	--	--	IPR007603 [Choline transporter-like]
G1M6C1	Sperm equatorial segment protein 1	SPESP1	2.40412e+07	1.9735e+07	1.01515e+08	9.4163e+07	9.66169e+07	2.70948e+07	3	Cellular Component:acrosomal vesicle (GO:0001669),Biological Process:acrosome reaction (GO:0007340),Biological Process:fusion of sperm to egg plasma membrane (GO:0007342)	sperm equatorial segment protein 1	--	--	--	--	--	IPR026743 [Sperm equatorial segment protein 1]
G1L538	Proteasome 26S subunit, ATPase 1	PSMC1	0	0	2.98125e+07	1.11433e+07	5.37917e+07	0	1	Molecular Function:ATP binding (GO:0005524)	26S proteasome regulatory subunit T2	--	ko03050 Proteasome ko05165 Human papillomavirus infection ko05169 Epstein-Barr virus infection ko05203 Viral carcinogenesis	ATP-dependent 26S proteasome regulatory subunit	O	Posttranslational modification, protein turnover, chaperones ;	IPR003959 [ATPase, AAA-type, core]
G1LAC7	Uncharacterized protein	MELTF	1.41829e+07	1.50018e+07	1.44656e+07	2.27054e+06	1.18962e+07	1.56056e+07	--	--	melanoma-associated antigen p97	--	--	--	--	--	IPR001156 [Transferrin-like domain]
D2GW15	PSI domain-containing protein (Fragment)	PANDA_000962	2.423e+07	1.42371e+07	24314527	8.11714e+06	3.40747e+07	3.68747e+07	1	Cellular Component:membrane (GO:0016020)	--	--	--	Serine protease, subtilisin family	O	Posttranslational modification, protein turnover, chaperones ;	IPR002165 [Plexin repeat]
G1M4J3	Uncharacterized protein	CLSTN3	1.45178e+07	8.97125e+06	1.18725e+07	3.71375e+06	1.22457e+07	6.08728e+06	3	Molecular Function:calcium ion binding (GO:0005509),Biological Process:homophilic cell adhesion via plasma membrane adhesion molecules (GO:0007156),Cellular Component:membrane (GO:0016020)	--	--	--	--	--	--	IPR002126 [Cadherin]
G1LWD6	Folate receptor gamma		9.09479e+06	7.76157e+06	11807285	2.77806e+07	0	8.44e+06	--	--	--	--	--	--	--	--	IPR018143 [Folate receptor-like]
D2HQK5	NAD(P)(+)--arginine ADP-ribosyltransferase (Fragment)	PANDA_014183	7.35703e+06	6.89002e+06	11520464	0	9.11685e+06	8.80602e+06	2	Molecular Function:NAD(P)+-protein-arginine ADP-ribosyltransferase activity (GO:0003956),Biological Process:protein ADP-ribosylation (GO:0006471)	ADP-ribosyltransferase 3	2.4.2.31	--	--	--	--	IPR000768 [NAD:arginine ADP-ribosyltransferase, ART]
D2HIE3	Alpha-1,6-mannosyl-glycoprotein 2-beta-N-acetylglucosaminyltransferase (Fragment)	MGAT2	9.43629e+07	7.50595e+07	90418135	5.53034e+07	9.63823e+07	8.23922e+07	4	Cellular Component:Golgi stack (GO:0005795),Molecular Function:alpha-1,6-mannosylglycoprotein 2-beta-N-acetylglucosaminyltransferase activity (GO:0008455),Biological Process:oligosaccharide biosynthetic process (GO:0009312),Cellular Component:integral component of membrane (GO:0016021)	alpha-1,6-mannosyl-glycoprotein beta-1,2-N-acetylglucosaminyltransferase	2.4.1.143	ko00510 N-Glycan biosynthesis ko01100 Metabolic pathways	--	--	--	IPR007754 [N-acetylglucosaminyltransferase II]
G1LZB6	Uncharacterized protein	ARF4	1.18159e+07	2.05845e+07	23514093	1.12698e+07	2.76163e+07	7.58682e+06	1	Molecular Function:GTP binding (GO:0005525)	ADP-ribosylation factor 4	--	--	GTPase SAR1 family domain	R	General function prediction only ;	IPR006689 [Small GTPase superfamily, ARF/SAR type]
G1MDC1	72 kDa gelatinase	MMP2	0	0	2.56386e+06	0	9.96806e+06	0	4	Molecular Function:metalloendopeptidase activity (GO:0004222),Biological Process:proteolysis (GO:0006508),Molecular Function:zinc ion binding (GO:0008270),Cellular Component:extracellular matrix (GO:0031012)	matrix metalloproteinase-2 (gelatinase A)	3.4.24.24	ko01522 Endocrine resistance ko04670 Leukocyte transendothelial migration ko04912 GnRH signaling pathway ko04915 Estrogen signaling pathway ko04926 Relaxin signaling pathway ko04933 AGE-RAGE signaling pathway in diabetic complications ko05200 Pathways in cancer ko05205 Proteoglycans in cancer ko05219 Bladder cancer ko05418 Fluid shear stress and atherosclerosis	Predicted Zn-dependent protease	O	Posttranslational modification, protein turnover, chaperones ;	IPR000562 [Fibronectin, type II, collagen-binding] ; IPR001818[Peptidase M10, metallopeptidase] ; IPR002477[Peptidoglycan binding-like] ; IPR018487[Hemopexin-like repeats]
G1LZW7	Uncharacterized protein	SEMA3F	4.52015e+06	3.7478e+06	4542775	0	4.76088e+06	4.7755e+06	1	Molecular Function:protein binding (GO:0005515)	semaphorin 3	--	ko04360 Axon guidance	--	--	--	IPR001627 [Sema domain]
D2HRT2	Proteasome subunit beta (Fragment)	PSMB1	0	3.33245e+06	61467546	1.67927e+07	6.83682e+07	0	3	Molecular Function:threonine-type endopeptidase activity (GO:0004298),Cellular Component:proteasome core complex (GO:0005839),Biological Process:proteolysis involved in cellular protein catabolic process (GO:0051603)	20S proteasome subunit beta 6	3.4.25.1	ko03050 Proteasome	20S proteasome, alpha and beta subunits	O	Posttranslational modification, protein turnover, chaperones ;	IPR001353 [Proteasome, subunit alpha/beta]
G1LTF7	Proteasome 26S subunit, non-ATPase 3	PSMD3	3.4089e+08	3.02586e+08	1.59306e+08	1.72794e+08	1.43775e+08	3.02697e+08	4	Cellular Component:proteasome complex (GO:0000502),Molecular Function:protein binding (GO:0005515),Molecular Function:enzyme regulator activity (GO:0030234),Biological Process:regulation of protein catabolic process (GO:0042176)	26S proteasome regulatory subunit N3	--	ko03050 Proteasome ko05169 Epstein-Barr virus infection	--	--	--	IPR000717 [Proteasome component (PCI) domain] ; IPR013586[26S proteasome regulatory subunit, C-terminal]
G1LTZ2	Aldehyde dehydrogenase 7 family member A1	ALDH7A1	7.13165e+06	3.88012e+06	9.88715e+06	3.97934e+06	9.2906e+06	1.72699e+06	3	Biological Process:metabolic process (GO:0008152),Molecular Function:oxidoreductase activity (GO:0016491),Biological Process:oxidation-reduction process (GO:0055114)	--	--	ko00010 Glycolysis / Gluconeogenesis ko00053 Ascorbate and aldarate metabolism ko00071 Fatty acid degradation ko00260 Glycine, serine and threonine metabolism ko00280 Valine, leucine and isoleucine degradation ko00310 Lysine degradation ko00330 Arginine and proline metabolism ko00340 Histidine metabolism ko00380 Tryptophan metabolism ko00410 beta-Alanine metabolism ko00561 Glycerolipid metabolism…	Acyl-CoA reductase or other NAD-dependent aldehyde dehydrogenase	C	Energy production and conversion ;	IPR015590 [Aldehyde dehydrogenase domain]
G1M7V2	Fatty acid binding protein 5		0	5.33601e+06	11944524	6.93201e+06	0	5.92332e+06	--	--	fatty acid-binding protein 5, epidermal	--	ko03320 PPAR signaling pathway	--	--	--	IPR000566 [Lipocalin/cytosolic fatty-acid binding domain]
D2GUM6	Uncharacterized protein	PANDA_000354	4.14241e+06	3.78889e+06	1.47058e+06	2.86687e+06	1.91888e+06	3.32954e+06	3	Molecular Function:calcium ion binding (GO:0005509),Biological Process:homophilic cell adhesion via plasma membrane adhesion molecules (GO:0007156),Cellular Component:membrane (GO:0016020)	--	--	--	Large exoprotein involved in heme utilization or adhesion	U	Intracellular trafficking, secretion, and vesicular transport ;	IPR002126 [Cadherin] ; IPR013164[Cadherin, N-terminal] ; IPR032455[Cadherin, cytoplasmic C-terminal domain]
G1M1U5	26S proteasome AAA-ATPase subunit RPT3	PSMC4	0	1.23761e+06	7905853	7.3236e+06	3.91495e+07	1.02099e+06	1	Molecular Function:ATP binding (GO:0005524)	26S proteasome regulatory subunit T3	--	ko03050 Proteasome ko05169 Epstein-Barr virus infection	ATP-dependent 26S proteasome regulatory subunit	O	Posttranslational modification, protein turnover, chaperones ;	IPR003959 [ATPase, AAA-type, core]
G1M738	N-ribosyldihydronicotinamide:quinone reductase 2	NQO2	0	2.36733e+06	7.40336e+06	1.08579e+07	1.05734e+07	0	--	--	ribosyldihydronicotinamide dehydrogenase (quinone)	1.10.5.1	--	Putative NADPH-quinone reductase (modulator of drug activity B)	R	General function prediction only ;	IPR003680 [Flavodoxin-like fold]
D2HVY3	Hexosyltransferase (Fragment)	B3GALNT1	3.68668e+07	3.11617e+07	39315230	3.28605e+07	3.15134e+07	3.26657e+07	3	Biological Process:protein glycosylation (GO:0006486),Molecular Function:galactosyltransferase activity (GO:0008378),Cellular Component:membrane (GO:0016020)	galactosylgalactosylglucosylceramide beta-D-acetylgalactosaminyltransferase	2.4.1.79	ko00601 Glycosphingolipid biosynthesis - lacto and neolacto series ko00603 Glycosphingolipid biosynthesis - globo and isoglobo series ko01100 Metabolic pathways	--	--	--	IPR002659 [Glycosyl transferase, family 31]
G1L189	ADP ribosylation factor like GTPase 15	ARL15	3.24369e+07	5.16362e+07	7.73111e+07	4.25357e+07	9.16841e+07	1.34883e+08	1	Molecular Function:GTP binding (GO:0005525)	ADP-ribosylation factor-like protein 15	--	--	GTPase SAR1 family domain	R	General function prediction only ;	IPR006689 [Small GTPase superfamily, ARF/SAR type]
D2H7R3	C-terminal peptide (Fragment)	PANDA_006212	125591699	1.26695e+08	5.76251e+07	4.24157e+07	3.53632e+07	1.37969e+08	2	Biological Process:neuropeptide signaling pathway (GO:0007218),Cellular Component:secretory granule (GO:0030141)	--	--	--	--	--	--	IPR007945 [Neuroendocrine 7B2 precursor]
G1LY78	ADAM metallopeptidase domain 15	ADAM15	1.29378e+07	1.40431e+07	3.16929e+07	6.44112e+06	1.1119e+07	1.79464e+07	2	Molecular Function:metalloendopeptidase activity (GO:0004222),Biological Process:proteolysis (GO:0006508)	disintegrin and metalloproteinase domain-containing protein 15	3.4.24.-	--	--	--	--	IPR001590 [Peptidase M12B, ADAM/reprolysin] ; IPR001762[Disintegrin domain] ; IPR002870[Peptidase M12B, propeptide] ; IPR006586[ADAM, cysteine-rich]
D2I3B4	Uncharacterized protein (Fragment)	PANDA_019994	7.82794e+07	6.848e+07	77623103	3.86791e+07	4.79113e+07	5.99679e+07	4	Molecular Function:glucose-6-phosphate dehydrogenase activity (GO:0004345),Biological Process:glucose metabolic process (GO:0006006),Molecular Function:NADP binding (GO:0050661),Biological Process:oxidation-reduction process (GO:0055114)	--	--	ko00030 Pentose phosphate pathway ko00480 Glutathione metabolism ko01100 Metabolic pathways ko01200 Carbon metabolism ko05230 Central carbon metabolism in cancer	Glucose-6-phosphate 1-dehydrogenase	G	Carbohydrate transport and metabolism ;	IPR022674 [Glucose-6-phosphate dehydrogenase, NAD-binding] ; IPR022675[Glucose-6-phosphate dehydrogenase, C-terminal]
D2HV14	Uncharacterized protein (Fragment)	PANDA_016157	7.35545e+06	1.54031e+06	730463660	1.09267e+08	3.20934e+08	7.78893e+06	--	--	--	--	--	--	--	--	--
G1L1U9	ABC transporter domain-containing protein		4.21404e+06	5.80937e+06	3.91623e+07	1.39553e+06	2.92668e+07	6.31922e+06	2	Molecular Function:ATP binding (GO:0005524),Molecular Function:ATPase activity (GO:0016887)	ATP-binding cassette, subfamily A (ABC1), member 3	--	ko02010 ABC transporters	ABC-type multidrug transport system, ATPase component	V	Defense mechanisms ;	IPR003439 [ABC transporter-like]
G1M4K5	Ceramidase	ASAH1	2.57039e+07	9.8611e+07	7.48875e+07	7.56025e+07	6.2681e+07	2.14509e+07	--	--	acid ceramidase	3.5.1.23	ko00600 Sphingolipid metabolism ko01100 Metabolic pathways ko04071 Sphingolipid signaling pathway ko04142 Lysosome	Predicted choloylglycine hydrolase	R	General function prediction only ;	IPR029130 [Acid ceramidase, N-terminal] ; IPR029132[Choloylglycine hydrolase/NAAA C-terminal]
D2HAU8	AB hydrolase-1 domain-containing protein (Fragment)	PANDA_007596	4.10105e+06	5.37042e+06	0	3.29622e+06	5.5239e+06	0	--	--	abhydrolase domain-containing protein 14	--	--	Fermentation-respiration switch protein FrsA, has esterase activity, DUF1100 family	T	Signal transduction mechanisms ;	IPR000073 [Alpha/beta hydrolase fold-1]
G1L662	Suppressor of tumorigenicity 14 protein homolog	ST14	3.43969e+07	1.71588e+07	2.50867e+07	1.46819e+07	2.79284e+07	2.33182e+07	3	Molecular Function:serine-type endopeptidase activity (GO:0004252),Molecular Function:protein binding (GO:0005515),Biological Process:proteolysis (GO:0006508)	suppressor of tumorigenicity protein 14	3.4.21.109	ko05206 MicroRNAs in cancer	Secreted trypsin-like serine protease	O	Posttranslational modification, protein turnover, chaperones ;	IPR000082 [SEA domain] ; IPR000859[CUB domain] ; IPR001254[Serine proteases, trypsin domain] ; IPR002172[Low-density lipoprotein (LDL) receptor class A repeat]
G1LN34	Nucleoside diphosphate kinase	NME1-NME2	0	0	2.74518e+07	8.03146e+06	5.08545e+07	0	5	Molecular Function:nucleoside diphosphate kinase activity (GO:0004550),Biological Process:nucleoside diphosphate phosphorylation (GO:0006165),Biological Process:GTP biosynthetic process (GO:0006183),Biological Process:UTP biosynthetic process (GO:0006228),Biological Process:CTP biosynthetic process (GO:0006241)	nucleoside-diphosphate kinase	2.7.4.6	ko00230 Purine metabolism ko00240 Pyrimidine metabolism ko01100 Metabolic pathways	Nucleoside diphosphate kinase	F	Nucleotide transport and metabolism ;	IPR001564 [Nucleoside diphosphate kinase]
G1M899	NTR domain-containing protein		5.08862e+08	5.19363e+08	1086048521	8.02318e+08	6.32514e+08	5.32438e+08	1	Molecular Function:metalloendopeptidase inhibitor activity (GO:0008191)	metallopeptidase inhibitor 1	--	ko04066 HIF-1 signaling pathway	--	--	--	IPR001820 [Protease inhibitor I35 (TIMP)]
G1LLJ2	Protein arginine N-methyltransferase 5	PRMT5	0	936413	1.38851e+07	1.15998e+07	2.77383e+07	0	2	Biological Process:protein methylation (GO:0006479),Molecular Function:methyltransferase activity (GO:0008168)	type II protein arginine methyltransferase	2.1.1.320	ko03013 RNA transport	Predicted RNA methylase	R	General function prediction only ;	IPR025799 [Protein arginine N-methyltransferase]
G1LBK2	Adenosine aminohydrolase	ADA	6.57729e+06	2.20949e+07	4.96488e+06	1.67845e+07	6.89971e+07	5.18353e+06	1	Molecular Function:deaminase activity (GO:0019239)	adenosine deaminase	3.5.4.4	ko00230 Purine metabolism ko01100 Metabolic pathways ko05340 Primary immunodeficiency	Adenosine deaminase	F	Nucleotide transport and metabolism ;	IPR001365 [Adenosine/AMP deaminase domain]
D2HGF6	Phosphoinositide phospholipase C (Fragment)	PANDA_010100	1.06389e+07	1.10438e+07	5.97248e+07	3.64422e+07	4.289e+07	0	5	Molecular Function:phosphatidylinositol phospholipase C activity (GO:0004435),Molecular Function:protein binding (GO:0005515),Biological Process:lipid metabolic process (GO:0006629),Biological Process:signal transduction (GO:0007165),Biological Process:intracellular signal transduction (GO:0035556)	phosphatidylinositol phospholipase C, beta	3.1.4.11	ko00562 Inositol phosphate metabolism ko01100 Metabolic pathways ko04015 Rap1 signaling pathway ko04020 Calcium signaling pathway ko04022 cGMP-PKG signaling pathway ko04062 Chemokine signaling pathway ko04070 Phosphatidylinositol signaling system ko04071 Sphingolipid signaling pathway ko04072 Phospholipase D signaling pathway ko04261 Adrenergic signaling in cardiomyocytes ko04270 Vascular smooth …	--	--	--	IPR000008 [C2 domain] ; IPR000909[Phosphatidylinositol-specific phospholipase C, X domain] ; IPR001711[Phospholipase C, phosphatidylinositol-specific, Y domain] ; IPR009535[Phospholipase C-beta, conserved site] ; IPR015359[Phosphoinositide-specific phospholipase C, EF-hand-like domain]
G1LK48	Follistatin-like protein 1	FSTL1	2.76467e+07	2.24515e+07	3.34199e+07	3.06746e+07	7.62881e+07	2.81771e+07	1	Molecular Function:protein binding (GO:0005515)	--	--	--	--	--	--	IPR002350 [Kazal domain] ; IPR015369[Follistatin/Osteonectin EGF domain]
G1M8D7	NAD(P)H-hydrate epimerase	NAXE	7.3537e+07	6.14698e+07	1.52564e+08	9.17532e+07	1.44686e+08	8.6588e+07	--	--	NAD(P)H-hydrate epimerase	5.1.99.6	--	NAD(P)H-hydrate repair enzyme Nnr, NAD(P)H-hydrate dehydratase domain	F	Nucleotide transport and metabolism ;	IPR004443 [YjeF N-terminal domain]
G1M6S8	Myosin IB	MYO1B	1.03114e+07	1.30636e+07	1.32164e+07	5.03451e+06	5.63711e+06	5.69417e+06	4	Molecular Function:motor activity (GO:0003774),Molecular Function:protein binding (GO:0005515),Molecular Function:ATP binding (GO:0005524),Cellular Component:myosin complex (GO:0016459)	myosin I	--	--	--	--	--	IPR000048 [IQ motif, EF-hand binding site] ; IPR001609[Myosin head, motor domain] ; IPR010926[Class I myosin tail homology domain]
G1MBY6	Serine/threonine-protein phosphatase 2A activator	PTPA	4.04917e+06	4.59871e+06	77426809	4.78228e+07	9.82627e+07	6.03457e+06	1	Molecular Function:phosphatase activator activity (GO:0019211)	serine/threonine-protein phosphatase 2A activator	--	ko04931 Insulin resistance	--	--	--	IPR004327 [Phosphotyrosyl phosphatase activator, PTPA]
G1LFI3	Plasminogen activator	PLAT	5.58532e+06	2.19367e+06	29308991	8.57029e+06	1.75655e+07	2.64221e+06	4	Molecular Function:serine-type endopeptidase activity (GO:0004252),Molecular Function:protein binding (GO:0005515),Cellular Component:extracellular region (GO:0005576),Biological Process:proteolysis (GO:0006508)	tissue plasminogen activator	3.4.21.68	ko04371 Apelin signaling pathway ko04610 Complement and coagulation cascades ko05202 Transcriptional misregulation in cancer ko05215 Prostate cancer ko05418 Fluid shear stress and atherosclerosis	Secreted trypsin-like serine protease	O	Posttranslational modification, protein turnover, chaperones ;	IPR000001 [Kringle] ; IPR000083[Fibronectin, type I] ; IPR000742[EGF-like domain] ; IPR001254[Serine proteases, trypsin domain]
D2H4W9	FABP domain-containing protein (Fragment)	PANDA_004888	1.77313e+07	1.49486e+07	12799048	1.4806e+07	2.40289e+07	1.7363e+07	--	--	fatty acid-binding protein 5, epidermal	--	ko03320 PPAR signaling pathway	--	--	--	IPR000566 [Lipocalin/cytosolic fatty-acid binding domain]
G1LWS9	NAD(P)(+)--arginine ADP-ribosyltransferase	ART1	2.00856e+08	2.43188e+08	1.96157e+08	1.40637e+08	3.96346e+08	2.40297e+08	2	Molecular Function:NAD(P)+-protein-arginine ADP-ribosyltransferase activity (GO:0003956),Biological Process:protein ADP-ribosylation (GO:0006471)	ADP-ribosyltransferase 1	2.4.2.31	--	--	--	--	IPR000768 [NAD:arginine ADP-ribosyltransferase, ART]
G1LF38	AAA domain-containing protein	PSMC6	0	0	2.49954e+07	2.0671e+07	4.29184e+07	0	1	Molecular Function:ATP binding (GO:0005524)	26S proteasome regulatory subunit T4	--	ko03050 Proteasome ko05169 Epstein-Barr virus infection	ATP-dependent 26S proteasome regulatory subunit	O	Posttranslational modification, protein turnover, chaperones ;	IPR003959 [ATPase, AAA-type, core]
D2H1R0	Protein-tyrosine-phosphatase (Fragment)	PTPRG	2.65652e+07	2.5637e+07	2.35697e+07	1.34163e+07	3.83215e+07	2.79282e+07	3	Molecular Function:protein tyrosine phosphatase activity (GO:0004725),Molecular Function:protein binding (GO:0005515),Biological Process:protein dephosphorylation (GO:0006470)	receptor-type tyrosine-protein phosphatase gamma	3.1.3.48	--	Protein tyrosine phosphatase	T	Signal transduction mechanisms ;	IPR000242 [PTP type protein phosphatase] ; IPR001148[Alpha carbonic anhydrase] ; IPR003961[Fibronectin type III]
G1M3I9	cAMP-dependent protein kinase	PRKACA	0	0	7.48653e+07	4.76987e+07	9.07099e+07	0	3	Molecular Function:protein kinase activity (GO:0004672),Molecular Function:ATP binding (GO:0005524),Biological Process:protein phosphorylation (GO:0006468)	protein kinase A	2.7.11.11	ko01522 Endocrine resistance ko04010 MAPK signaling pathway ko04014 Ras signaling pathway ko04020 Calcium signaling pathway ko04024 cAMP signaling pathway ko04062 Chemokine signaling pathway ko04114 Oocyte meiosis ko04140 Autophagy - animal ko04211 Longevity regulating pathway ko04213 Longevity regulating pathway - multiple species ko04261 Adrenergic signaling in cardiomyocytes ko04270 Vascular s…	PASTA domain, binds beta-lactams	M	Cell wall/membrane/envelope biogenesis ;	IPR000719 [Protein kinase domain]
G1LVM5	Vimentin		4.26765e+07	5.66036e+07	7.73888e+07	6.06147e+07	7.81772e+06	3.58664e+07	2	Molecular Function:structural molecule activity (GO:0005198),Cellular Component:intermediate filament (GO:0005882)	vimentin	--	ko05169 Epstein-Barr virus infection ko05206 MicroRNAs in cancer	--	--	--	IPR001664 [Intermediate filament protein] ; IPR006821[Intermediate filament head, DNA-binding domain]
G1LSW9	Reticulocalbin 2	RCN2	5.69057e+07	6.89459e+07	3.85593e+07	3.28438e+07	2.97244e+07	6.44911e+07	1	Molecular Function:calcium ion binding (GO:0005509)	--	--	--	--	--	--	IPR002048 [EF-hand domain]
G1LCI0	Proteasome subunit beta	PSMB3	6.31267e+06	3.67407e+06	6.1524e+07	2.7746e+07	8.2046e+07	3.55021e+06	3	Molecular Function:threonine-type endopeptidase activity (GO:0004298),Cellular Component:proteasome core complex (GO:0005839),Biological Process:proteolysis involved in cellular protein catabolic process (GO:0051603)	20S proteasome subunit beta 3	3.4.25.1	ko03050 Proteasome	20S proteasome, alpha and beta subunits	O	Posttranslational modification, protein turnover, chaperones ;	IPR001353 [Proteasome, subunit alpha/beta]
G1LPP8	Olfactomedin-like domain-containing protein	OLFM4	0	1.44591e+06	5.66646e+07	0	2.47136e+07	1.07381e+06	--	--	--	--	--	--	--	--	IPR003112 [Olfactomedin-like domain]
G1LUS6	Uncharacterized protein	PPP2R1A	1.45426e+06	3.54719e+06	3.93985e+07	1.77158e+07	3.65657e+07	5.55557e+06	1	Molecular Function:protein binding (GO:0005515)	serine/threonine-protein phosphatase 2A regulatory subunit A	--	ko03015 mRNA surveillance pathway ko04071 Sphingolipid signaling pathway ko04114 Oocyte meiosis ko04151 PI3K-Akt signaling pathway ko04152 AMPK signaling pathway ko04261 Adrenergic signaling in cardiomyocytes ko04350 TGF-beta signaling pathway ko04390 Hippo signaling pathway ko04530 Tight junction ko04728 Dopaminergic synapse ko04730 Long-term depression ko05142 Chagas disease (American trypanoso…	HEAT repeat	R	General function prediction only ;	IPR000357 [HEAT repeat]
G1LA32	Serpin family B member 6	SERPINB6	0	1.16403e+06	5.30137e+07	1.25148e+07	2.73428e+07	3.27593e+06	--	--	serpin B	--	ko05146 Amoebiasis	Serine protease inhibitor	O	Posttranslational modification, protein turnover, chaperones ;	IPR023796 [Serpin domain]
G1LBH6	Uncharacterized protein		1.86021e+07	2.87191e+07	2.6812e+07	0	1.45192e+07	2.26291e+07	1	Biological Process:cell-matrix adhesion (GO:0007160)	mucin-4	--	--	Uncharacterized conserved protein RhaS, contains 28 RHS repeats	R	General function prediction only ;	IPR001846 [von Willebrand factor, type D domain] ; IPR003886[NIDO domain]
G1MIG2	Folate gamma-glutamyl hydrolase	GGH	4.22816e+07	0	45611020	0	0	1.67152e+07	2	Biological Process:glutamine metabolic process (GO:0006541),Molecular Function:hydrolase activity (GO:0016787)	gamma-glutamyl hydrolase	3.4.19.9	ko00790 Folate biosynthesis ko01523 Antifolate resistance	--	--	--	IPR011697 [Peptidase C26]
G1M606	Triacylglycerol lipase	PNLIPRP2	0	0	5.46008e+06	0	1.09367e+08	0	1	Molecular Function:protein binding (GO:0005515)	pancreatic lipase-related protein 2	3.1.1.3	ko00561 Glycerolipid metabolism ko01100 Metabolic pathways ko04972 Pancreatic secretion ko04975 Fat digestion and absorption	Ca2+-binding protein, RTX toxin-related	Q	Secondary metabolites biosynthesis, transport and catabolism ;	IPR001024 [PLAT/LH2 domain] ; IPR013818[Lipase/vitellogenin]
G1LXP6	Inositol-3-phosphate synthase 1	ISYNA1	0	0	111139291	5.2656e+07	8.30706e+07	0	3	Molecular Function:inositol-3-phosphate synthase activity (GO:0004512),Biological Process:inositol biosynthetic process (GO:0006021),Biological Process:phospholipid biosynthetic process (GO:0008654)	myo-inositol-1-phosphate synthase	5.5.1.4	ko00562 Inositol phosphate metabolism ko01100 Metabolic pathways	Myo-inositol-1-phosphate synthase	I	Lipid transport and metabolism ;	IPR002587 [Myo-inositol-1-phosphate synthase] ; IPR013021[Myo-inositol-1-phosphate synthase, GAPDH-like]
G1L6M2	Palmitoyl-protein thioesterase 2	PPT2	1.72822e+07	2.18927e+07	9.52179e+06	1.42844e+07	7.08303e+06	2.24005e+07	1	Molecular Function:palmitoyl hydrolase activity (GO:0098599)	palmitoyl-protein thioesterase	3.1.2.22	ko00062 Fatty acid elongation ko01100 Metabolic pathways ko01212 Fatty acid metabolism ko04142 Lysosome	Triacylglycerol esterase/lipase EstA, alpha/beta hydrolase fold	I	Lipid transport and metabolism ;	IPR002472 [Palmitoyl protein thioesterase]
D2H6U4	Uncharacterized protein (Fragment)	CAB39	9.66085e+06	3.93465e+06	4.34753e+07	2.4496e+07	2.10119e+07	5.46766e+06	--	--	calcium binding protein 39	--	ko04150 mTOR signaling pathway ko04152 AMPK signaling pathway	--	--	--	IPR013878 [Mo25-like]
G1LC10	Leishmanolysin-like peptidase	LMLN	1.84063e+07	1.03344e+07	3.19154e+07	1.22265e+07	2.93472e+07	1.45986e+07	4	Molecular Function:metalloendopeptidase activity (GO:0004222),Biological Process:proteolysis (GO:0006508),Biological Process:cell adhesion (GO:0007155),Cellular Component:membrane (GO:0016020)	leishmanolysin-like peptidase	3.4.24.-	--	--	--	--	IPR001577 [Peptidase M8, leishmanolysin]
G1L465	Glutathione reductase	GSR	1.81038e+07	2.11784e+07	23224102	1.8887e+07	1.99664e+07	1.46372e+07	3	Molecular Function:oxidoreductase activity (GO:0016491),Biological Process:cell redox homeostasis (GO:0045454),Biological Process:oxidation-reduction process (GO:0055114)	glutathione reductase (NADPH)	1.8.1.7	ko00480 Glutathione metabolism ko04918 Thyroid hormone synthesis	Pyruvate/2-oxoglutarate dehydrogenase complex, dihydrolipoamide dehydrogenase (E3) component or related enzyme	C	Energy production and conversion ;	IPR004099 [Pyridine nucleotide-disulphide oxidoreductase, dimerisation domain] ; IPR023753[FAD/NAD(P)-binding domain]
D2H363	ATP synthase subunit beta (Fragment)	ATP5F1B	0	0	3.49974e+07	1.61032e+06	0	0	3	Molecular Function:ATP binding (GO:0005524),Biological Process:proton transport (GO:0015992),Biological Process:ATP metabolic process (GO:0046034)	F-type H+-transporting ATPase subunit beta	3.6.3.14	ko00190 Oxidative phosphorylation ko01100 Metabolic pathways ko05010 Alzheimer's disease ko05012 Parkinson's disease ko05016 Huntington's disease	FoF1-type ATP synthase, beta subunit	C	Energy production and conversion ;	IPR000194 [ATPase, F1/V1/A1 complex, alpha/beta subunit, nucleotide-binding domain] ; IPR004100[ATPase, F1/V1/A1 complex, alpha/beta subunit, N-terminal domain]
G1L445	Collagen type VI alpha 2 chain	COL6A2	0	0	0	0	4.79652e+07	6.78065e+06	--	--	collagen, type VI, alpha	--	ko04151 PI3K-Akt signaling pathway ko04510 Focal adhesion ko04512 ECM-receptor interaction ko04974 Protein digestion and absorption ko05165 Human papillomavirus infection	Autotransporter adhesin	UW	Intracellular trafficking, secretion, and vesicular transport ; Extracellular structures ;	IPR002035 [von Willebrand factor, type A] ; IPR008160[Collagen triple helix repeat]
G1LFL5	Uncharacterized protein	RAP1A	0	1.2287e+07	43513704	2.69164e+07	2.56002e+07	3.60534e+06	2	Molecular Function:GTP binding (GO:0005525),Biological Process:small GTPase mediated signal transduction (GO:0007264)	Ras-related protein Rap-1A	--	ko04010 MAPK signaling pathway ko04014 Ras signaling pathway ko04015 Rap1 signaling pathway ko04024 cAMP signaling pathway ko04062 Chemokine signaling pathway ko04510 Focal adhesion ko04530 Tight junction ko04611 Platelet activation ko04670 Leukocyte transendothelial migration ko04720 Long-term potentiation ko04722 Neurotrophin signaling pathway ko04972 Pancreatic secretion ko05211 Renal cell car…	GTPase SAR1 family domain	R	General function prediction only ;	IPR001806 [Small GTPase superfamily]
G1L518	NmrA domain-containing protein	NMRAL1	6.54685e+06	6.70119e+06	2.48342e+07	1.7015e+07	3.49729e+07	6.02954e+06	--	--	--	--	--	Uncharacterized conserved protein YbjT, contains NAD(P)-binding and DUF2867 domains	R	General function prediction only ;	IPR008030 [NmrA-like domain]
G1LX42	IFI30 lysosomal thiol reductase	IFI30	0	0	36164304	5.04997e+07	51525984	0	--	--	interferon, gamma-inducible protein 30	--	ko04612 Antigen processing and presentation	--	--	--	IPR004911 [Gamma interferon inducible lysosomal thiol reductase GILT]
G1LVX5	Uncharacterized protein	STAM	5.98533e+07	5.72437e+07	3.15287e+07	4.69554e+06	1.22969e+07	5.77094e+07	2	Molecular Function:protein binding (GO:0005515),Biological Process:intracellular protein transport (GO:0006886)	signal transducing adaptor molecule	--	ko04144 Endocytosis ko04630 Jak-STAT signaling pathway	--	--	--	IPR001452 [SH3 domain] ; IPR002014[VHS domain] ; IPR003903[Ubiquitin interacting motif]
G1M0E1	Bactericidal permeability-increasing protein	BPI	2.73748e+06	5.91914e+06	7.56786e+07	5.11907e+07	1.16378e+08	1.66335e+06	1	Molecular Function:lipid binding (GO:0008289)	--	--	--	--	--	--	IPR001124 [Lipid-binding serum glycoprotein, C-terminal] ; IPR017942[Lipid-binding serum glycoprotein, N-terminal]
D2HN60	Annexin (Fragment)	PANDA_013101	7.39589e+07	8.75482e+07	1.11308e+08	8.36217e+07	1.01892e+08	7.46725e+07	2	Molecular Function:calcium ion binding (GO:0005509),Molecular Function:calcium-dependent phospholipid binding (GO:0005544)	annexin A5	--	--	Tfp pilus assembly protein FimV	NW	Cell motility ; Extracellular structures ;	IPR018502 [Annexin repeat]
D2HYF9	Glutaredoxin domain-containing protein (Fragment)	GLRX	160522638	1.63669e+08	210319354	1.82215e+08	133997456	1.64814e+08	3	Molecular Function:electron carrier activity (GO:0009055),Molecular Function:protein disulfide oxidoreductase activity (GO:0015035),Biological Process:cell redox homeostasis (GO:0045454)	glutaredoxin 3	--	--	Glutaredoxin	O	Posttranslational modification, protein turnover, chaperones ;	IPR002109 [Glutaredoxin]
D2HV17	Uncharacterized protein (Fragment)	PANDA_016160	7.05005e+08	6.34967e+08	7.92901e+08	4.80828e+08	3.93e+08	674806247	--	--	--	--	--	--	--	--	--
D2H7B1	Uncharacterized protein (Fragment)	PANDA_006014	0	0	5850050	4.87539e+06	6.34393e+06	0	2	Cellular Component:extracellular region (GO:0005576),Biological Process:binding of sperm to zona pellucida (GO:0007339)	--	--	--	--	--	--	IPR010857 [Zona-pellucida-binding]
D2HPM4	Uncharacterized protein (Fragment)	SPACA9	0	0	3.40356e+07	1.85248e+07	1.62647e+07	0	--	--	--	--	--	--	--	--	IPR027818 [Sperm acrosome-associated protein 9]
D2HL15	Uncharacterized protein (Fragment)	PANDA_012131	0	0	4.81809e+07	2.68251e+07	5.18935e+07	0	2	Molecular Function:heat shock protein binding (GO:0031072),Molecular Function:unfolded protein binding (GO:0051082)	DnaJ homolog subfamily A member 4	--	--	DnaJ-class molecular chaperone with C-terminal Zn finger domain	O	Posttranslational modification, protein turnover, chaperones ;	IPR001305 [Heat shock protein DnaJ, cysteine-rich domain] ; IPR001623[DnaJ domain] ; IPR002939[Chaperone DnaJ, C-terminal]
G1ME38	Metavinculin	VCL	6.38385e+06	6.71569e+06	10586253	2.24908e+06	2.63316e+06	7.48288e+06	2	Biological Process:cell adhesion (GO:0007155),Molecular Function:actin filament binding (GO:0051015)	vinculin	--	ko04510 Focal adhesion ko04520 Adherens junction ko04670 Leukocyte transendothelial migration ko04810 Regulation of actin cytoskeleton ko05100 Bacterial invasion of epithelial cells ko05146 Amoebiasis	--	--	--	IPR006077 [Vinculin/alpha-catenin]
D2HKG5	Somatomedin B and thrombospondin type 1 domain containing (Fragment)	SBSPON	2.26927e+07	1.93556e+07	38324906	7.56525e+06	2.40841e+07	2.28615e+07	--	--	--	--	--	--	--	--	--
G1M910	Superoxide dismutase [Cu-Zn]	SOD1	1.9323e+08	151267158	707650002	4.35178e+08	1109956563	1.71239e+08	3	Biological Process:superoxide metabolic process (GO:0006801),Molecular Function:metal ion binding (GO:0046872),Biological Process:oxidation-reduction process (GO:0055114)	superoxide dismutase, Cu-Zn family	1.15.1.1	ko04146 Peroxisome ko04213 Longevity regulating pathway - multiple species ko05014 Amyotrophic lateral sclerosis (ALS) ko05016 Huntington's disease ko05020 Prion diseases	Cu/Zn superoxide dismutase	P	Inorganic ion transport and metabolism ;	IPR001424 [Superoxide dismutase, copper/zinc binding domain]
G1LDE1	Uncharacterized protein		0	0	49450751	1.91351e+07	8.78691e+07	0	2	Molecular Function:metalloendopeptidase activity (GO:0004222),Biological Process:proteolysis (GO:0006508)	disintegrin and metalloproteinase domain-containing protein 1	3.4.24.-	--	--	--	--	IPR001590 [Peptidase M12B, ADAM/reprolysin] ; IPR001762[Disintegrin domain] ; IPR002870[Peptidase M12B, propeptide] ; IPR006586[ADAM, cysteine-rich]
D2HNJ0	Uncharacterized protein	PANDA_013263	2.36933e+08	2.21357e+08	3.64717e+07	1.09277e+08	3.69585e+07	2.61302e+08	1	Molecular Function:calcium ion binding (GO:0005509)	--	--	--	--	--	--	IPR002048 [EF-hand domain]
G1MID3	Protein-tyrosine sulfotransferase	TPST2	7.94185e+06	7.04015e+06	19931733	1.4408e+07	1.69437e+07	3.13309e+06	--	--	protein-tyrosine sulfotransferase	2.8.2.20	--	Uncharacterized membrane-anchored protein	S	Function unknown ;	--
G1LVJ5	Peptidase S1 domain-containing protein		0	0	3.09757e+08	1.13631e+08	3.0541e+08	0	2	Molecular Function:serine-type endopeptidase activity (GO:0004252),Biological Process:proteolysis (GO:0006508)	--	--	--	Secreted trypsin-like serine protease	O	Posttranslational modification, protein turnover, chaperones ;	IPR001254 [Serine proteases, trypsin domain]
D2I0M3	Ubiquitin thioesterase OTU1 (Fragment)	YOD1	1.09093e+08	1.02163e+08	1.23262e+08	2.96024e+08	4.49483e+07	1.08397e+08	--	--	ubiquitin thioesterase OTU1	3.1.2.-	ko04141 Protein processing in endoplasmic reticulum	--	--	--	IPR003323 [OTU domain]
G1MM91	Uncharacterized protein		842063	994163	15025801	1.70995e+07	3.7812e+07	1.0167e+06	2	Molecular Function:metalloendopeptidase activity (GO:0004222),Biological Process:proteolysis (GO:0006508)	disintegrin and metalloproteinase domain-containing protein 20	3.4.24.-	--	--	--	--	IPR001590 [Peptidase M12B, ADAM/reprolysin] ; IPR001762[Disintegrin domain] ; IPR002870[Peptidase M12B, propeptide] ; IPR006586[ADAM, cysteine-rich]
G1LFY5	Keratin 19	KRT19	1.94819e+07	1.62257e+07	3.31346e+07	1.07147e+07	1.56451e+07	1.81686e+07	2	Molecular Function:structural molecule activity (GO:0005198),Cellular Component:intermediate filament (GO:0005882)	type I keratin, acidic	--	--	--	--	--	IPR001664 [Intermediate filament protein]
G1MDL6	GDNF family receptor alpha 3	GFRA3	1.62035e+07	4.95517e+07	4.44597e+07	4.87719e+07	3.78007e+07	3.71485e+07	--	--	--	--	--	--	--	--	IPR016017 [GDNF/GAS1]
G1L9S9	Uncharacterized protein		0	2.50163e+06	6.93939e+08	2.79749e+08	6.45577e+08	2.64115e+06	--	--	decay accelerating factor	--	ko04610 Complement and coagulation cascades ko04640 Hematopoietic cell lineage ko05416 Viral myocarditis	--	--	--	IPR000436 [Sushi/SCR/CCP domain]
G1MHQ6	Uncharacterized protein	TSG101	5.11127e+07	6.40193e+07	2.87351e+07	2.65848e+07	4.75296e+07	6.98726e+07	2	Biological Process:cellular protein modification process (GO:0006464),Biological Process:protein transport (GO:0015031)	ESCRT-I complex subunit TSG101	--	ko04144 Endocytosis	--	--	--	IPR008883 [Ubiquitin E2 variant, N-terminal] ; IPR017916[Steadiness box (SB) domain]
D2I681	ML domain-containing protein (Fragment)	PANDA_021279	4.82954e+07	3.81523e+07	1.03654e+08	6.72386e+07	7.4962e+07	4.4707e+07	--	--	lymphocyte antigen 96	--	ko04064 NF-kappa B signaling pathway ko04620 Toll-like receptor signaling pathway ko05133 Pertussis ko05145 Toxoplasmosis	--	--	--	--
G1MJB0	PCI domain-containing protein	PSMD12	1.43593e+07	1.74786e+07	1.4533e+07	1.34903e+07	2.4306e+07	1.5871e+07	1	Molecular Function:protein binding (GO:0005515)	26S proteasome regulatory subunit N5	--	ko03050 Proteasome ko05169 Epstein-Barr virus infection	--	--	--	IPR000717 [Proteasome component (PCI) domain]
G1M4A3	Proteasome 20S subunit alpha 7	PSMA7	5.11698e+06	4.40851e+06	26139615	1.92486e+07	3.96274e+07	3.71808e+06	3	Molecular Function:threonine-type endopeptidase activity (GO:0004298),Cellular Component:proteasome core complex (GO:0005839),Biological Process:proteolysis involved in cellular protein catabolic process (GO:0051603)	20S proteasome subunit alpha 4	3.4.25.1	ko03050 Proteasome	20S proteasome, alpha and beta subunits	O	Posttranslational modification, protein turnover, chaperones ;	IPR001353 [Proteasome, subunit alpha/beta]
G1M2E6	Basal cell adhesion molecule (Lutheran blood group)	BCAM	3.96813e+07	1.90622e+07	2.16861e+07	1.65042e+07	2.14021e+07	1.95025e+07	1	Molecular Function:protein binding (GO:0005515)	Lutheran blood group glycoprotein	--	--	--	--	--	IPR007110 [Immunoglobulin-like domain] ; IPR013162[CD80-like, immunoglobulin C2-set]
G1L9D9	Myeloid derived growth factor	MYDGF	8.05107e+07	7.36309e+07	81925243	4.90567e+07	5.62715e+07	8.34637e+07	--	--	--	--	--	--	--	--	IPR018887 [Myeloid-derived growth factor]
G1L9V0	Exportin 1	XPO1	1.79241e+06	2.14161e+06	4507468	0	1.15589e+07	0	2	Biological Process:intracellular protein transport (GO:0006886),Molecular Function:Ran GTPase binding (GO:0008536)	exportin-1	--	ko03008 Ribosome biogenesis in eukaryotes ko03013 RNA transport ko05164 Influenza A ko05166 HTLV-I infection ko05169 Epstein-Barr virus infection	--	--	--	IPR001494 [Importin-beta, N-terminal domain] ; IPR013598[Exportin-1/Importin-beta-like] ; IPR014877[CRM1 C-terminal domain]
G1LWS0	NAD(P)(+)--arginine ADP-ribosyltransferase	ART5	2.85857e+07	2.2179e+07	3.21139e+07	3.16458e+07	2.17814e+07	1.61481e+07	2	Molecular Function:NAD(P)+-protein-arginine ADP-ribosyltransferase activity (GO:0003956),Biological Process:protein ADP-ribosylation (GO:0006471)	ADP-ribosyltransferase 5	2.4.2.31	--	--	--	--	IPR000768 [NAD:arginine ADP-ribosyltransferase, ART]
D2HMF6	TPR_REGION domain-containing protein (Fragment)	SGTA	4.2876e+06	0	35561556	3.89231e+07	7.57313e+07	0	1	Molecular Function:protein binding (GO:0005515)	small glutamine-rich tetratricopeptide repeat-containing protein alpha	--	--	Tetratricopeptide (TPR) repeat	R	General function prediction only ;	IPR001440 [Tetratricopeptide repeat 1] ; IPR019734[Tetratricopeptide repeat] ; IPR032374[SGTA, homodimerisation domain]
G1M5J8	Gamma-glutamyltransferase 5	GGT5	0	2.10369e+06	4417389	8.28786e+06	4.09119e+07	0	2	Molecular Function:gamma-glutamyltransferase activity (GO:0003840),Biological Process:glutathione metabolic process (GO:0006749)	--	--	ko00430 Taurine and hypotaurine metabolism ko00480 Glutathione metabolism ko00590 Arachidonic acid metabolism ko01100 Metabolic pathways	Gamma-glutamyltranspeptidase	E	Amino acid transport and metabolism ;	IPR000101 [Gamma-glutamyltranspeptidase]
D2I5F9	Uncharacterized protein (Fragment)	MGAT1	3.7106e+07	3.03499e+07	42871209	4.18812e+07	4.23147e+07	7.6698e+07	2	Biological Process:protein glycosylation (GO:0006486),Molecular Function:acetylglucosaminyltransferase activity (GO:0008375)	alpha-1,3-mannosyl-glycoprotein beta-1,2-N-acetylglucosaminyltransferase	2.4.1.101	ko00510 N-Glycan biosynthesis ko01100 Metabolic pathways	--	--	--	IPR004139 [Glycosyl transferase, family 13]
G1LC94	Cell adhesion molecule 4	CADM4	2.102e+07	3.8431e+07	6.26187e+07	1.85109e+07	2.1036e+07	3.20111e+07	--	--	cell adhesion molecule 4	--	--	--	--	--	IPR013106 [Immunoglobulin V-set domain] ; IPR013162[CD80-like, immunoglobulin C2-set]
G1LT60	DnaJ homolog subfamily C member 10	DNAJC10	2.71689e+06	3.05342e+06	8.88403e+06	2.39269e+06	6.97577e+06	2.85812e+06	1	Biological Process:cell redox homeostasis (GO:0045454)	DnaJ homolog subfamily C member 10	--	ko04141 Protein processing in endoplasmic reticulum	DnaJ-class molecular chaperone with C-terminal Zn finger domain	O	Posttranslational modification, protein turnover, chaperones ;	IPR001623 [DnaJ domain] ; IPR013766[Thioredoxin domain]
D2GVF1	Uncharacterized protein (Fragment)	PANDA_000699	0	0	2.39742e+07	1.23265e+07	3.43019e+07	0	2	Molecular Function:catalytic activity (GO:0003824),Biological Process:biosynthetic process (GO:0009058)	ethanolamine-phosphate cytidylyltransferase	2.7.7.14	ko00440 Phosphonate and phosphinate metabolism ko00564 Glycerophospholipid metabolism ko01100 Metabolic pathways	Glycerol-3-phosphate cytidylyltransferase, cytidylyltransferase family	M	Cell wall/membrane/envelope biogenesis ;	IPR004821 [Cytidyltransferase-like domain]
D2I3Z5	Calponin-homology (CH) domain-containing protein (Fragment)	PANDA_020281	8.28368e+07	9.0221e+07	144340188	5.36196e+07	8.99957e+07	7.05282e+07	1	Molecular Function:protein binding (GO:0005515)	transgelin	--	--	--	--	--	IPR000557 [Calponin repeat] ; IPR001715[Calponin homology domain]
G1M9H5	Binder of sperm protein homolog 1	BSPH1	1636477038	1491421079	2823796095	1809894859	2596779941	1452008930	--	--	--	--	--	--	--	--	IPR000562 [Fibronectin, type II, collagen-binding]
G1LAD6	Exportin 7	XPO7	0	0	1.02501e+07	1.82934e+06	2.28886e+07	0	2	Biological Process:intracellular protein transport (GO:0006886),Molecular Function:Ran GTPase binding (GO:0008536)	exportin-7	--	--	--	--	--	IPR001494 [Importin-beta, N-terminal domain]
G1KZF6	WD_REPEATS_REGION domain-containing protein	RACK1	4.1551e+06	2.58e+06	1.16822e+07	3.76064e+06	0	0	1	Molecular Function:protein binding (GO:0005515)	guanine nucleotide-binding protein subunit beta-2-like 1 protein	--	ko05162 Measles	Uncharacterized protein, contains caspase domain	R	General function prediction only ;	IPR001680 [WD40 repeat]
G1LWC0	HtrA serine peptidase 1	HTRA1	8.26943e+06	5.75078e+06	6.14777e+06	1.46242e+07	6.17372e+06	5.94449e+06	1	Molecular Function:protein binding (GO:0005515)	HtrA serine peptidase 1	3.4.21.-	--	Periplasmic serine protease, S1-C subfamily, contain C-terminal PDZ domain	O	Posttranslational modification, protein turnover, chaperones ;	IPR001478 [PDZ domain] ; IPR002350[Kazal domain]
D2HIE8	ADP-ribosylation factor 6 (Fragment)	ARF6	2.70119e+07	2.42393e+07	104137060	4.43417e+07	7.54181e+07	1.92457e+07	1	Molecular Function:GTP binding (GO:0005525)	ADP-ribosylation factor 6	--	ko04014 Ras signaling pathway ko04072 Phospholipase D signaling pathway ko04144 Endocytosis ko04666 Fc gamma R-mediated phagocytosis	GTPase SAR1 family domain	R	General function prediction only ;	IPR006689 [Small GTPase superfamily, ARF/SAR type]
G1M2K4	Chromosome 11 open reading frame 54	C11orf54	9.39141e+06	5.15797e+06	2.73998e+07	1.564e+07	9.04715e+06	9.25614e+06	1	Cellular Component:nucleus (GO:0005634)	--	--	--	--	--	--	IPR015021 [Domain of unknown function DUF1907]
G1LC30	GTP-binding nuclear protein Ran		8.54732e+06	7.4271e+06	5.76099e+07	1.9419e+07	4.76879e+07	3.66117e+06	2	Molecular Function:GTP binding (GO:0005525),Biological Process:small GTPase mediated signal transduction (GO:0007264)	GTP-binding nuclear protein Ran	--	ko03008 Ribosome biogenesis in eukaryotes ko03013 RNA transport ko05166 HTLV-I infection ko05169 Epstein-Barr virus infection	GTPase SAR1 family domain	R	General function prediction only ;	IPR001806 [Small GTPase superfamily]
D2H588	ATP:glycerol 3-phosphotransferase 5 (Fragment)	PANDA_005040	4.10492e+06	0	4.59182e+06	2.92838e+06	0	0	1	Biological Process:carbohydrate metabolic process (GO:0005975)	putative glycerol kinase 5	2.7.1.30	--	Glycerol kinase	C	Energy production and conversion ;	IPR018484 [Carbohydrate kinase, FGGY, N-terminal] ; IPR018485[Carbohydrate kinase, FGGY, C-terminal]
G1LS94	Proteasome subunit alpha type	PSMA2	5.10896e+06	2.42509e+06	7.15092e+07	2.36374e+07	1.00575e+08	6.063e+06	5	Molecular Function:endopeptidase activity (GO:0004175),Molecular Function:threonine-type endopeptidase activity (GO:0004298),Cellular Component:proteasome core complex (GO:0005839),Biological Process:ubiquitin-dependent protein catabolic process (GO:0006511),Biological Process:proteolysis involved in cellular protein catabolic process (GO:0051603)	20S proteasome subunit alpha 2	3.4.25.1	ko03050 Proteasome	20S proteasome, alpha and beta subunits	O	Posttranslational modification, protein turnover, chaperones ;	IPR000426 [Proteasome alpha-subunit, N-terminal domain] ; IPR001353[Proteasome, subunit alpha/beta]
G1LKE1	Complement component 8 subunit beta	C8B	8.00674e+06	1.44694e+07	5.80725e+06	5.02801e+07	9.91129e+06	1.79763e+07	1	Molecular Function:protein binding (GO:0005515)	complement component 8 subunit beta	--	ko04610 Complement and coagulation cascades ko05020 Prion diseases ko05146 Amoebiasis ko05322 Systemic lupus erythematosus	--	--	--	IPR002172 [Low-density lipoprotein (LDL) receptor class A repeat] ; IPR020864[Membrane attack complex component/perforin (MACPF) domain]
D2HWC9	TPR_REGION domain-containing protein (Fragment)	ST13	7.31108e+07	8.14077e+07	131338701	1.37213e+08	1.8085e+08	6.39186e+07	1	Molecular Function:protein binding (GO:0005515)	suppressor of tumorigenicity protein 13	--	--	Tetratricopeptide (TPR) repeat	R	General function prediction only ;	IPR019734 [Tetratricopeptide repeat]
D2I3L2	Peptidase S1 domain-containing protein (Fragment)	PANDA_020115	1.95761e+07	3.93126e+07	6010335	1.68039e+07	2.37744e+07	3.6397e+07	2	Molecular Function:serine-type endopeptidase activity (GO:0004252),Biological Process:proteolysis (GO:0006508)	kallikrein 15	3.4.21.-	--	Secreted trypsin-like serine protease	O	Posttranslational modification, protein turnover, chaperones ;	IPR001254 [Serine proteases, trypsin domain]
G1LTK2	Cystatin domain-containing protein	CST11	0	0	1.04975e+08	0	155859238	0	1	Molecular Function:cysteine-type endopeptidase inhibitor activity (GO:0004869)	cystatin-11	--	--	--	--	--	IPR000010 [Cystatin domain]
G1MF66	CKLF like MARVEL transmembrane domain containing 2	CMTM2	0	0	1.04491e+08	4.56925e+07	8.8276e+07	0	--	--	--	--	--	--	--	--	--
G1LEL6	SMB domain-containing protein	VTN	2.34443e+07	2.28864e+07	3.54413e+07	2.98073e+07	1.29574e+07	59585514	3	Molecular Function:scavenger receptor activity (GO:0005044),Biological Process:immune response (GO:0006955),Molecular Function:polysaccharide binding (GO:0030247)	vitronectin	--	ko04151 PI3K-Akt signaling pathway ko04510 Focal adhesion ko04512 ECM-receptor interaction ko04610 Complement and coagulation cascades ko05165 Human papillomavirus infection ko05205 Proteoglycans in cancer	--	--	--	IPR001212 [Somatomedin B domain] ; IPR018487[Hemopexin-like repeats]
G1LEL0	Dynactin subunit 2	DCTN2	0	0	8237794	0	7.15416e+06	0	--	--	dynactin 2	--	ko04962 Vasopressin-regulated water reabsorption ko05016 Huntington's disease	--	--	--	--
G1LU04	Uncharacterized protein	BPNT1	9.6537e+06	3.77649e+06	3.33657e+07	4.01612e+06	2.16537e+07	6.73218e+06	1	Biological Process:phosphatidylinositol phosphorylation (GO:0046854)	3'(2'), 5'-bisphosphate nucleotidase	3.1.3.7	ko00920 Sulfur metabolism ko01100 Metabolic pathways	3'-Phosphoadenosine 5'-phosphosulfate (PAPS) 3'-phosphatase	P	Inorganic ion transport and metabolism ;	IPR000760 [Inositol monophosphatase-like]
G1M5F0	Retinol-binding protein	RBP4	0	0	1.66446e+07	2.23735e+08	0	2.37006e+06	--	--	retinol-binding protein 4	--	--	--	--	--	IPR000566 [Lipocalin/cytosolic fatty-acid binding domain]
G1MIR3	Papilin, proteoglycan like sulfated glycoprotein	PAPLN	2.26273e+06	1.20644e+06	3134849	0	812562	4.07187e+06	4	Molecular Function:metalloendopeptidase activity (GO:0004222),Molecular Function:serine-type endopeptidase inhibitor activity (GO:0004867),Molecular Function:peptidase activity (GO:0008233),Cellular Component:extracellular matrix (GO:0031012)	--	--	--	Uncharacterized conserved protein YjdB, contains Ig-like domain	R	General function prediction only ;	IPR000884 [Thrombospondin type-1 (TSP1) repeat] ; IPR002223[Pancreatic trypsin inhibitor Kunitz domain] ; IPR010294[ADAM-TS Spacer 1] ; IPR010909[PLAC] ; IPR013098[Immunoglobulin I-set]
G1KZX8	Epoxide hydrolase 2	EPHX2	4.3955e+06	2.94307e+06	8.80841e+06	1.82578e+06	1.11034e+06	5.12549e+06	--	--	--	--	ko00590 Arachidonic acid metabolism ko01100 Metabolic pathways ko04146 Peroxisome	Lysophospholipase, alpha-beta hydrolase superfamily	I	Lipid transport and metabolism ;	IPR000073 [Alpha/beta hydrolase fold-1] ; IPR023214[HAD-like domain]
G1LET8	Serine/threonine-protein phosphatase	PPP1CB	0	0	0	0	8.22984e+06	0	1	Molecular Function:hydrolase activity (GO:0016787)	serine/threonine-protein phosphatase PP1 catalytic subunit	3.1.3.16	ko03015 mRNA surveillance pathway ko04022 cGMP-PKG signaling pathway ko04024 cAMP signaling pathway ko04114 Oocyte meiosis ko04218 Cellular senescence ko04261 Adrenergic signaling in cardiomyocytes ko04270 Vascular smooth muscle contraction ko04390 Hippo signaling pathway ko04510 Focal adhesion ko04611 Platelet activation ko04720 Long-term potentiation ko04728 Dopaminergic synapse ko04750 Inflamm…	Diadenosine tetraphosphatase ApaH/serine/threonine protein phosphatase, PP2A family	T	Signal transduction mechanisms ;	IPR004843 [Calcineurin-like phosphoesterase domain, ApaH type] ; IPR031675[Serine-threonine protein phosphatase, N-terminal]
D2HMQ1	NAD(P)H quinone dehydrogenase 1 (Fragment)	NQO1	1.39806e+07	1.11459e+07	3.96606e+07	1.6228e+07	4.00031e+07	1.48345e+07	--	--	NAD(P)H dehydrogenase (quinone)	1.6.5.2	ko00130 Ubiquinone and other terpenoid-quinone biosynthesis ko05200 Pathways in cancer ko05225 Hepatocellular carcinoma ko05418 Fluid shear stress and atherosclerosis	Putative NADPH-quinone reductase (modulator of drug activity B)	R	General function prediction only ;	IPR003680 [Flavodoxin-like fold]
D2H772	Polypeptide N-acetylgalactosaminyltransferase (Fragment)	PANDA_005970	1.72211e+07	3.73395e+07	5.99711e+07	7.31652e+06	3.66123e+07	3.91109e+07	--	--	polypeptide N-acetylgalactosaminyltransferase	2.4.1.41	ko00512 Mucin type O-glycan biosynthesis ko01100 Metabolic pathways	Glycosyltransferase, GT2 family	G	Carbohydrate transport and metabolism ;	IPR000772 [Ricin B, lectin domain] ; IPR001173[Glycosyltransferase 2-like]
G1MHK4	Phosphoglycolate phosphatase	PGP	0	0	50023457	3.74153e+07	7.19313e+07	2.16991e+07	--	--	--	--	ko00630 Glyoxylate and dicarboxylate metabolism ko01100 Metabolic pathways ko01200 Carbon metabolism	Ribonucleotide monophosphatase NagD, HAD superfamily	F	Nucleotide transport and metabolism ;	--
D2HPV1	Eukaryotic translation initiation factor 5A (Fragment)	PANDA_013848	1.00972e+07	1.40288e+07	38325194	2.53407e+07	2.84047e+07	1.59497e+07	6	Molecular Function:RNA binding (GO:0003723),Molecular Function:translation elongation factor activity (GO:0003746),Biological Process:translational frameshifting (GO:0006452),Molecular Function:ribosome binding (GO:0043022),Biological Process:positive regulation of translational elongation (GO:0045901),Biological Process:positive regulation of translational termination (GO:0045905)	translation initiation factor 5A	--	--	Translation elongation factor P (EF-P)/translation initiation factor 5A (eIF-5A)	J	Translation, ribosomal structure and biogenesis ;	IPR020189 [Translation elongation factor, IF5A C-terminal]
D2HV07	SRP54 domain-containing protein (Fragment)	SRPRA	4.05415e+07	3.87897e+07	7.66616e+07	4.57579e+07	3.67649e+07	4.20204e+07	6	Molecular Function:GTPase activity (GO:0003924),Molecular Function:signal recognition particle binding (GO:0005047),Molecular Function:GTP binding (GO:0005525),Cellular Component:signal recognition particle receptor complex (GO:0005785),Biological Process:SRP-dependent cotranslational protein targeting to membrane (GO:0006614),Biological Process:intracellular protein transport (GO:0006886)	signal recognition particle receptor subunit alpha	--	ko03060 Protein export	Signal recognition particle GTPase	U	Intracellular trafficking, secretion, and vesicular transport ;	IPR000897 [Signal recognition particle, SRP54 subunit, GTPase domain] ; IPR007222[Signal recognition particle receptor, alpha subunit, N-terminal] ; IPR013822[Signal recognition particle, SRP54 subunit, helical bundle]
G1M411	Glutathione-independent PGD synthase	PTGDS	9209017894	9754336307	1519579981	4901264685	3619357330	9469896855	--	--	prostaglandin-H2 D-isomerase	5.3.99.2	ko00590 Arachidonic acid metabolism ko01100 Metabolic pathways	--	--	--	IPR000566 [Lipocalin/cytosolic fatty-acid binding domain]
G1MC95	Glucosamine-6-phosphate isomerase	GNPDA2	1.4106e+08	1.3846e+08	8.37927e+07	1.63963e+08	1.25455e+08	1.30864e+08	1	Biological Process:carbohydrate metabolic process (GO:0005975)	glucosamine-6-phosphate deaminase	3.5.99.6	ko00520 Amino sugar and nucleotide sugar metabolism ko01100 Metabolic pathways	6-phosphogluconolactonase/Glucosamine-6-phosphate isomerase/deaminase	G	Carbohydrate transport and metabolism ;	IPR006148 [Glucosamine/galactosamine-6-phosphate isomerase]
G1M8N1	Trifunctional purine biosynthetic protein adenosine-3	GART	2.32383e+06	3.72725e+06	9.42796e+06	1.3191e+06	0	0	3	Molecular Function:phosphoribosylamine-glycine ligase activity (GO:0004637),Biological Process:biosynthetic process (GO:0009058),Biological Process:purine nucleobase biosynthetic process (GO:0009113)	--	--	ko00230 Purine metabolism ko00670 One carbon pool by folate ko01100 Metabolic pathways ko01523 Antifolate resistance	Phosphoribosylamine-glycine ligase	F	Nucleotide transport and metabolism ;	IPR002376 [Formyl transferase, N-terminal] ; IPR010918[AIR synthase-related protein, C-terminal domain] ; IPR016188[PurM-like, N-terminal domain] ; IPR020560[Phosphoribosylglycinamide synthetase, C-domain] ; IPR020561[Phosphoribosylglycinamide synthetase, ATP-grasp (A) domain] ; IPR020562[Phosphoribosylglycinamide synthetase, N-terminal]
G1LE20	Fructose-bisphosphate aldolase	ALDOC	2.20668e+07	2.84549e+07	47284764	2.57851e+07	3.13558e+07	2.37411e+07	2	Molecular Function:fructose-bisphosphate aldolase activity (GO:0004332),Biological Process:glycolytic process (GO:0006096)	fructose-bisphosphate aldolase, class I	4.1.2.13	ko00010 Glycolysis / Gluconeogenesis ko00030 Pentose phosphate pathway ko00051 Fructose and mannose metabolism ko01100 Metabolic pathways ko01200 Carbon metabolism ko01230 Biosynthesis of amino acids	Fructose-bisphosphate aldolase class 1	G	Carbohydrate transport and metabolism ;	IPR000741 [Fructose-bisphosphate aldolase, class-I]
G1LFU9	G protein subunit alpha 11	GNA11	8.99072e+06	7.31372e+06	1.51996e+07	8.38707e+06	1.63152e+07	4.97788e+06	5	Molecular Function:GTPase activity (GO:0003924),Molecular Function:signal transducer activity (GO:0004871),Biological Process:G-protein coupled receptor signaling pathway (GO:0007186),Molecular Function:guanyl nucleotide binding (GO:0019001),Molecular Function:G-protein beta/gamma-subunit complex binding (GO:0031683)	guanine nucleotide-binding protein subunit alpha-11	--	ko04020 Calcium signaling pathway ko04022 cGMP-PKG signaling pathway ko04270 Vascular smooth muscle contraction ko04540 Gap junction ko04725 Cholinergic synapse ko04730 Long-term depression ko04911 Insulin secretion ko04912 GnRH signaling pathway ko04925 Aldosterone synthesis and secretion ko05142 Chagas disease (American trypanosomiasis) ko05146 Amoebiasis ko05200 Pathways in cancer	--	--	--	IPR001019 [Guanine nucleotide binding protein (G-protein), alpha subunit]
G1LN82	Zona pellucida binding protein	ZPBP	0	0	42427356	3.90555e+07	5.07579e+07	0	2	Cellular Component:extracellular region (GO:0005576),Biological Process:binding of sperm to zona pellucida (GO:0007339)	--	--	--	--	--	--	IPR010857 [Zona-pellucida-binding]
D2H8Q9	LRRNT domain-containing protein (Fragment)	PRELP	0	4.73967e+06	0	3.0486e+07	3.56765e+06	0	1	Molecular Function:protein binding (GO:0005515)	proline arginine-rich end leucine-rich repeat protein	--	--	Leucine-rich repeat (LRR) protein	K	Transcription ;	IPR001611 [Leucine-rich repeat]
D2HJM2	Ephrin RBD domain-containing protein (Fragment)	EFNA1	1.19008e+08	1.11733e+08	81935387	7.26039e+07	1.85676e+08	1.15768e+08	1	Cellular Component:membrane (GO:0016020)	ephrin-A	--	ko04010 MAPK signaling pathway ko04014 Ras signaling pathway ko04015 Rap1 signaling pathway ko04151 PI3K-Akt signaling pathway ko04360 Axon guidance	--	--	--	IPR001799 [Ephrin receptor-binding domain]
D2I671	Aspartate aminotransferase (Fragment)	GOT1	6.27908e+06	7.59817e+06	5.32149e+07	2.14393e+07	5.16107e+07	0	2	Biological Process:biosynthetic process (GO:0009058),Molecular Function:pyridoxal phosphate binding (GO:0030170)	aspartate aminotransferase, cytoplasmic	2.6.1.1	ko00220 Arginine biosynthesis ko00250 Alanine, aspartate and glutamate metabolism ko00270 Cysteine and methionine metabolism ko00330 Arginine and proline metabolism ko00350 Tyrosine metabolism ko00360 Phenylalanine metabolism ko00400 Phenylalanine, tyrosine and tryptophan biosynthesis ko01100 Metabolic pathways ko01200 Carbon metabolism ko01210 2-Oxocarboxylic acid metabolism ko01230 Biosynthesis…	Aspartate/tyrosine/aromatic aminotransferase	E	Amino acid transport and metabolism ;	IPR004839 [Aminotransferase, class I/classII]
G1LXY7	Calcineurin-like phosphoesterase domain-containing protein 1	CPPED1	0	0	12623872	7.84284e+06	2.12343e+07	0	1	Molecular Function:hydrolase activity (GO:0016787)	serine/threonine-protein phosphatase CPPED1	3.1.3.16	--	3',5'-cyclic AMP phosphodiesterase CpdA	T	Signal transduction mechanisms ;	IPR004843 [Calcineurin-like phosphoesterase domain, ApaH type]
G1KZW2	Uncharacterized protein		3.93933e+08	3.74604e+08	532468710	2.86714e+08	2.85225e+08	316344015	--	--	--	--	--	--	--	--	--
G1M0B3	Insulin like growth factor binding protein 6	IGFBP6	1027912233	9.27668e+08	629948064	1385954670	8.77036e+08	8.99037e+08	3	Biological Process:regulation of cell growth (GO:0001558),Molecular Function:insulin-like growth factor binding (GO:0005520),Cellular Component:extracellular region (GO:0005576)	--	--	--	--	--	--	IPR000716 [Thyroglobulin type-1] ; IPR000867[Insulin-like growth factor-binding protein, IGFBP]
G1MF91	MFS domain-containing protein		6.35714e+06	2.56718e+07	2.64532e+08	1.1195e+08	1.76299e+08	6.77759e+06	3	Cellular Component:integral component of membrane (GO:0016021),Molecular Function:transmembrane transporter activity (GO:0022857),Biological Process:transmembrane transport (GO:0055085)	MFS transporter, SP family, solute carrier family 2 (facilitated glucose transporter), member 3	--	--	Predicted arabinose efflux permease, MFS family	G	Carbohydrate transport and metabolism ;	IPR005828 [Major facilitator, sugar transporter-like]
D2I241	Uncharacterized protein (Fragment)	PANDA_019420	2.38783e+08	2.02468e+08	166688848	2.3103e+08	1.75084e+08	2.44099e+08	--	--	--	--	--	--	--	--	--
G1M8V0	PKS_ER domain-containing protein	SORD	2.68461e+06	4.33072e+06	2.08883e+07	8.07662e+06	5.03831e+06	5.89893e+06	1	Biological Process:oxidation-reduction process (GO:0055114)	L-iditol 2-dehydrogenase	1.1.1.14	ko00040 Pentose and glucuronate interconversions ko00051 Fructose and mannose metabolism ko01100 Metabolic pathways	Threonine dehydrogenase or related Zn-dependent dehydrogenase	ER	Amino acid transport and metabolism ; General function prediction only ;	IPR013149 [Alcohol dehydrogenase, C-terminal] ; IPR013154[Alcohol dehydrogenase, N-terminal]
D2GUM5	Uncharacterized protein	PANDA_000353	1.24831e+06	1.84355e+06	0	0	0	0	3	Molecular Function:calcium ion binding (GO:0005509),Biological Process:homophilic cell adhesion via plasma membrane adhesion molecules (GO:0007156),Cellular Component:membrane (GO:0016020)	--	--	--	PKD repeat	S	Function unknown ;	IPR002126 [Cadherin] ; IPR013164[Cadherin, N-terminal] ; IPR032455[Cadherin, cytoplasmic C-terminal domain]
G1LMW3	Uncharacterized protein		0	0	3.27637e+07	7.97528e+06	1.86721e+07	0	2	Molecular Function:metalloendopeptidase activity (GO:0004222),Biological Process:proteolysis (GO:0006508)	--	--	--	--	--	--	IPR001590 [Peptidase M12B, ADAM/reprolysin] ; IPR001762[Disintegrin domain] ; IPR002870[Peptidase M12B, propeptide] ; IPR006586[ADAM, cysteine-rich]
G1LYT1	Collagen type III alpha 1 chain	COL3A1	6.21896e+06	4.64032e+06	45741847	3.48989e+07	2.07788e+07	4.08133e+06	2	Molecular Function:extracellular matrix structural constituent (GO:0005201),Molecular Function:protein binding (GO:0005515)	collagen, type I, alpha	--	ko04151 PI3K-Akt signaling pathway ko04510 Focal adhesion ko04512 ECM-receptor interaction ko04611 Platelet activation ko04926 Relaxin signaling pathway ko04933 AGE-RAGE signaling pathway in diabetic complications ko04974 Protein digestion and absorption ko05146 Amoebiasis ko05165 Human papillomavirus infection	Autotransporter adhesin	UW	Intracellular trafficking, secretion, and vesicular transport ; Extracellular structures ;	IPR000885 [Fibrillar collagen, C-terminal] ; IPR001007[VWFC domain] ; IPR008160[Collagen triple helix repeat]
G1LF02	Ectonucleotide pyrophosphatase/phosphodiesterase family member 5	ENPP5	2.35516e+06	5.18399e+06	38592265	9.8584e+06	5.98823e+06	1.54961e+06	1	Molecular Function:catalytic activity (GO:0003824)	ectonucleotide pyrophosphatase/phosphodiesterase family member 5	3.1.-.-	--	Predicted pyrophosphatase or phosphodiesterase, AlkP superfamily	R	General function prediction only ;	IPR002591 [Type I phosphodiesterase/nucleotide pyrophosphatase/phosphate transferase]
D2HV15	Uncharacterized protein (Fragment)	PANDA_016158	2.71049e+07	3.67245e+07	72588102	5.26288e+07	1.23102e+08	2.76834e+07	--	--	--	--	--	--	--	--	--
G1LS51	Uncharacterized protein	PPP1R2	0	0	9.46115e+06	4.18656e+06	5.14039e+07	0	3	Molecular Function:protein phosphatase inhibitor activity (GO:0004864),Biological Process:regulation of signal transduction (GO:0009966),Biological Process:regulation of phosphoprotein phosphatase activity (GO:0043666)	protein phosphatase inhibitor 2	--	--	--	--	--	IPR007062 [Protein phosphatase inhibitor 2 (IPP-2)]
G1L1C8	Proteasome subunit beta	PSMB4	6.6164e+06	0	2.76574e+07	2.60746e+07	8.88195e+07	7.17277e+06	3	Molecular Function:threonine-type endopeptidase activity (GO:0004298),Cellular Component:proteasome core complex (GO:0005839),Biological Process:proteolysis involved in cellular protein catabolic process (GO:0051603)	20S proteasome subunit beta 7	3.4.25.1	ko03050 Proteasome	20S proteasome, alpha and beta subunits	O	Posttranslational modification, protein turnover, chaperones ;	IPR001353 [Proteasome, subunit alpha/beta]
G1M216	Proteasome subunit alpha type	PSMA4	7.08151e+06	4.68277e+07	9.50869e+07	5.71621e+07	1.3929e+08	2.19097e+07	5	Molecular Function:endopeptidase activity (GO:0004175),Molecular Function:threonine-type endopeptidase activity (GO:0004298),Cellular Component:proteasome core complex (GO:0005839),Biological Process:ubiquitin-dependent protein catabolic process (GO:0006511),Biological Process:proteolysis involved in cellular protein catabolic process (GO:0051603)	20S proteasome subunit alpha 3	3.4.25.1	ko03050 Proteasome	20S proteasome, alpha and beta subunits	O	Posttranslational modification, protein turnover, chaperones ;	IPR000426 [Proteasome alpha-subunit, N-terminal domain] ; IPR001353[Proteasome, subunit alpha/beta]
G1LMV2	Uncharacterized protein		1.06154e+08	1.10766e+08	120932748	1.17425e+08	1.2801e+08	1.21548e+08	2	Cellular Component:lysosome (GO:0005764),Biological Process:neurogenesis (GO:0022008)	ceroid-lipofuscinosis neuronal protein 5	--	ko04142 Lysosome	--	--	--	IPR026138 [Ceroid-lipofuscinosis neuronal protein 5]
D2H1H9	Ribose-phosphate diphosphokinase (Fragment)	PRPS1L1	1.65485e+07	1.54745e+07	9738168	8.61697e+06	1.4521e+07	2.20034e+07	3	Molecular Function:magnesium ion binding (GO:0000287),Molecular Function:ribose phosphate diphosphokinase activity (GO:0004749),Biological Process:nucleotide biosynthetic process (GO:0009165)	--	--	--	Phosphoribosylpyrophosphate synthetase	FE	Nucleotide transport and metabolism ; Amino acid transport and metabolism ;	IPR005946 [Ribose-phosphate diphosphokinase] ; IPR029099[Ribose-phosphate pyrophosphokinase, N-terminal domain]
G1LGG4	Vacuolar protein sorting-associated protein 28 homolog	VPS28	3.31933e+07	2.55641e+07	1.51755e+07	2.32172e+07	1.92713e+07	3.91243e+07	--	--	ESCRT-I complex subunit VPS28	--	ko04144 Endocytosis	--	--	--	IPR007143 [Vacuolar protein sorting-associated, VPS28]
D2I616	26S proteasome non-ATPase regulatory subunit 13 (Fragment)	PSMD13	0	0	1.25248e+07	8.12936e+06	3.12518e+07	0	1	Molecular Function:protein binding (GO:0005515)	26S proteasome regulatory subunit N9	--	ko03050 Proteasome ko05169 Epstein-Barr virus infection	--	--	--	IPR000717 [Proteasome component (PCI) domain]
G1LPC4	AIR carboxylase		1.51403e+07	5.79587e+06	25793502	1.68901e+07	2.0082e+07	4.17943e+06	1	Biological Process:'de novo' IMP biosynthetic process (GO:0006189)	--	--	ko00230 Purine metabolism ko01100 Metabolic pathways	Phosphoribosylaminoimidazole-succinocarboxamide synthase	F	Nucleotide transport and metabolism ;	IPR000031 [PurE domain] ; IPR028923[SAICAR synthetase/ADE2, N-terminal]
G1LKB0	Phosphoacetylglucosamine mutase	PGM3	2.85149e+06	2.57628e+06	1.32402e+07	4.64535e+06	4.38833e+06	2.34846e+06	2	Biological Process:carbohydrate metabolic process (GO:0005975),Biological Process:organic substance metabolic process (GO:0071704)	phosphoacetylglucosamine mutase	5.4.2.3	ko00520 Amino sugar and nucleotide sugar metabolism ko01100 Metabolic pathways	Phosphomannomutase	G	Carbohydrate transport and metabolism ;	IPR005843 [Alpha-D-phosphohexomutase, C-terminal] ; IPR005844[Alpha-D-phosphohexomutase, alpha/beta/alpha domain I]
G1LSN3	Uncharacterized protein	LOC105234613	0	0	0	0	2.14797e+07	0	--	--	hemicentin	--	--	Outer membrane protein assembly factor BamB, contains PQQ-like beta-propeller repeat	M	Cell wall/membrane/envelope biogenesis ;	IPR000884 [Thrombospondin type-1 (TSP1) repeat] ; IPR013098[Immunoglobulin I-set]
G1LN02	Uncharacterized protein	LOC100473656	2.55717e+06	2.78323e+06	27556943	2.34163e+07	1.04764e+07	2.90312e+06	--	--	--	--	--	--	--	--	--
G1LYF1	HECT domain and ankyrin repeat containing E3 ubiquitin protein ligase 1	HACE1	4.168e+06	0	1.16392e+07	9.25998e+06	2.25165e+07	2.57782e+06	1	Molecular Function:ubiquitin-protein transferase activity (GO:0004842)	E3 ubiquitin-protein ligase HACE1	2.3.2.26	--	Ankyrin repeat	T	Signal transduction mechanisms ;	IPR000569 [HECT domain] ; IPR020683[Ankyrin repeat-containing domain]
G1L2E0	Bradykinin	KNG1	2.47836e+06	0	2.11002e+07	9.95602e+06	9.62093e+06	2.48465e+06	1	Molecular Function:cysteine-type endopeptidase inhibitor activity (GO:0004869)	kininogen	--	ko04610 Complement and coagulation cascades	ABC-type Zn2+ transport system, periplasmic component/surface adhesin	P	Inorganic ion transport and metabolism ;	IPR000010 [Cystatin domain]
G1LPV1	Uncharacterized protein	SUGT1	0	0	26461350	5.99557e+06	5.65473e+07	0	--	--	suppressor of G2 allele of SKP1	--	ko04621 NOD-like receptor signaling pathway	Tetratricopeptide (TPR) repeat	R	General function prediction only ;	IPR007052 [CS domain] ; IPR007699[SGS domain]
G1M9R1	Uncharacterized protein	RAB7A	7.60865e+07	7.40118e+07	4.54205e+07	2.20483e+07	3.50718e+07	8.5122e+07	2	Molecular Function:GTP binding (GO:0005525),Biological Process:small GTPase mediated signal transduction (GO:0007264)	Ras-related protein Rab-7A	--	ko04137 Mitophagy - animal ko04140 Autophagy - animal ko04144 Endocytosis ko04145 Phagosome ko05132 Salmonella infection ko05146 Amoebiasis ko05152 Tuberculosis	GTPase SAR1 family domain	R	General function prediction only ;	IPR001806 [Small GTPase superfamily]
D2GWP6	ADF-H domain-containing protein (Fragment)	COTL1	7.08939e+08	6.49101e+08	765946607	239367376	3.08185e+08	8.63586e+08	2	Molecular Function:actin binding (GO:0003779),Cellular Component:intracellular (GO:0005622)	--	--	--	--	--	--	IPR002108 [Actin-depolymerising factor homology domain]
G1LSS9	Exostosin like glycosyltransferase 2	EXTL2	3.21311e+07	3.25617e+07	149400034	3.40136e+07	5.45049e+07	3.14709e+07	3	Biological Process:glycosaminoglycan biosynthetic process (GO:0006024),Biological Process:heparan sulfate proteoglycan biosynthetic process (GO:0015012),Cellular Component:integral component of membrane (GO:0016021)	alpha-1,4-N-acetylglucosaminyltransferase EXTL2	2.4.1.223	ko00534 Glycosaminoglycan biosynthesis - heparan sulfate / heparin ko01100 Metabolic pathways	--	--	--	IPR015338 [Exostosin , C-terminal]
G1LJL6	Rac family small GTPase 1	RAC1	9.38223e+07	8.79976e+07	1.20057e+08	1.06296e+08	1.098e+08	8.551e+07	2	Molecular Function:GTP binding (GO:0005525),Biological Process:small GTPase mediated signal transduction (GO:0007264)	Ras-related C3 botulinum toxin substrate 1	--	ko04010 MAPK signaling pathway ko04014 Ras signaling pathway ko04015 Rap1 signaling pathway ko04024 cAMP signaling pathway ko04062 Chemokine signaling pathway ko04071 Sphingolipid signaling pathway ko04145 Phagosome ko04151 PI3K-Akt signaling pathway ko04310 Wnt signaling pathway ko04360 Axon guidance ko04370 VEGF signaling pathway ko04380 Osteoclast differentiation ko04510 Focal adhesion ko04520…	--	--	--	IPR001806 [Small GTPase superfamily]
G1LEH3	HECT-type E3 ubiquitin transferase	HUWE1	7.14202e+06	1.23348e+07	12117535	0	8.43871e+06	6.99364e+06	1	Molecular Function:ubiquitin-protein transferase activity (GO:0004842)	E3 ubiquitin-protein ligase HUWE1	2.3.2.26	ko04120 Ubiquitin mediated proteolysis	--	--	--	IPR000569 [HECT domain] ; IPR004170[WWE domain] ; IPR010309[E3 ubiquitin ligase, domain of unknown function DUF908] ; IPR010314[E3 ubiquitin ligase, domain of unknown function DUF913] ; IPR015940[Ubiquitin-associated domain] ; IPR025527[Domain of unknown function DUF4414]
G1LJG4	Ubiquitin carboxyl-terminal hydrolase	USP14	0	0	4384600	1.33529e+06	7.42508e+06	1.28936e+06	2	Biological Process:protein deubiquitination (GO:0016579),Molecular Function:thiol-dependent ubiquitinyl hydrolase activity (GO:0036459)	ubiquitin carboxyl-terminal hydrolase 14	3.4.19.12	--	--	--	--	IPR001394 [Peptidase C19, ubiquitin carboxyl-terminal hydrolase]
D2HEM9	Serpin family A member 3 (Fragment)	SERPINA3	0	0	4426401	2.51322e+07	3.9965e+06	3.89631e+06	--	--	serpin peptidase inhibitor, clade A	--	--	Serine protease inhibitor	O	Posttranslational modification, protein turnover, chaperones ;	IPR023796 [Serpin domain]
D2HA25	Carbonic anhydrase (Fragment)	PANDA_007228	2.95347e+08	2.69831e+08	1221850712	6.87767e+08	1086235968	3.36344e+08	--	--	carbonic anhydrase	4.2.1.1	ko00910 Nitrogen metabolism	Carbonic anhydrase	P	Inorganic ion transport and metabolism ;	IPR001148 [Alpha carbonic anhydrase]
G1LMQ6	Antioxidant 1 copper chaperone	ATOX1	4.50266e+07	4.87614e+07	1.28063e+08	3.58042e+07	7.53332e+07	4.12305e+07	2	Biological Process:metal ion transport (GO:0030001),Molecular Function:metal ion binding (GO:0046872)	copper chaperone	--	ko04978 Mineral absorption	--	--	--	IPR006121 [Heavy metal-associated domain, HMA]
G1M1D8	WAP domain-containing protein	WFDC10B	1.01909e+08	95804892	199873325	138096376	2.93554e+08	1.05941e+08	--	--	--	--	--	--	--	--	--
D2HAA9	ST8 alpha-N-acetyl-neuraminide alpha-2,8-sialyltransferase 4 (Fragment)	ST8SIA4	1.44732e+07	6.21715e+06	2.00861e+07	0	1.32106e+07	1.18046e+07	2	Biological Process:protein glycosylation (GO:0006486),Molecular Function:sialyltransferase activity (GO:0008373)	alpha-N-acetyl-neuraminate alpha-2,8-sialyltransferase (sialyltransferase 8D)	2.4.99.-	--	--	--	--	IPR001675 [Glycosyl transferase family 29]
G1L4P8	Cystathionine beta-synthase		7.74708e+06	1.20178e+07	1.053e+07	4.31448e+06	1.32623e+06	7.72861e+06	--	--	cystathionine beta-synthase	4.2.1.22	ko00260 Glycine, serine and threonine metabolism ko00270 Cysteine and methionine metabolism ko01100 Metabolic pathways ko01230 Biosynthesis of amino acids	CBS domain	T	Signal transduction mechanisms ;	IPR000644 [CBS domain] ; IPR001926[Tryptophan synthase beta subunit-like PLP-dependent enzyme]
D2HE42	Uncharacterized protein (Fragment)	PANDA_009032	0	0	1777382	0	3.31952e+06	0	2	Biological Process:protein targeting (GO:0006605),Biological Process:signal transduction (GO:0007165)	A-kinase anchor protein 12	--	--	--	--	--	IPR001573 [Protein kinase A anchoring, WSK motif]
G1LV79	UPAR/Ly6 domain-containing protein		5.33129e+08	5.5534e+08	4.48893e+08	4.47671e+08	5.54993e+08	4.84857e+08	--	--	--	--	--	--	--	--	IPR016054 [Ly-6 antigen/uPA receptor-like]
G8A3I2	Heat shock 27 kDa protein	HSPB1	4.78981e+07	4.69053e+07	50244262	1.97881e+07	3.69825e+07	4.83056e+07	--	--	heat shock protein beta-1	--	ko04010 MAPK signaling pathway ko04370 VEGF signaling pathway ko05146 Amoebiasis ko05169 Epstein-Barr virus infection	--	--	--	IPR002068 [Alpha crystallin/Hsp20 domain]
G1MG26	Thioredoxin domain containing 5	TXNDC5	1.01166e+07	1.49224e+07	1.16282e+07	1.03573e+07	4.3046e+06	1.46392e+07	1	Biological Process:cell redox homeostasis (GO:0045454)	thioredoxin domain-containing protein 5	--	ko04141 Protein processing in endoplasmic reticulum	Negative regulator of GroEL, contains thioredoxin-like and TPR-like domains	O	Posttranslational modification, protein turnover, chaperones ;	IPR013766 [Thioredoxin domain]
G1L8T4	Lactoylglutathione lyase	GLO1	1.4475e+07	1.6154e+07	9.59191e+07	4.89938e+07	1.35685e+08	1.31897e+07	--	--	lactoylglutathione lyase	4.4.1.5	ko00620 Pyruvate metabolism	Catechol 2,3-dioxygenase or other lactoylglutathione lyase family enzyme	Q	Secondary metabolites biosynthesis, transport and catabolism ;	IPR004360 [Glyoxalase/fosfomycin resistance/dioxygenase domain]
G1M4Y1	Aldo-keto reductase family 1 member A1	AKR1A1	9.81251e+06	1.6149e+07	3.51358e+07	1.5409e+07	1.81743e+07	1.78545e+07	--	--	alcohol dehydrogenase (NADP+)	1.1.1.2	ko00010 Glycolysis / Gluconeogenesis ko00040 Pentose and glucuronate interconversions ko00561 Glycerolipid metabolism ko01100 Metabolic pathways	Aldo/keto reductase, related to diketogulonate reductase	Q	Secondary metabolites biosynthesis, transport and catabolism ;	IPR023210 [NADP-dependent oxidoreductase domain]
G1LK15	Phosphohydroxythreonine aminotransferase	PSAT1	2.78843e+07	1.47538e+07	32530709	1.27823e+07	1.93732e+07	2.06002e+07	--	--	phosphoserine aminotransferase	2.6.1.52	ko00260 Glycine, serine and threonine metabolism ko00750 Vitamin B6 metabolism ko01100 Metabolic pathways ko01200 Carbon metabolism ko01230 Biosynthesis of amino acids	Phosphoserine aminotransferase	HE	Coenzyme transport and metabolism ; Amino acid transport and metabolism ;	IPR000192 [Aminotransferase class V domain]
G1M9Q4	26S proteasome non-ATPase regulatory subunit 6	PSMD6	0	0	2.9858e+06	2.38476e+06	3.02325e+06	0	1	Molecular Function:protein binding (GO:0005515)	26S proteasome regulatory subunit N7	--	ko03050 Proteasome ko05169 Epstein-Barr virus infection	--	--	--	IPR000717 [Proteasome component (PCI) domain] ; IPR019585[26S proteasome regulatory subunit Rpn7/COP9 signalosome complex subunit 1]
G1LJV9	Acyl-CoA synthetase bubblegum family member 2	ACSBG2	1.56189e+07	2.37596e+07	1.30373e+07	0	4.93112e+06	1.73977e+07	2	Molecular Function:catalytic activity (GO:0003824),Biological Process:metabolic process (GO:0008152)	long-chain-fatty-acid--CoA ligase ACSBG	6.2.1.3	ko00061 Fatty acid biosynthesis ko00071 Fatty acid degradation ko01100 Metabolic pathways ko01212 Fatty acid metabolism ko03320 PPAR signaling pathway ko04920 Adipocytokine signaling pathway	Long-chain acyl-CoA synthetase (AMP-forming)	I	Lipid transport and metabolism ;	IPR000873 [AMP-dependent synthetase/ligase]
G1LYK5	Interleukin 1 receptor accessory protein	IL1RAP	5.20466e+07	5.19367e+07	4.29846e+07	4.98428e+07	6.892e+07	5.16269e+07	2	Molecular Function:protein binding (GO:0005515),Biological Process:signal transduction (GO:0007165)	interleukin 1 receptor accessory protein	--	ko04010 MAPK signaling pathway ko04060 Cytokine-cytokine receptor interaction ko04659 Th17 cell differentiation ko04750 Inflammatory mediator regulation of TRP channels	--	--	--	IPR000157 [Toll/interleukin-1 receptor homology (TIR) domain]
G1M1H6	Glycerol kinase	GK5	4.9195e+06	5.27069e+06	3.26956e+06	3.61649e+06	0	6.28936e+06	1	Biological Process:carbohydrate metabolic process (GO:0005975)	putative glycerol kinase 5	2.7.1.30	--	Glycerol kinase	C	Energy production and conversion ;	IPR018484 [Carbohydrate kinase, FGGY, N-terminal] ; IPR018485[Carbohydrate kinase, FGGY, C-terminal]
D2HNF5	Uncharacterized protein (Fragment)	PANDA_013219	0	0	5.0408e+08	1.97568e+08	3.74178e+08	0	--	--	--	--	--	--	--	--	IPR016054 [Ly-6 antigen/uPA receptor-like]
G1M7K6	Inositol-1-monophosphatase	IMPA1	9.96277e+06	1.06467e+07	2.93229e+07	4.59446e+07	9.01637e+07	1.16967e+07	1	Biological Process:phosphatidylinositol phosphorylation (GO:0046854)	myo-inositol-1(or 4)-monophosphatase	3.1.3.25	ko00562 Inositol phosphate metabolism ko01100 Metabolic pathways ko04070 Phosphatidylinositol signaling system	Archaeal fructose-1,6-bisphosphatase or related enzyme of inositol monophosphatase family	G	Carbohydrate transport and metabolism ;	IPR000760 [Inositol monophosphatase-like]
D2HRE4	Actin-depolymerizing factor (Fragment)	PANDA_014558	4.95783e+06	3.1578e+06	29845700	2.86436e+07	1.32009e+07	0	2	Molecular Function:actin binding (GO:0003779),Cellular Component:intracellular (GO:0005622)	destrin (actin-depolymerizing factor)	--	--	--	--	--	IPR002108 [Actin-depolymerising factor homology domain]
G1MFH6	Uncharacterized protein	RAB1B	2.0985e+06	5.62429e+06	1.28561e+07	1.60871e+07	4.96958e+06	0	2	Molecular Function:GTP binding (GO:0005525),Biological Process:small GTPase mediated signal transduction (GO:0007264)	Ras-related protein Rab-1B	--	ko05134 Legionellosis	GTPase SAR1 family domain	R	General function prediction only ;	IPR001806 [Small GTPase superfamily]
G1MMN8	Uncharacterized protein		0	0	4.30996e+07	2.13159e+07	3.53892e+07	0	2	Molecular Function:metalloendopeptidase activity (GO:0004222),Biological Process:proteolysis (GO:0006508)	disintegrin and metalloproteinase domain-containing protein 1	3.4.24.-	--	--	--	--	IPR001590 [Peptidase M12B, ADAM/reprolysin] ; IPR001762[Disintegrin domain] ; IPR002870[Peptidase M12B, propeptide] ; IPR006586[ADAM, cysteine-rich]
D2HXR3	Polypeptide N-acetylgalactosaminyltransferase (Fragment)	PANDA_017448	1.44289e+07	2.02428e+07	2.08397e+07	4.34635e+06	1.4552e+07	1.0934e+07	--	--	polypeptide N-acetylgalactosaminyltransferase	2.4.1.41	ko00512 Mucin type O-glycan biosynthesis ko01100 Metabolic pathways	Uncharacterized conserved protein RhaS, contains 28 RHS repeats	R	General function prediction only ;	IPR000772 [Ricin B, lectin domain] ; IPR001173[Glycosyltransferase 2-like]
D2H256	Dynein light chain (Fragment)	DYNLL2	0	0	29773110	2.96005e+07	2.16136e+07	0	2	Biological Process:microtubule-based process (GO:0007017),Cellular Component:dynein complex (GO:0030286)	dynein light chain LC8-type	--	ko04962 Vasopressin-regulated water reabsorption	--	--	--	IPR001372 [Dynein light chain, type 1/2]
G1MA70	Uncharacterized protein	ADAM32	0	0	22543822	1.01837e+07	3.47179e+07	0	2	Molecular Function:metalloendopeptidase activity (GO:0004222),Biological Process:proteolysis (GO:0006508)	disintegrin and metalloproteinase domain-containing protein 32	3.4.24.-	--	--	--	--	IPR001590 [Peptidase M12B, ADAM/reprolysin] ; IPR001762[Disintegrin domain] ; IPR002870[Peptidase M12B, propeptide]
G1LQY1	Glycoprotein 2	GP2	0	0	0	5.66781e+07	0	0	--	--	pancreatic secretory granule membrane major glycoprotein GP2	--	--	--	--	--	IPR001507 [Zona pellucida domain]
D2I235	Uncharacterized protein (Fragment)	PANDA_019411	0	0	1.1392e+07	0	5.36928e+06	0	2	Molecular Function:ATP binding (GO:0005524),Molecular Function:ATPase activity (GO:0016887)	ATP-binding cassette, subfamily A (ABC1), member 3	--	ko02010 ABC transporters	ABC-type multidrug transport system, ATPase component	V	Defense mechanisms ;	IPR003439 [ABC transporter-like]
G1LS26	BCL2-associated athanogene 6	BAG6	0	0	7.87205e+06	2.74888e+06	7.73431e+06	0	1	Molecular Function:protein binding (GO:0005515)	--	--	--	Ubiquitin	O	Posttranslational modification, protein turnover, chaperones ;	IPR000626 [Ubiquitin domain] ; IPR021925[Protein of unknown function DUF3538]
G1L5A4	Opioid binding protein/cell adhesion molecule like	OPCML	2.00464e+07	16459725	30286771	5.24415e+07	1.11726e+08	1.08527e+07	--	--	opioid binding protein/cell adhesion molecule-like	--	--	Uncharacterized conserved protein YjdB, contains Ig-like domain	R	General function prediction only ;	IPR013098 [Immunoglobulin I-set]
G1LW81	Stratifin	SFN	0	0	3.67821e+06	2.58069e+06	1.09667e+07	1.90098e+06	--	--	stratifin	--	ko04110 Cell cycle ko04115 p53 signaling pathway ko04960 Aldosterone-regulated sodium reabsorption	--	--	--	IPR023410 [14-3-3 domain]
G1MAB6	Acetyl-CoA acetyltransferase 2	ACAT2	2.73254e+06	2.51333e+06	1.11709e+07	1.02651e+07	4.42203e+07	2.09756e+06	1	Biological Process:metabolic process (GO:0008152)	acetyl-CoA C-acetyltransferase	2.3.1.9	ko00071 Fatty acid degradation ko00072 Synthesis and degradation of ketone bodies ko00280 Valine, leucine and isoleucine degradation ko00310 Lysine degradation ko00380 Tryptophan metabolism ko00620 Pyruvate metabolism ko00630 Glyoxylate and dicarboxylate metabolism ko00640 Propanoate metabolism ko00650 Butanoate metabolism ko00900 Terpenoid backbone biosynthesis ko01100 Metabolic pathways ko01200…	Acetyl-CoA acetyltransferase	I	Lipid transport and metabolism ;	IPR020616 [Thiolase, N-terminal] ; IPR020617[Thiolase, C-terminal]
G1LN15	Uncharacterized protein	PLA2G15	8.40581e+06	2.38604e+06	7.66852e+06	9.90542e+06	1.05097e+07	8.91384e+06	2	Biological Process:lipid metabolic process (GO:0006629),Molecular Function:O-acyltransferase activity (GO:0008374)	lysophospholipase III	3.1.1.5	ko00564 Glycerophospholipid metabolism ko04142 Lysosome	Triacylglycerol esterase/lipase EstA, alpha/beta hydrolase fold	I	Lipid transport and metabolism ;	IPR003386 [Lecithin:cholesterol/phospholipid:diacylglycerol acyltransferase]
G1L6X6	Proteasome subunit alpha type	PSMA3	5.40651e+06	4.60759e+06	6.09021e+07	5.2166e+07	1.04056e+08	8.61431e+06	5	Molecular Function:endopeptidase activity (GO:0004175),Molecular Function:threonine-type endopeptidase activity (GO:0004298),Cellular Component:proteasome core complex (GO:0005839),Biological Process:ubiquitin-dependent protein catabolic process (GO:0006511),Biological Process:proteolysis involved in cellular protein catabolic process (GO:0051603)	20S proteasome subunit alpha 7	3.4.25.1	ko03050 Proteasome	20S proteasome, alpha and beta subunits	O	Posttranslational modification, protein turnover, chaperones ;	IPR000426 [Proteasome alpha-subunit, N-terminal domain] ; IPR001353[Proteasome, subunit alpha/beta]
G1MJV6	Beta-defensin		2.63657e+07	3.66589e+07	48760566	5.54927e+07	2.07632e+08	2.80069e+07	2	Cellular Component:extracellular region (GO:0005576),Biological Process:innate immune response (GO:0045087)	--	--	--	--	--	--	IPR025933 [Beta-defensin]
G1LDG5	Uncharacterized protein		0	0	0	1.58975e+08	6.33743e+07	0	--	--	deleted in malignant brain tumors 1 protein	--	ko04970 Salivary secretion	--	--	--	IPR000859 [CUB domain] ; IPR001507[Zona pellucida domain]
G1LV35	Protocadherin 7	PCDH7	1.5406e+07	1.03846e+07	27077917	1.32921e+07	2.30674e+07	1.54694e+07	3	Molecular Function:calcium ion binding (GO:0005509),Biological Process:homophilic cell adhesion via plasma membrane adhesion molecules (GO:0007156),Cellular Component:membrane (GO:0016020)	protocadherin delta 1	--	--	Large exoprotein involved in heme utilization or adhesion	U	Intracellular trafficking, secretion, and vesicular transport ;	IPR002126 [Cadherin] ; IPR013164[Cadherin, N-terminal] ; IPR013585[Protocadherin]
D2H0E6	Uncharacterized protein (Fragment)	PANDA_002891	8.05061e+06	7.919e+06	14660649	2.24531e+06	7.24689e+06	8.0501e+06	1	Molecular Function:RNA binding (GO:0003723)	poly(rC)-binding protein 1	--	ko03040 Spliceosome ko04216 Ferroptosis	--	--	--	IPR004088 [K Homology domain, type 1]
G1LA46	F-actin-capping protein subunit alpha	CAPZA1	1.24388e+07	5.52951e+06	32357702	1.5316e+07	1.37456e+07	1.01659e+07	2	Cellular Component:F-actin capping protein complex (GO:0008290),Biological Process:barbed-end actin filament capping (GO:0051016)	capping protein (actin filament) muscle Z-line, alpha	--	ko04144 Endocytosis	--	--	--	IPR002189 [F-actin-capping protein subunit alpha]
G1L5U7	Uncharacterized protein		1.36464e+07	1.07201e+07	4.86699e+07	2.46127e+07	5.6391e+07	1.40339e+07	2	Molecular Function:metalloendopeptidase activity (GO:0004222),Biological Process:proteolysis (GO:0006508)	--	--	--	--	--	--	IPR001590 [Peptidase M12B, ADAM/reprolysin] ; IPR001762[Disintegrin domain] ; IPR002870[Peptidase M12B, propeptide] ; IPR006586[ADAM, cysteine-rich]
D2GUY3	Uncharacterized protein (Fragment)	TPM4	7.68289e+06	8.29952e+06	2.00464e+07	8.90434e+06	7.67882e+06	6.50162e+06	--	--	tropomyosin 2	--	ko04260 Cardiac muscle contraction ko04261 Adrenergic signaling in cardiomyocytes ko05410 Hypertrophic cardiomyopathy (HCM) ko05414 Dilated cardiomyopathy (DCM)	Chromosome segregation ATPase	D	Cell cycle control, cell division, chromosome partitioning ;	IPR000533 [Tropomyosin]
D2H9F9	NTF2 domain-containing protein (Fragment)	NUTF2	7.44884e+06	1.20827e+07	41917496	5.52412e+07	1.04788e+08	1.03215e+07	2	Cellular Component:intracellular (GO:0005622),Biological Process:transport (GO:0006810)	--	--	--	--	--	--	IPR002075 [Nuclear transport factor 2]
G1LIL0	Membrane bound transcription factor peptidase, site 1	MBTPS1	6.76435e+06	1.33704e+07	5.33612e+07	6.41683e+06	1.24314e+07	9.86212e+06	2	Molecular Function:serine-type endopeptidase activity (GO:0004252),Biological Process:proteolysis (GO:0006508)	membrane-bound transcription factor site-1 protease	3.4.21.112	ko04141 Protein processing in endoplasmic reticulum	Serine protease, subtilisin family	O	Posttranslational modification, protein turnover, chaperones ;	IPR000209 [Peptidase S8/S53 domain]
G1LTK9	C2 domain-containing protein	CPNE1	3.78705e+06	4.96218e+06	14675011	6.7455e+06	2.44771e+06	5.88891e+06	1	Molecular Function:protein binding (GO:0005515)	--	--	--	Ca2+-dependent lipid-binding protein, contains C2 domain	R	General function prediction only ;	IPR000008 [C2 domain] ; IPR010734[Copine]
G1LE10	Uncharacterized protein		4.14251e+07	3.85209e+07	1.52021e+06	5.82355e+07	3.41937e+06	3.81002e+07	--	--	--	--	--	--	--	--	--
G1LC54	Vesicle-fusing ATPase	NSF	1.47689e+07	4.24111e+06	3.47232e+07	1.85724e+07	3.73844e+07	9.43731e+06	1	Molecular Function:ATP binding (GO:0005524)	vesicle-fusing ATPase	3.6.4.6	ko04721 Synaptic vesicle cycle ko04727 GABAergic synapse ko04962 Vasopressin-regulated water reabsorption	ATP-dependent 26S proteasome regulatory subunit	O	Posttranslational modification, protein turnover, chaperones ;	IPR003338 [CDC48, N-terminal subdomain] ; IPR003959[ATPase, AAA-type, core] ; IPR004201[CDC48, domain 2]
G1LM37	Vesicle-fusing ATPase		3.98374e+06	0	0	0	0	0	1	Molecular Function:ATP binding (GO:0005524)	vacuolar protein-sorting-associated protein 4	--	ko04144 Endocytosis ko04217 Necroptosis	AAA+-type ATPase, SpoVK/Ycf46/Vps4 family	MDT	Cell wall/membrane/envelope biogenesis ; Cell cycle control, cell division, chromosome partitioning ; Signal transduction mechanisms ;	IPR003959 [ATPase, AAA-type, core] ; IPR007330[MIT] ; IPR015415[Vps4 oligomerisation, C-terminal]
G1LGV7	Uncharacterized protein		2.20878e+06	5.0503e+06	16073838	1.13826e+07	2.98332e+07	0	2	Molecular Function:metalloendopeptidase activity (GO:0004222),Biological Process:proteolysis (GO:0006508)	--	--	--	--	--	--	IPR001590 [Peptidase M12B, ADAM/reprolysin] ; IPR001762[Disintegrin domain] ; IPR002870[Peptidase M12B, propeptide] ; IPR006586[ADAM, cysteine-rich]
G1L1S3	Uncharacterized protein	PLA2R1	8.23486e+06	1.00088e+07	1.07067e+07	3.01502e+06	7.17885e+06	6.29504e+06	--	--	mannose receptor, C type	--	ko04145 Phagosome ko05152 Tuberculosis	Uncharacterized conserved protein RhaS, contains 28 RHS repeats	R	General function prediction only ;	IPR000562 [Fibronectin, type II, collagen-binding] ; IPR001304[C-type lectin-like]
G1M7J6	Heparan sulfate proteoglycan 2	HSPG2	2.66446e+08	2.40703e+08	126541080	2.3578e+08	1.86871e+08	2.67696e+08	1	Molecular Function:protein binding (GO:0005515)	heparan sulfate proteoglycan 2 (perlecan)	--	ko04512 ECM-receptor interaction ko05161 Hepatitis B ko05205 Proteoglycans in cancer	Outer membrane protein assembly factor BamB, contains PQQ-like beta-propeller repeat	M	Cell wall/membrane/envelope biogenesis ;	IPR000034 [Laminin IV] ; IPR000742[EGF-like domain] ; IPR001791[Laminin G domain] ; IPR002049[Laminin EGF domain] ; IPR002172[Low-density lipoprotein (LDL) receptor class A repeat] ; IPR007110[Immunoglobulin-like domain] ; IPR013098[Immunoglobulin I-set]
G1MDZ0	Uncharacterized protein	PPP1R7	6.56569e+06	5.60868e+06	31696729	2.09758e+07	3.83555e+07	6.38661e+06	--	--	protein phosphatase 1 regulatory subunit 7	--	--	Leucine-rich repeat (LRR) protein	K	Transcription ;	--
G1MB41	Peptidyl-prolyl cis-trans isomerase	PPIC	5.99704e+06	1.17169e+07	19499343	6.63976e+07	2.94183e+07	7.03685e+06	3	Biological Process:protein peptidyl-prolyl isomerization (GO:0000413),Molecular Function:peptidyl-prolyl cis-trans isomerase activity (GO:0003755),Biological Process:protein folding (GO:0006457)	peptidyl-prolyl isomerase C (cyclophilin C)	5.2.1.8	--	Peptidyl-prolyl cis-trans isomerase (rotamase) - cyclophilin family	O	Posttranslational modification, protein turnover, chaperones ;	IPR002130 [Cyclophilin-type peptidyl-prolyl cis-trans isomerase domain]
G1MCS9	Semaphorin 3C	SEMA3C	1.23634e+07	5.87034e+06	6395717	1.10207e+07	1.47504e+07	4.26101e+06	1	Molecular Function:protein binding (GO:0005515)	semaphorin 3	--	ko04360 Axon guidance	--	--	--	IPR001627 [Sema domain]
G1LSE4	Podocan	PODN	1.07646e+07	1.3629e+07	9.21737e+06	3.2319e+07	1.44501e+07	8.18958e+06	1	Molecular Function:protein binding (GO:0005515)	--	--	--	Leucine-rich repeat (LRR) protein	K	Transcription ;	IPR001611 [Leucine-rich repeat] ; IPR026906[Leucine rich repeat 5]
D2GW79	Uncharacterized protein (Fragment)	EHD4	6.33473e+06	6.11371e+06	8.50722e+06	7.9188e+06	3.30593e+06	6.60971e+06	1	Molecular Function:protein binding (GO:0005515)	EH domain-containing protein 4	--	ko04144 Endocytosis	Replication fork clamp-binding protein CrfC (dynamin-like GTPase family)	L	Replication, recombination and repair ;	IPR000261 [EH domain] ; IPR022812[Dynamin superfamily] ; IPR031692[EH domain-containing protein, N-terminal]
G1L5K3	Bridging integrator 2	BIN2	0	0	7316324	3.37403e+06	9.59091e+06	0	2	Molecular Function:protein binding (GO:0005515),Cellular Component:cytoplasm (GO:0005737)	bridging integrator 2	--	--	--	--	--	IPR004148 [BAR domain]
G1M307	Gluconolactonase	RGN	2.40739e+07	1.49249e+07	25908928	1.05873e+07	1.9158e+07	1.51218e+07	--	--	gluconolactonase	3.1.1.17	ko00030 Pentose phosphate pathway ko00053 Ascorbate and aldarate metabolism ko01100 Metabolic pathways ko01200 Carbon metabolism	Sugar lactone lactonase YvrE	G	Carbohydrate transport and metabolism ;	IPR013658 [SMP-30/Gluconolactonase/LRE-like region]
G1LWF3	ATP-dependent 6-phosphofructokinase	PFKL	0	0	0	3.27703e+06	0	0	2	Molecular Function:6-phosphofructokinase activity (GO:0003872),Biological Process:glycolytic process (GO:0006096)	6-phosphofructokinase 1	2.7.1.11	ko00010 Glycolysis / Gluconeogenesis ko00030 Pentose phosphate pathway ko00051 Fructose and mannose metabolism ko00052 Galactose metabolism ko01100 Metabolic pathways ko01200 Carbon metabolism ko01230 Biosynthesis of amino acids ko03018 RNA degradation ko04152 AMPK signaling pathway ko05230 Central carbon metabolism in cancer	6-phosphofructokinase	G	Carbohydrate transport and metabolism ;	IPR000023 [Phosphofructokinase domain]
D2HJS0	EF-hand domain-containing protein (Fragment)	PANDA_011571	3.0494e+07	3.43255e+07	246768605	1.3024e+08	1.60234e+08	3.12307e+07	1	Molecular Function:calcium ion binding (GO:0005509)	--	--	--	--	--	--	IPR002048 [EF-hand domain] ; IPR013787[S100/CaBP-9k-type, calcium binding, subdomain]
D2I5D8	Dynein light chain (Fragment)	DYNLL1	0	0	30282740	1.62972e+07	3.09679e+07	0	2	Biological Process:microtubule-based process (GO:0007017),Cellular Component:dynein complex (GO:0030286)	dynein light chain LC8-type	--	ko04962 Vasopressin-regulated water reabsorption	--	--	--	IPR001372 [Dynein light chain, type 1/2]
D2I8L4	Uncharacterized protein (Fragment)	PANDA_022448	0	0	1.0573e+07	3.54632e+06	3.76067e+06	0	2	Molecular Function:metalloendopeptidase activity (GO:0004222),Biological Process:proteolysis (GO:0006508)	disintegrin and metalloproteinase domain-containing protein 20	3.4.24.-	--	--	--	--	IPR001590 [Peptidase M12B, ADAM/reprolysin] ; IPR002870[Peptidase M12B, propeptide]
D2HYB8	Uncharacterized protein (Fragment)	RAB2B	0	0	6.50471e+06	3.89159e+06	5.85336e+06	0	2	Molecular Function:GTP binding (GO:0005525),Biological Process:small GTPase mediated signal transduction (GO:0007264)	Ras-related protein Rab-2B	--	--	GTPase SAR1 family domain	R	General function prediction only ;	IPR001806 [Small GTPase superfamily]
G1M1F9	Acyl-peptide hydrolase	APEH	1.16219e+07	0	1.05744e+07	0	1.55037e+07	3.75603e+06	2	Biological Process:proteolysis (GO:0006508),Molecular Function:serine-type peptidase activity (GO:0008236)	acylaminoacyl-peptidase	3.4.19.1	--	Dipeptidyl aminopeptidase/acylaminoacyl peptidase	E	Amino acid transport and metabolism ;	IPR001375 [Peptidase S9, prolyl oligopeptidase, catalytic domain]
G1LFR9	Annexin	ANXA3	6.24885e+06	5.30859e+06	9.70169e+06	1.98845e+06	4.37321e+06	8.96491e+06	2	Molecular Function:calcium ion binding (GO:0005509),Molecular Function:calcium-dependent phospholipid binding (GO:0005544)	annexin A3	--	--	--	--	--	IPR018502 [Annexin repeat]
G1LJ41	Protein NDRG2	NDRG2	7.05262e+06	6.99647e+06	2.71066e+07	3.66996e+06	5.54301e+06	5.47808e+06	--	--	--	--	--	Pimeloyl-ACP methyl ester carboxylesterase	HR	Coenzyme transport and metabolism ; General function prediction only ;	IPR004142 [NDRG]
G1LGN8	Sperm acrosome membrane-associated protein 3	SPACA3	0	0	6.21408e+07	4.9507e+07	6.63431e+07	0	--	--	--	--	--	--	--	--	IPR001916 [Glycoside hydrolase, family 22]
G1M165	Uncharacterized protein	MYG1	0	0	1.09162e+07	0	5.12363e+07	0	--	--	--	--	--	Uncharacterized protein, UPF0160 family	S	Function unknown ;	IPR003226 [Metal-dependent protein hydrolase]
D2H345	Uncharacterized protein (Fragment)	PANDA_004079	4.61255e+07	2.84492e+07	3.62053e+07	2.37846e+07	2.31383e+07	2.55839e+07	1	Molecular Function:calcium ion binding (GO:0005509)	myosin light chain 6	--	ko04270 Vascular smooth muscle contraction ko04530 Tight junction ko04921 Oxytocin signaling pathway	Ca2+-binding protein, EF-hand superfamily	T	Signal transduction mechanisms ;	IPR002048 [EF-hand domain]
G1LCQ7	Nudix hydrolase 5	NUDT5	0	0	1.78128e+07	5.13561e+06	2.30999e+07	0	1	Molecular Function:hydrolase activity (GO:0016787)	--	--	ko00230 Purine metabolism	8-oxo-dGTP pyrophosphatase MutT and related house-cleaning NTP pyrophosphohydrolases, NUDIX family	V	Defense mechanisms ;	IPR000086 [NUDIX hydrolase domain]
G1L073	ATPase H+ transporting accessory protein 1	ATP6AP1	8.28413e+06	8.64573e+06	1.37376e+07	1.13723e+07	9.82133e+06	1.13451e+07	1	Biological Process:ATP hydrolysis coupled proton transport (GO:0015991)	V-type H+-transporting ATPase S1 subunit	--	ko00190 Oxidative phosphorylation ko01100 Metabolic pathways ko04142 Lysosome ko04145 Phagosome ko05152 Tuberculosis ko05161 Hepatitis B ko05323 Rheumatoid arthritis	--	--	--	IPR008388 [ATPase, V1 complex, subunit S1]
G1LXJ7	Serine/threonine kinase 26	STK26	2.65603e+06	7.61135e+06	2.59938e+07	1.91768e+07	1.62296e+07	5.92237e+06	3	Molecular Function:protein kinase activity (GO:0004672),Molecular Function:ATP binding (GO:0005524),Biological Process:protein phosphorylation (GO:0006468)	serine/threonine-protein kinase 24/25/MST4	2.7.11.1	--	Serine/threonine protein kinase	T	Signal transduction mechanisms ;	IPR000719 [Protein kinase domain]
G1LVI6	ESCRT-I complex subunit MVB12A	MVB12A	2.59638e+07	2.38506e+07	1.14388e+07	1.83594e+07	1.5423e+07	2.38995e+07	1	Cellular Component:ESCRT I complex (GO:0000813)	ESCRT-I complex subunit MVB12	--	ko04144 Endocytosis	--	--	--	IPR018798 [Multivesicular body subunit 12]
G1LBE3	Hexose-6-phosphate dehydrogenase/glucose 1-dehydrogenase	H6PD	4.84714e+06	0	5.41305e+06	2.27262e+06	2.24702e+06	1.8179e+06	5	Molecular Function:glucose-6-phosphate dehydrogenase activity (GO:0004345),Biological Process:carbohydrate metabolic process (GO:0005975),Biological Process:glucose metabolic process (GO:0006006),Molecular Function:NADP binding (GO:0050661),Biological Process:oxidation-reduction process (GO:0055114)	--	--	ko00030 Pentose phosphate pathway ko01100 Metabolic pathways ko01200 Carbon metabolism	Glucose-6-phosphate 1-dehydrogenase	G	Carbohydrate transport and metabolism ;	IPR006148 [Glucosamine/galactosamine-6-phosphate isomerase] ; IPR022674[Glucose-6-phosphate dehydrogenase, NAD-binding] ; IPR022675[Glucose-6-phosphate dehydrogenase, C-terminal]
D2I568	Uncharacterized protein (Fragment)	PANDA_020803	1.69718e+06	0	1.58076e+07	6.57204e+06	3.87487e+07	0	1	Molecular Function:protein binding (GO:0005515)	UBX domain-containing protein 1	--	ko04141 Protein processing in endoplasmic reticulum	--	--	--	IPR001012 [UBX domain] ; IPR012989[SEP domain]
G1M2V5	Calpain inhibitor	CAST	0	0	2.58371e+06	1.56565e+06	4.88834e+06	0	--	--	calpastatin	--	--	--	--	--	IPR001259 [Proteinase inhibitor I27, calpastatin]
G1MAG4	ST3 beta-galactoside alpha-2,3-sialyltransferase 6	ST3GAL6	2.19926e+07	2.18353e+07	6.95205e+06	1.51245e+06	9.65576e+06	2.18251e+07	2	Biological Process:protein glycosylation (GO:0006486),Molecular Function:sialyltransferase activity (GO:0008373)	neolactotetraosylceramide alpha-2,3-sialyltransferase (sialyltransferase 10)	2.4.99.6	ko00601 Glycosphingolipid biosynthesis - lacto and neolacto series ko01100 Metabolic pathways	--	--	--	IPR001675 [Glycosyl transferase family 29]
G1LX02	Uncharacterized protein		0	0	7.22713e+06	0	0	1.19515e+06	1	Molecular Function:copper ion binding (GO:0005507)	ceruloplasmin	1.16.3.1	ko00860 Porphyrin and chlorophyll metabolism ko04216 Ferroptosis	Multicopper oxidase with three cupredoxin domains (includes cell division protein FtsP and spore coat protein CotA)	DPM	Cell cycle control, cell division, chromosome partitioning ; Inorganic ion transport and metabolism ; Cell wall/membrane/envelope biogenesis ;	IPR011707 [Multicopper oxidase, type 3]
G1MI46	Thioredoxin	TXN	1.21816e+08	1.3593e+08	1.89086e+08	1.38863e+08	2.27738e+08	1.37183e+08	1	Biological Process:cell redox homeostasis (GO:0045454)	thioredoxin 1	--	ko04621 NOD-like receptor signaling pathway ko05418 Fluid shear stress and atherosclerosis	Negative regulator of GroEL, contains thioredoxin-like and TPR-like domains	O	Posttranslational modification, protein turnover, chaperones ;	IPR013766 [Thioredoxin domain]
D2H0J7	Tumor protein, translationally-controlled 1 (Fragment)	TPT1	5.36167e+06	8.32754e+06	47221151	2.39029e+07	3.30075e+07	8.63659e+06	--	--	--	--	--	--	--	--	IPR018105 [Translationally controlled tumour protein]
G1LWF1	WD_REPEATS_REGION domain-containing protein	GNB4	0	0	5.54621e+06	2.24495e+06	2.57953e+06	2.30486e+06	1	Molecular Function:protein binding (GO:0005515)	guanine nucleotide-binding protein subunit beta-4	--	ko04014 Ras signaling pathway ko04062 Chemokine signaling pathway ko04151 PI3K-Akt signaling pathway ko04371 Apelin signaling pathway ko04713 Circadian entrainment ko04723 Retrograde endocannabinoid signaling ko04724 Glutamatergic synapse ko04725 Cholinergic synapse ko04726 Serotonergic synapse ko04727 GABAergic synapse ko04728 Dopaminergic synapse ko04926 Relaxin signaling pathway ko05032 Morphi…	WD40 repeat	R	General function prediction only ;	IPR001680 [WD40 repeat]
G1LWG5	Malate dehydrogenase	MDH2	0	0	17523054	0	0	0	2	Molecular Function:oxidoreductase activity (GO:0016491),Biological Process:oxidation-reduction process (GO:0055114)	malate dehydrogenase	1.1.1.37	ko00020 Citrate cycle (TCA cycle) ko00270 Cysteine and methionine metabolism ko00620 Pyruvate metabolism ko00630 Glyoxylate and dicarboxylate metabolism ko01100 Metabolic pathways ko01200 Carbon metabolism	Malate/lactate dehydrogenase	C	Energy production and conversion ;	IPR001236 [Lactate/malate dehydrogenase, N-terminal] ; IPR022383[Lactate/malate dehydrogenase, C-terminal]
G1LLA2	Lysozyme		1.90186e+08	200386568	117915990	2.08171e+08	1.70999e+08	1.92939e+08	--	--	lysozyme C	3.2.1.17	ko04970 Salivary secretion	--	--	--	IPR001916 [Glycoside hydrolase, family 22]
G1LV90	Contactin 1	CNTN1	3.72017e+06	4.46648e+06	1.04647e+07	1.39619e+07	9.31477e+06	2.39809e+06	1	Molecular Function:protein binding (GO:0005515)	contactin 1	--	ko04514 Cell adhesion molecules (CAMs)	Sugar lactone lactonase YvrE	G	Carbohydrate transport and metabolism ;	IPR003961 [Fibronectin type III] ; IPR013098[Immunoglobulin I-set]
G1M9W3	SERPIN domain-containing protein		0	0	0	0	1.01414e+07	4.43035e+06	--	--	serpin B	--	ko05146 Amoebiasis	Serine protease inhibitor	O	Posttranslational modification, protein turnover, chaperones ;	IPR023796 [Serpin domain]
G1LL39	Guanine deaminase	GDA	1.33923e+07	9.29525e+06	1.78346e+07	1.2144e+07	1.01765e+07	8.17626e+06	1	Molecular Function:hydrolase activity (GO:0016787)	guanine deaminase	3.5.4.3	ko00230 Purine metabolism ko01100 Metabolic pathways	Cytosine/adenosine deaminase or related metal-dependent hydrolase	FR	Nucleotide transport and metabolism ; General function prediction only ;	IPR006680 [Amidohydrolase-related]
G1LBC8	Sodium/nucleoside cotransporter	SLC28A3	3.25848e+07	3.414e+07	3.28449e+07	2.56287e+07	4.16651e+07	2.72337e+07	--	--	pyrimidine nucleoside transport protein	--	--	Nucleoside permease NupC	F	Nucleotide transport and metabolism ;	IPR002668 [Concentrative nucleoside transporter N-terminal domain] ; IPR011642[Nucleoside transporter/FeoB GTPase, Gate domain] ; IPR011657[Concentrative nucleoside transporter C-terminal domain]
D2H6C2	Sema domain-containing protein (Fragment)	PANDA_005512	1.82162e+06	0	9.67798e+06	5.24406e+06	1.17341e+07	0	2	Molecular Function:protein binding (GO:0005515),Cellular Component:membrane (GO:0016020)	plexin B	--	ko04360 Axon guidance	Type V secretory pathway, adhesin AidA	MU	Cell wall/membrane/envelope biogenesis ; Intracellular trafficking, secretion, and vesicular transport ;	IPR001627 [Sema domain] ; IPR002165[Plexin repeat] ; IPR002909[IPT domain] ; IPR013548[Plexin, cytoplasmic RasGAP domain]
G1LN18	Nicotinate-nucleotide pyrophosphorylase [carboxylating]	QPRT	5.37254e+06	3.70296e+06	5590133	0	3.04493e+06	4.92476e+06	2	Molecular Function:nicotinate-nucleotide diphosphorylase (carboxylating) activity (GO:0004514),Biological Process:NAD biosynthetic process (GO:0009435)	nicotinate-nucleotide pyrophosphorylase (carboxylating)	2.4.2.19	ko00760 Nicotinate and nicotinamide metabolism ko01100 Metabolic pathways	Nicotinate-nucleotide pyrophosphorylase	H	Coenzyme transport and metabolism ;	IPR002638 [Quinolinate phosphoribosyl transferase, C-terminal] ; IPR022412[Quinolinate phosphoribosyl transferase, N-terminal]
D2I161	Cysteine rich protein 2 (Fragment)	CRIP2	2.13335e+06	0	1.11419e+07	1.2284e+07	9.6681e+06	5.71487e+06	1	Molecular Function:zinc ion binding (GO:0008270)	--	--	--	--	--	--	IPR001781 [Zinc finger, LIM-type]
D2HGR2	GST class-pi (Fragment)	PANDA_010232	3211632917	3373051155	1748402969	2265236204	1415123709	3030463830	1	Molecular Function:protein binding (GO:0005515)	glutathione S-transferase	2.5.1.18	ko00480 Glutathione metabolism ko00980 Metabolism of xenobiotics by cytochrome P450 ko00982 Drug metabolism - cytochrome P450 ko01524 Platinum drug resistance ko05200 Pathways in cancer ko05204 Chemical carcinogenesis ko05225 Hepatocellular carcinoma ko05418 Fluid shear stress and atherosclerosis	Glutathione S-transferase	O	Posttranslational modification, protein turnover, chaperones ;	IPR004045 [Glutathione S-transferase, N-terminal] ; IPR004046[Glutathione S-transferase, C-terminal]
G1LNC6	GM2 ganglioside activator	GM2A	1.73313e+08	1.81391e+08	145431769	1.97801e+08	7.07007e+07	1.91993e+08	--	--	ganglioside GM2 activator	--	ko04142 Lysosome	--	--	--	IPR003172 [MD-2-related lipid-recognition domain]
D2HJX0	Outer dense fiber protein 1 (Fragment)	ODF1	0	0	6.18936e+07	9.02935e+07	0	0	--	--	--	--	--	--	--	--	IPR002068 [Alpha crystallin/Hsp20 domain]
D2H801	MARVEL domain-containing protein (Fragment)	SYNGR4	0	0	21849243	0	9.89897e+06	0	1	Cellular Component:membrane (GO:0016020)	--	--	--	--	--	--	IPR008253 [Marvel domain]
G1M5T4	Alcohol dehydrogenase 5		0	0	23273946	0	1.05925e+07	1.53526e+06	1	Biological Process:oxidation-reduction process (GO:0055114)	--	--	ko00010 Glycolysis / Gluconeogenesis ko00071 Fatty acid degradation ko00350 Tyrosine metabolism ko00830 Retinol metabolism ko00980 Metabolism of xenobiotics by cytochrome P450 ko00982 Drug metabolism - cytochrome P450 ko01100 Metabolic pathways ko01200 Carbon metabolism ko05204 Chemical carcinogenesis	Zn-dependent alcohol dehydrogenase	R	General function prediction only ;	IPR013149 [Alcohol dehydrogenase, C-terminal] ; IPR013154[Alcohol dehydrogenase, N-terminal]
G1LVG7	Ectonucleotide pyrophosphatase/phosphodiesterase 1	ENPP1	2.88434e+06	4.86075e+06	1.10459e+07	0	3.48224e+06	2.24142e+06	7	Molecular Function:nucleic acid binding (GO:0003676),Molecular Function:catalytic activity (GO:0003824),Molecular Function:scavenger receptor activity (GO:0005044),Biological Process:immune response (GO:0006955),Molecular Function:hydrolase activity (GO:0016787),Molecular Function:polysaccharide binding (GO:0030247),Molecular Function:metal ion binding (GO:0046872)	--	--	ko00230 Purine metabolism ko00240 Pyrimidine metabolism ko00500 Starch and sucrose metabolism ko00740 Riboflavin metabolism ko00760 Nicotinate and nicotinamide metabolism ko00770 Pantothenate and CoA biosynthesis ko01100 Metabolic pathways	Predicted pyrophosphatase or phosphodiesterase, AlkP superfamily	R	General function prediction only ;	IPR001212 [Somatomedin B domain] ; IPR001604[DNA/RNA non-specific endonuclease] ; IPR002591[Type I phosphodiesterase/nucleotide pyrophosphatase/phosphate transferase]
D2HXE0	Protein XRP2 (Fragment)	RP2	1.58356e+07	1.52846e+07	5.98401e+07	3.16305e+07	4.32033e+07	1.60532e+07	--	--	protein XRP2	--	--	--	--	--	IPR012945 [Tubulin binding cofactor C-like domain]
D2GWC9	UDP-glucose 4-epimerase (Fragment)	PANDA_001102	0	0	3.88379e+06	0	1.55361e+07	0	--	--	UDP-glucose 4-epimerase	5.1.3.2	ko00052 Galactose metabolism ko00520 Amino sugar and nucleotide sugar metabolism ko01100 Metabolic pathways	UDP-glucose 4-epimerase	M	Cell wall/membrane/envelope biogenesis ;	IPR016040 [NAD(P)-binding domain]
G1LZH7	Uncharacterized protein	TPM3	3.32172e+07	3.26703e+07	40419300	1.11549e+07	2.49381e+07	3.76755e+07	--	--	tropomyosin 2	--	ko04260 Cardiac muscle contraction ko04261 Adrenergic signaling in cardiomyocytes ko05410 Hypertrophic cardiomyopathy (HCM) ko05414 Dilated cardiomyopathy (DCM)	Chromosome segregation ATPase	D	Cell cycle control, cell division, chromosome partitioning ;	IPR000533 [Tropomyosin]
D2HYB0	Dipeptidyl aminopeptidase III (Fragment)	DPP3	4.59543e+06	7.22773e+06	26108358	1.91264e+07	5.11459e+07	0	--	--	dipeptidyl-peptidase III	3.4.14.4	--	--	--	--	--
G1LCC2	WAP four-disulfide core domain 2	WFDC2	4120382643	4107392824	5892387352	4841153766	5993992959	4313119181	2	Cellular Component:extracellular region (GO:0005576),Molecular Function:peptidase inhibitor activity (GO:0030414)	--	--	--	--	--	--	IPR008197 [WAP-type 'four-disulfide core' domain]
G1L912	Arp2/3 complex 34 kDa subunit		1.98948e+07	1.86465e+07	3.50996e+07	9.94273e+06	1.92124e+07	1.74212e+07	4	Cellular Component:Arp2/3 protein complex (GO:0005885),Cellular Component:actin cytoskeleton (GO:0015629),Biological Process:regulation of actin filament polymerization (GO:0030833),Biological Process:Arp2/3 complex-mediated actin nucleation (GO:0034314)	actin related protein 2/3 complex, subunit 2	--	ko04144 Endocytosis ko04666 Fc gamma R-mediated phagocytosis ko04810 Regulation of actin cytoskeleton ko05100 Bacterial invasion of epithelial cells ko05132 Salmonella infection	--	--	--	IPR007188 [Actin-related protein 2/3 complex subunit 2]
G1LAZ4	SelP_N domain-containing protein		2.12827e+07	1.91824e+07	1.02374e+07	1.05252e+07	1.89261e+07	1.38307e+07	--	--	--	--	--	--	--	--	IPR007671 [Selenoprotein P, N-terminal]
D2HQQ3	Nicotinate-nucleotide pyrophosphorylase [carboxylating] (Fragment)	PANDA_014242	0	0	0	0	6.00425e+06	0	2	Molecular Function:nicotinate-nucleotide diphosphorylase (carboxylating) activity (GO:0004514),Biological Process:NAD biosynthetic process (GO:0009435)	nicotinate-nucleotide pyrophosphorylase (carboxylating)	2.4.2.19	ko00760 Nicotinate and nicotinamide metabolism ko01100 Metabolic pathways	Nicotinate-nucleotide pyrophosphorylase	H	Coenzyme transport and metabolism ;	IPR002638 [Quinolinate phosphoribosyl transferase, C-terminal] ; IPR022412[Quinolinate phosphoribosyl transferase, N-terminal]
G1LHD1	Ketimine reductase mu-crystallin	CRYM	1.48248e+06	0	2.6115e+07	0	9.19716e+06	2.35624e+06	--	--	thiomorpholine-carboxylate dehydrogenase	1.5.1.25	--	Ornithine cyclodeaminase/archaeal alanine dehydrogenase, mu-crystallin family	E	Amino acid transport and metabolism ;	IPR003462 [Ornithine cyclodeaminase/mu-crystallin]
G1MHY5	Peroxiredoxin-5	PRDX5	1.29946e+07	1.4006e+07	4.47361e+07	4.60262e+07	4.42891e+07	1.24932e+07	1	Molecular Function:oxidoreductase activity (GO:0016491)	peroxiredoxin 5, atypical 2-Cys peroxiredoxin	1.11.1.15	ko04146 Peroxisome	Peroxiredoxin	O	Posttranslational modification, protein turnover, chaperones ;	IPR013740 [Redoxin]
G1KZG7	PDZK1-interacting protein 1	PDZK1IP1	8.22561e+06	8.91851e+06	3.2526e+07	2.55246e+07	1.03585e+07	1.52169e+07	--	--	--	--	--	--	--	--	IPR031627 [PDZK1-interacting protein 1/SMIM24]
D2HJF9	C-type lectin domain-containing protein (Fragment)	SFTPD	2.11992e+06	0	0	3.4887e+06	1.10084e+08	0	--	--	pulmonary surfactant-associated protein D	--	ko04145 Phagosome	Transcription elongation factor	K	Transcription ;	IPR001304 [C-type lectin-like] ; IPR008160[Collagen triple helix repeat] ; IPR015097[Lung surfactant protein D coiled-coil trimerisation]
D2HFP2	Ubiquitin B (Fragment)	UBB	1534471174	1444368172	1887498623	1250630883	1146938746	1440952825	1	Molecular Function:protein binding (GO:0005515)	ubiquitin C	--	ko03320 PPAR signaling pathway	Ubiquitin	O	Posttranslational modification, protein turnover, chaperones ;	IPR000626 [Ubiquitin domain]
G1LPJ9	Kazal-like domain-containing protein		0	0	54900786	2.01727e+07	1.01572e+08	0	1	Molecular Function:protein binding (GO:0005515)	--	--	--	--	--	--	IPR002350 [Kazal domain]
G1L2A5	Chromosome 1 open reading frame 56	C1orf56	2.01573e+07	2.38106e+07	6.01196e+07	3.86353e+07	4.7329e+07	2.26163e+07	--	--	--	--	--	--	--	--	IPR029292 [Methylated in normal thymocytes protein]
G1LVY1	Olfactomedin 1	OLFM1	5.39757e+06	4.04789e+06	6.96068e+06	0	9.90495e+07	6.55023e+06	--	--	--	--	--	--	--	--	IPR003112 [Olfactomedin-like domain] ; IPR022082[Noelin domain]
G1LHW9	Profilin		5.83623e+07	5.50875e+07	1.20421e+08	6.65203e+07	5.84994e+07	6.82325e+07	--	--	profilin	--	ko04015 Rap1 signaling pathway ko04810 Regulation of actin cytoskeleton ko05132 Salmonella infection	--	--	--	IPR005455 [Profilin]
D2H6S0	Uncharacterized protein (Fragment)	ACTRT3	0	0	2283472	0	1.88928e+06	0	--	--	--	--	--	Actin-related protein	Z	Cytoskeleton ;	IPR004000 [Actin family]
G1L6K6	Amyloid beta precursor like protein 2	APLP2	3.35036e+06	0	2.80385e+06	8.48656e+06	1.167e+07	5.98527e+06	3	Molecular Function:serine-type endopeptidase inhibitor activity (GO:0004867),Molecular Function:heparin binding (GO:0008201),Molecular Function:transition metal ion binding (GO:0046914)	amyloid-like protein 2	--	--	--	--	--	IPR002223 [Pancreatic trypsin inhibitor Kunitz domain] ; IPR011178[Amyloidogenic glycoprotein, copper-binding] ; IPR015849[Amyloidogenic glycoprotein, heparin-binding] ; IPR019543[Beta-amyloid precursor protein C-terminal] ; IPR024329[Amyloidogenic glycoprotein, E2 domain]
D2HXK5	Uncharacterized protein (Fragment)	PANDA_017376	1.16982e+07	1.12842e+07	28957398	7.4305e+06	3.95869e+06	7.76681e+06	1	Molecular Function:calcium ion binding (GO:0005509)	myosin regulatory light chain 12	--	ko04510 Focal adhesion ko04530 Tight junction ko04611 Platelet activation ko04670 Leukocyte transendothelial migration ko04810 Regulation of actin cytoskeleton	Ca2+-binding protein, EF-hand superfamily	T	Signal transduction mechanisms ;	IPR002048 [EF-hand domain] ; IPR015070[DJBP, EF-hand domain]
D2HJR9	Protein S100 (Fragment)	S100A8	812552263	1024156354	1.73801e+08	410595291	1109556242	8.87603e+08	--	--	protein S100-A8	--	ko04657 IL-17 signaling pathway	--	--	--	IPR013787 [S100/CaBP-9k-type, calcium binding, subdomain]
G1LU91	VWFA domain-containing protein		0	0	5835101	5.19992e+06	9.94386e+06	0	2	Molecular Function:receptor activity (GO:0004872),Cellular Component:integral component of membrane (GO:0016021)	anthrax toxin receptor	--	ko04621 NOD-like receptor signaling pathway	Mg-chelatase subunit ChlD	H	Coenzyme transport and metabolism ;	IPR002035 [von Willebrand factor, type A] ; IPR008400[Anthrax toxin receptor, extracellular]
G1LZB5	Uncharacterized protein	MPO	813064	1.75702e+06	29022658	2.0002e+06	1.30275e+07	0	--	--	myeloperoxidase	1.11.2.2	ko04145 Phagosome ko05202 Transcriptional misregulation in cancer ko05221 Acute myeloid leukemia	Ca2+-binding protein, RTX toxin-related	Q	Secondary metabolites biosynthesis, transport and catabolism ;	IPR019791 [Haem peroxidase, animal]
D2H6N6	Uncharacterized protein (Fragment)	PANDA_005655	7.15016e+06	1.38265e+07	3.51477e+07	5.15776e+06	1.63249e+07	1.49035e+07	3	Molecular Function:serine-type endopeptidase inhibitor activity (GO:0004867),Cellular Component:extracellular region (GO:0005576),Molecular Function:peptidase inhibitor activity (GO:0030414)	--	--	--	--	--	--	IPR002223 [Pancreatic trypsin inhibitor Kunitz domain] ; IPR008197[WAP-type 'four-disulfide core' domain]
D2I0T2	Uncharacterized protein (Fragment)	B4GALT3	5.03704e+07	4.35073e+07	44452221	2.79616e+07	2.201e+07	5.01881e+07	--	--	--	--	ko00510 N-Glycan biosynthesis ko00514 Other types of O-glycan biosynthesis ko00515 Mannose type O-glycan biosynthesis ko00533 Glycosaminoglycan biosynthesis - keratan sulfate ko00601 Glycosphingolipid biosynthesis - lacto and neolacto series ko01100 Metabolic pathways	Glycosyltransferase, GT2 family	G	Carbohydrate transport and metabolism ;	IPR027791 [Galactosyltransferase, C-terminal] ; IPR027995[Galactosyltransferase, N-terminal]
D2GYP3	ANK_REP_REGION domain-containing protein (Fragment)	MTPN	7.80752e+06	8.73815e+06	20355332	1.22575e+07	0	6.85444e+06	--	--	--	--	--	Predicted NTPase, NACHT family domain	T	Signal transduction mechanisms ;	IPR020683 [Ankyrin repeat-containing domain]
G1LFH7	Ribosome binding protein 1	RRBP1	4.52289e+06	1.15529e+07	2638218	704754	2.20821e+06	5.98476e+06	2	Biological Process:protein transport (GO:0015031),Cellular Component:integral component of endoplasmic reticulum membrane (GO:0030176)	ribosome-binding protein 1	--	ko04141 Protein processing in endoplasmic reticulum	PPE-repeat protein	S	Function unknown ;	IPR007794 [Ribosome receptor lysine/proline rich]
G1M1K4	Serine protease 45, pseudogene	PRSS45P	0	0	2.16723e+07	1.07851e+07	2.0609e+07	0	2	Molecular Function:serine-type endopeptidase activity (GO:0004252),Biological Process:proteolysis (GO:0006508)	--	--	--	Secreted trypsin-like serine protease	O	Posttranslational modification, protein turnover, chaperones ;	IPR001254 [Serine proteases, trypsin domain]
G1LP08	Endoplasmic reticulum resident protein 29	ERP29	1.91458e+06	4.52355e+06	20300493	1.59245e+06	0	0	3	Cellular Component:endoplasmic reticulum (GO:0005783),Cellular Component:endoplasmic reticulum lumen (GO:0005788),Biological Process:protein secretion (GO:0009306)	endoplasmic reticulum protein 29	--	ko04141 Protein processing in endoplasmic reticulum	--	--	--	IPR011679 [Endoplasmic reticulum, protein ERp29, C-terminal] ; IPR012883[ERp29, N-terminal]
G1LGY8	Uncharacterized protein	JCHAIN	2.38865e+08	1.87825e+08	657839374	544491109	7.27504e+08	228248154	--	--	--	--	--	--	--	--	IPR024110 [Immunoglobulin J chain]
G1MCG9	Arrestin domain containing 1	ARRDC1	6.59819e+06	3.06628e+06	10254054	1.42074e+07	3.06038e+07	2.9282e+06	--	--	--	--	--	--	--	--	IPR011021 [Arrestin-like, N-terminal] ; IPR011022[Arrestin C-terminal-like domain]
G1MCD8	Serine protease 55	PRSS55	0	0	3.90126e+07	1.90651e+07	3.75997e+07	1.2683e+06	2	Molecular Function:serine-type endopeptidase activity (GO:0004252),Biological Process:proteolysis (GO:0006508)	--	--	--	Secreted trypsin-like serine protease	O	Posttranslational modification, protein turnover, chaperones ;	IPR001254 [Serine proteases, trypsin domain]
G1M9D5	Peptidase_M14 domain-containing protein	CPO	2.55957e+07	4.01482e+07	114964545	4.84949e+07	1.09545e+08	2.54457e+07	3	Molecular Function:metallocarboxypeptidase activity (GO:0004181),Biological Process:proteolysis (GO:0006508),Molecular Function:zinc ion binding (GO:0008270)	--	--	--	Murein tripeptide amidase MpaA	M	Cell wall/membrane/envelope biogenesis ;	IPR000834 [Peptidase M14, carboxypeptidase A]
G1KZG4	Nucleoside-diphosphate kinase		3.69875e+06	2.27968e+06	3.42586e+07	2.42403e+06	4.38556e+06	0	--	--	--	--	ko00240 Pyrimidine metabolism ko01100 Metabolic pathways	Adenylate kinase or related kinase	F	Nucleotide transport and metabolism ;	--
D2HU49	Uncharacterized protein	PANDA_015769	5.15494e+06	2.30197e+07	1.87585e+07	0	0	1.9104e+06	2	Molecular Function:oxygen binding (GO:0019825),Molecular Function:heme binding (GO:0020037)	hemoglobin subunit beta	--	ko05143 African trypanosomiasis ko05144 Malaria	--	--	--	IPR000971 [Globin]
G1MDB2	Proteasome activator subunit 2	PSME2	3.53794e+06	3.55127e+06	3046200	2.94879e+06	1.52147e+06	0	1	Cellular Component:proteasome activator complex (GO:0008537)	proteasome activator subunit 2 (PA28 beta)	--	ko03050 Proteasome ko04612 Antigen processing and presentation	--	--	--	IPR003185 [Proteasome activator pa28, N-terminal domain] ; IPR003186[Proteasome activator pa28, C-terminal domain]
G1LBB8	Transferrin receptor protein 1	TFRC	1.59016e+07	1.86928e+07	4.92556e+06	0	2.25039e+06	1.55653e+07	--	--	transferrin receptor	--	ko04066 HIF-1 signaling pathway ko04144 Endocytosis ko04145 Phagosome ko04216 Ferroptosis ko04640 Hematopoietic cell lineage	Zn-dependent amino- or carboxypeptidase, M28 family	O	Posttranslational modification, protein turnover, chaperones ;	IPR003137 [PA domain] ; IPR007365[Transferrin receptor-like, dimerisation domain] ; IPR007484[Peptidase M28]
G1LYI8	Hsp90 chaperone protein kinase-targeting subunit	CDC37	2.72908e+06	0	1.56879e+07	4.15475e+06	4.24175e+07	0	1	Molecular Function:protein kinase binding (GO:0019901)	cell division cycle protein 37	--	ko04151 PI3K-Akt signaling pathway	--	--	--	IPR013855 [Cdc37, N-terminal domain] ; IPR013873[Cdc37, C-terminal] ; IPR013874[Cdc37, Hsp90 binding]
G1L9X7	Complement component 4 binding protein beta	C4BPB	5.95233e+06	8.59533e+06	27823573	1.764e+07	7.92479e+06	9.18696e+06	--	--	complement component 4 binding protein, beta	--	ko04610 Complement and coagulation cascades ko05133 Pertussis	--	--	--	IPR000436 [Sushi/SCR/CCP domain]
G1MHS5	UEV and lactate/malate dehyrogenase domains	UEVLD	1.18673e+07	2.43452e+06	4027429	2.533e+06	8.35124e+06	1.85044e+07	4	Biological Process:cellular protein modification process (GO:0006464),Biological Process:protein transport (GO:0015031),Molecular Function:oxidoreductase activity (GO:0016491),Biological Process:oxidation-reduction process (GO:0055114)	--	--	--	Malate/lactate dehydrogenase	C	Energy production and conversion ;	IPR001236 [Lactate/malate dehydrogenase, N-terminal] ; IPR008883[Ubiquitin E2 variant, N-terminal] ; IPR022383[Lactate/malate dehydrogenase, C-terminal]
G1MDG8	Uncharacterized protein	PSME1	1.59522e+07	1.98569e+07	1.93173e+07	1.58208e+07	9.61404e+06	1.29914e+07	1	Cellular Component:proteasome activator complex (GO:0008537)	proteasome activator subunit 1 (PA28 alpha)	--	ko03050 Proteasome ko04612 Antigen processing and presentation	--	--	--	IPR003185 [Proteasome activator pa28, N-terminal domain] ; IPR003186[Proteasome activator pa28, C-terminal domain]
G1LA43	Sulfhydryl oxidase	QSOX2	2.23084e+06	3.6464e+06	3.2172e+06	0	0	4.40042e+06	2	Molecular Function:thiol oxidase activity (GO:0016972),Biological Process:oxidation-reduction process (GO:0055114)	thiol oxidase	1.8.3.2	--	--	--	--	IPR017905 [ERV/ALR sulfhydryl oxidase domain]
G1LF93	OS9 endoplasmic reticulum lectin	OS9	1.16464e+07	1.27e+07	7.50468e+06	1.06021e+07	2.40765e+06	1.33529e+07	--	--	protein OS-9	--	ko04141 Protein processing in endoplasmic reticulum	--	--	--	IPR012913 [Glucosidase II beta subunit-like]
D2GUM7	Uncharacterized protein	PANDA_000355	7.55864e+06	2.02847e+07	3230358	8.60428e+06	1.3334e+07	6.729e+06	3	Molecular Function:calcium ion binding (GO:0005509),Biological Process:homophilic cell adhesion via plasma membrane adhesion molecules (GO:0007156),Cellular Component:membrane (GO:0016020)	protocadherin beta	--	--	Large exoprotein involved in heme utilization or adhesion	U	Intracellular trafficking, secretion, and vesicular transport ;	IPR002126 [Cadherin] ; IPR013164[Cadherin, N-terminal] ; IPR032455[Cadherin, cytoplasmic C-terminal domain]
G1M7T6	Uncharacterized protein	CNTFR	1.60134e+06	5.50758e+06	6.20998e+06	0	0	0	1	Molecular Function:protein binding (GO:0005515)	ciliary neurotrophic factor receptor	--	ko04060 Cytokine-cytokine receptor interaction ko04630 Jak-STAT signaling pathway	--	--	--	IPR003961 [Fibronectin type III]
G1LAI5	Aspartylglucosaminidase	AGA	1.05207e+07	1.51262e+07	4.07497e+07	2.42915e+07	3.54338e+07	2.36042e+06	1	Molecular Function:hydrolase activity (GO:0016787)	N4-(beta-N-acetylglucosaminyl)-L-asparaginase	3.5.1.26	ko00511 Other glycan degradation ko04142 Lysosome	Isoaspartyl peptidase or L-asparaginase, Ntn-hydrolase superfamily	E	Amino acid transport and metabolism ;	IPR000246 [Peptidase T2, asparaginase 2]
G1LNH2	Mitochondria-eating protein	SPATA18	0	0	1.55543e+07	1.26834e+07	4.74578e+06	0	--	--	mitochondria-eating protein	--	--	--	--	--	IPR031981 [Mitochondria-eating protein, C-terminal domain]
G1LA11	Proprotein convertase subtilisin/kexin type 5	PCSK5	0	0	8.48143e+06	4.0644e+06	8.74023e+06	1.62418e+06	2	Molecular Function:serine-type endopeptidase activity (GO:0004252),Biological Process:proteolysis (GO:0006508)	proprotein convertase subtilisin/kexin type 5	3.4.21.-	--	Regulatory P domain of the subtilisin-like proprotein convertases and other proteases	O	Posttranslational modification, protein turnover, chaperones ;	IPR000209 [Peptidase S8/S53 domain] ; IPR002884[Proprotein convertase, P] ; IPR032778[Growth factor receptor domain 4]
G1LFT7	WD repeat domain 77	WDR77	0	0	1.1313e+07	6.40223e+06	1.96573e+07	0	1	Molecular Function:protein binding (GO:0005515)	methylosome protein 50	--	--	Predicted ATPase	R	General function prediction only ;	IPR001680 [WD40 repeat]
G1LIH9	Vesicle-fusing ATPase	VPS4B	5.58025e+06	6.40801e+06	4.22057e+06	4.39509e+06	5.37657e+06	6.2589e+06	1	Molecular Function:ATP binding (GO:0005524)	vacuolar protein-sorting-associated protein 4	--	ko04144 Endocytosis ko04217 Necroptosis	AAA+-type ATPase, SpoVK/Ycf46/Vps4 family	MDT	Cell wall/membrane/envelope biogenesis ; Cell cycle control, cell division, chromosome partitioning ; Signal transduction mechanisms ;	IPR003959 [ATPase, AAA-type, core] ; IPR007330[MIT] ; IPR015415[Vps4 oligomerisation, C-terminal]
G1LIG9	Fumarylacetoacetase	FAH	0	0	6.43901e+06	0	0	1.35297e+06	4	Molecular Function:catalytic activity (GO:0003824),Molecular Function:fumarylacetoacetase activity (GO:0004334),Biological Process:metabolic process (GO:0008152),Biological Process:aromatic amino acid family metabolic process (GO:0009072)	fumarylacetoacetase	3.7.1.2	ko00350 Tyrosine metabolism ko01100 Metabolic pathways	2-keto-4-pentenoate hydratase/2-oxohepta-3-ene-1,7-dioic acid hydratase (catechol pathway)	Q	Secondary metabolites biosynthesis, transport and catabolism ;	IPR011234 [Fumarylacetoacetase, C-terminal-related] ; IPR015377[Fumarylacetoacetase, N-terminal]
G1L9G3	Lipocalin 9	LCN9	5.71384e+06	5.78498e+06	1.13707e+08	1.03221e+07	2.1731e+08	5.6514e+06	--	--	--	--	--	--	--	--	IPR000566 [Lipocalin/cytosolic fatty-acid binding domain]
G1LCP5	Crystallin lambda 1	CRYL1	0	0	3613589	2.5192e+06	5.99985e+06	0	4	Molecular Function:3-hydroxyacyl-CoA dehydrogenase activity (GO:0003857),Biological Process:fatty acid metabolic process (GO:0006631),Molecular Function:oxidoreductase activity (GO:0016491),Biological Process:oxidation-reduction process (GO:0055114)	L-gulonate 3-dehydrogenase	1.1.1.45	ko00040 Pentose and glucuronate interconversions ko01100 Metabolic pathways	3-hydroxyacyl-CoA dehydrogenase	I	Lipid transport and metabolism ;	IPR006108 [3-hydroxyacyl-CoA dehydrogenase, C-terminal] ; IPR006176[3-hydroxyacyl-CoA dehydrogenase, NAD binding]
G1LGF0	Aspartate beta-hydroxylase	ASPH	2.49203e+06	0	0	7.95087e+06	0	1.81195e+06	1	Biological Process:peptidyl-amino acid modification (GO:0018193)	aspartate beta-hydroxylase	1.14.11.16	--	Aspartyl/asparaginyl beta-hydroxylase, cupin superfamily	O	Posttranslational modification, protein turnover, chaperones ;	IPR007803 [Aspartyl/asparaginy/proline hydroxylase]
G1LV24	Uncharacterized protein		0	0	4.92018e+06	0	8.30712e+06	0	3	Biological Process:metabolic process (GO:0008152),Molecular Function:NAD binding (GO:0051287),Biological Process:oxidation-reduction process (GO:0055114)	--	--	--	Lactate dehydrogenase or related 2-hydroxyacid dehydrogenase	CHR	Energy production and conversion ; Coenzyme transport and metabolism ; General function prediction only ;	IPR006139 [D-isomer specific 2-hydroxyacid dehydrogenase, catalytic domain] ; IPR006140[D-isomer specific 2-hydroxyacid dehydrogenase, NAD-binding domain]
G1M8P1	Cellular retinoic acid binding protein 2	CRABP2	0	5.91776e+06	3.18885e+07	6.30156e+06	1.79213e+07	3.10988e+06	--	--	cellular retinoic acid-binding protein 2	--	--	--	--	--	IPR000566 [Lipocalin/cytosolic fatty-acid binding domain]
G1L8N2	Disintegrin and metalloproteinase domain-containing protein 10	ADAM10	1.26866e+07	1.31718e+07	1.2759e+07	0	1.33032e+07	3.14686e+07	--	--	disintegrin and metalloproteinase domain-containing protein 10	3.4.24.81	ko05010 Alzheimer's disease	--	--	--	IPR001762 [Disintegrin domain] ; IPR002870[Peptidase M12B, propeptide]
D2I684	Uncharacterized protein (Fragment)	PANDA_021289	3.38336e+07	3.33288e+07	44708956	7.52501e+07	1.85775e+08	3.82124e+07	1	Cellular Component:integral component of membrane (GO:0016021)	--	--	--	--	--	--	IPR001614 [Myelin proteolipid protein PLP]
D2HNQ0	Aldose 1-epimerase (Fragment)	GALM	0	0	9.38868e+06	3.27335e+06	7.27307e+06	0	2	Biological Process:carbohydrate metabolic process (GO:0005975),Molecular Function:isomerase activity (GO:0016853)	aldose 1-epimerase	5.1.3.3	ko00010 Glycolysis / Gluconeogenesis ko00052 Galactose metabolism ko01100 Metabolic pathways	Galactose mutarotase or related enzyme	G	Carbohydrate transport and metabolism ;	IPR008183 [Aldose 1-/Glucose-6-phosphate 1-epimerase]
D2GVE2	Uncharacterized protein (Fragment)	PANDA_000689	1.92573e+07	1.10428e+07	1.78172e+07	1.94545e+07	4.10862e+07	1.26843e+07	--	--	L-xylulose reductase	1.1.1.10	ko00040 Pentose and glucuronate interconversions ko01100 Metabolic pathways	NAD(P)-dependent dehydrogenase, short-chain alcohol dehydrogenase family	IQR	Lipid transport and metabolism ; Secondary metabolites biosynthesis, transport and catabolism ; General function prediction only ;	--
D2I6Z9	ZnMc domain-containing protein (Fragment)	PANDA_021651	1.29947e+06	1.17723e+06	1.79129e+06	2.54497e+06	8.37053e+06	0	4	Molecular Function:metalloendopeptidase activity (GO:0004222),Biological Process:proteolysis (GO:0006508),Molecular Function:zinc ion binding (GO:0008270),Cellular Component:extracellular matrix (GO:0031012)	matrix metalloproteinase-25 (membrane-inserted)	3.4.24.-	--	Predicted Zn-dependent protease	O	Posttranslational modification, protein turnover, chaperones ;	IPR001818 [Peptidase M10, metallopeptidase] ; IPR002477[Peptidoglycan binding-like] ; IPR018487[Hemopexin-like repeats]
G1LJD7	Diadenosine tetraphosphate synthetase	GARS1	2.57733e+06	3.23183e+06	7252276	6.50547e+06	2.70653e+06	2.44909e+06	4	Molecular Function:nucleotide binding (GO:0000166),Molecular Function:aminoacyl-tRNA ligase activity (GO:0004812),Molecular Function:ATP binding (GO:0005524),Biological Process:tRNA aminoacylation for protein translation (GO:0006418)	glycyl-tRNA synthetase	6.1.1.14	ko00970 Aminoacyl-tRNA biosynthesis	Glycyl-tRNA synthetase (class II)	J	Translation, ribosomal structure and biogenesis ;	IPR000738 [WHEP-TRS domain] ; IPR002314[Aminoacyl-tRNA synthetase, class II (G/ P/ S/T)] ; IPR004154[Anticodon-binding]
D2GXB2	Glyco_hydro_35 domain-containing protein (Fragment)	GLB1L	0	0	7.14779e+06	4.43592e+06	5.7597e+06	721886	--	--	--	--	--	Beta-galactosidase GanA	G	Carbohydrate transport and metabolism ;	IPR031330 [Glycoside hydrolase 35, catalytic domain]
G1L600	S-adenosylmethionine synthase	MAT2A	1.22095e+06	0	6811210	2.62928e+06	1.21997e+07	3.05682e+06	2	Molecular Function:methionine adenosyltransferase activity (GO:0004478),Biological Process:S-adenosylmethionine biosynthetic process (GO:0006556)	S-adenosylmethionine synthetase	2.5.1.6	ko00270 Cysteine and methionine metabolism ko01100 Metabolic pathways ko01230 Biosynthesis of amino acids	S-adenosylmethionine synthetase	H	Coenzyme transport and metabolism ;	IPR022628 [S-adenosylmethionine synthetase, N-terminal] ; IPR022629[S-adenosylmethionine synthetase, central domain] ; IPR022630[S-adenosylmethionine synthetase, C-terminal]
D2H858	Phospholipase B-like (Fragment)	PLBD1	0	1.5376e+06	1.00409e+07	0	2.15646e+06	0	--	--	--	--	--	Aminopeptidase N	E	Amino acid transport and metabolism ;	IPR007000 [Phospholipase B-like]
G1MD82	Uncharacterized protein	GAL3ST2	3.77004e+07	1.01997e+07	3.05988e+07	5.54052e+06	4.76836e+07	3.78206e+07	4	Molecular Function:galactosylceramide sulfotransferase activity (GO:0001733),Cellular Component:Golgi apparatus (GO:0005794),Biological Process:glycolipid biosynthetic process (GO:0009247),Cellular Component:integral component of membrane (GO:0016021)	galactose-3-O-sulfotransferase 2	2.8.2.-	--	--	--	--	IPR009729 [Galactose-3-O-sulfotransferase]
D2HI85	Uncharacterized protein (Fragment)	PANDA_010890	4393011784	4325537671	9.01506e+08	2211587363	5722269216	4482476172	2	Molecular Function:hormone activity (GO:0005179),Cellular Component:extracellular region (GO:0005576)	resistin	--	--	--	--	--	IPR009714 [Resistin]
D2H926	Beta-defensin (Fragment)	PANDA_006793	0	0	7.30755e+08	4.31399e+07	695663106	0	2	Cellular Component:extracellular region (GO:0005576),Biological Process:innate immune response (GO:0045087)	--	--	--	--	--	--	IPR025933 [Beta-defensin]
G1MHM5	Deoxyribonuclease	DNASE1L2	6.67195e+06	6.44121e+06	6.48775e+06	0	6.48399e+06	5.79102e+06	--	--	deoxyribonuclease-1-like protein	3.1.21.-	--	Metal-dependent hydrolase, endonuclease/exonuclease/phosphatase family	R	General function prediction only ;	IPR005135 [Endonuclease/exonuclease/phosphatase]
G1LX00	Coactivator-associated arginine methyltransferase 1	CARM1	2.85791e+06	3.37445e+06	6.16001e+06	1.12723e+07	2.4413e+07	2.93643e+06	2	Biological Process:protein methylation (GO:0006479),Molecular Function:methyltransferase activity (GO:0008168)	type I protein arginine methyltransferase	2.1.1.319	ko01522 Endocrine resistance	Predicted RNA methylase	R	General function prediction only ;	IPR020989 [Histone-arginine methyltransferase CARM1, N-terminal] ; IPR025799[Protein arginine N-methyltransferase]
G1MI66	Vesicle associated membrane protein 3	VAMP3	0	0	4.49132e+07	1.18462e+07	9.30859e+06	0	2	Cellular Component:integral component of membrane (GO:0016021),Biological Process:vesicle-mediated transport (GO:0016192)	vesicle-associated membrane protein 3	--	ko04130 SNARE interactions in vesicular transport ko04145 Phagosome	--	--	--	IPR001388 [Synaptobrevin]
D2HJV3	RING-type domain-containing protein (Fragment)	RNF128	3.20957e+07	1.92991e+07	5.04943e+07	3.07668e+07	2.52727e+07	3.07028e+07	2	Molecular Function:protein binding (GO:0005515),Molecular Function:zinc ion binding (GO:0008270)	E3 ubiquitin-protein ligase RNF128	2.3.2.27	--	--	--	--	IPR001841 [Zinc finger, RING-type] ; IPR003137[PA domain]
G1M9K8	Glypican 2	GPC2	0	0	10301157	4.68357e+06	1.5478e+07	0	3	Cellular Component:proteinaceous extracellular matrix (GO:0005578),Cellular Component:membrane (GO:0016020),Molecular Function:heparan sulfate proteoglycan binding (GO:0043395)	glypican 2	--	--	--	--	--	IPR001863 [Glypican]
G1LRF5	Fumarylacetoacetate hydrolase domain containing 2A	FAHD2A	2.49925e+06	0	1.52431e+07	1.96578e+06	0	0	2	Molecular Function:catalytic activity (GO:0003824),Biological Process:metabolic process (GO:0008152)	--	--	--	2-keto-4-pentenoate hydratase/2-oxohepta-3-ene-1,7-dioic acid hydratase (catechol pathway)	Q	Secondary metabolites biosynthesis, transport and catabolism ;	IPR011234 [Fumarylacetoacetase, C-terminal-related]
G1MA96	ADAM metallopeptidase domain 9	ADAM9	2.54552e+07	2.31476e+07	8.37636e+06	2.04839e+07	5.58187e+06	1.85234e+07	2	Molecular Function:metalloendopeptidase activity (GO:0004222),Biological Process:proteolysis (GO:0006508)	disintegrin and metalloproteinase domain-containing protein 9	3.4.24.-	--	--	--	--	IPR001590 [Peptidase M12B, ADAM/reprolysin] ; IPR001762[Disintegrin domain] ; IPR002870[Peptidase M12B, propeptide] ; IPR006586[ADAM, cysteine-rich]
G1M6T1	Syntaxin 3	STX3	1.40243e+07	1.12314e+07	1.63331e+07	2.01498e+07	5.33721e+06	6.33512e+06	2	Molecular Function:protein binding (GO:0005515),Cellular Component:membrane (GO:0016020)	syntaxin 1B/2/3	--	ko04130 SNARE interactions in vesicular transport ko04721 Synaptic vesicle cycle	--	--	--	IPR000727 [Target SNARE coiled-coil homology domain] ; IPR006011[Syntaxin, N-terminal domain]
G1LNS0	AP complex subunit beta	AP1B1	0	0	2.86104e+06	2.78596e+06	0	1.31691e+06	4	Biological Process:intracellular protein transport (GO:0006886),Biological Process:vesicle-mediated transport (GO:0016192),Cellular Component:membrane coat (GO:0030117),Cellular Component:clathrin adaptor complex (GO:0030131)	AP-1 complex subunit beta-1	--	ko04142 Lysosome	Predicted NTPase, NACHT family domain	T	Signal transduction mechanisms ;	IPR002553 [Clathrin/coatomer adaptor, adaptin-like, N-terminal] ; IPR008152[Clathrin adaptor, alpha/beta/gamma-adaptin, appendage, Ig-like subdomain] ; IPR015151[Beta-adaptin appendage, C-terminal subdomain]
G1L589	Uncharacterized protein	RSPH1	0	0	4.04182e+06	7.38731e+06	9.09828e+06	0	--	--	radial spoke head protein 1	--	--	Uncharacterized conserved protein	S	Function unknown ;	IPR003409 [MORN motif]
G1LT25	Glycerol-3-phosphate dehydrogenase [NAD(+)]	GPD1L	9.80911e+06	7.68063e+06	22338696	9.27166e+06	7.70349e+06	6.24118e+06	5	Molecular Function:glycerol-3-phosphate dehydrogenase [NAD+] activity (GO:0004367),Biological Process:carbohydrate metabolic process (GO:0005975),Biological Process:glycerol-3-phosphate catabolic process (GO:0046168),Molecular Function:NAD binding (GO:0051287),Biological Process:oxidation-reduction process (GO:0055114)	glycerol-3-phosphate dehydrogenase (NAD+)	1.1.1.8	ko00564 Glycerophospholipid metabolism	Glycerol-3-phosphate dehydrogenase	C	Energy production and conversion ;	IPR006109 [Glycerol-3-phosphate dehydrogenase, NAD-dependent, C-terminal] ; IPR011128[Glycerol-3-phosphate dehydrogenase, NAD-dependent, N-terminal]
G1LFT5	Anti-Muellerian hormone		0	0	7.7833e+06	2.63218e+06	4.29797e+07	0	2	Molecular Function:growth factor activity (GO:0008083),Biological Process:gonad development (GO:0008406)	anti-mullerian hormone	--	ko04024 cAMP signaling pathway ko04060 Cytokine-cytokine receptor interaction ko04350 TGF-beta signaling pathway ko04390 Hippo signaling pathway	--	--	--	IPR001839 [Transforming growth factor-beta, C-terminal] ; IPR006799[Anti-Mullerian hormone, N-terminal]
G1LAE5	5-aminoimidazole-4-carboxamide ribonucleotide formyltransferase	ATIC	0	2.02703e+06	1.6412e+07	2.40769e+06	0	0	3	Molecular Function:IMP cyclohydrolase activity (GO:0003937),Molecular Function:phosphoribosylaminoimidazolecarboxamide formyltransferase activity (GO:0004643),Biological Process:purine nucleotide biosynthetic process (GO:0006164)	--	--	ko00230 Purine metabolism ko00670 One carbon pool by folate ko01100 Metabolic pathways ko01523 Antifolate resistance	AICAR transformylase/IMP cyclohydrolase PurH	F	Nucleotide transport and metabolism ;	IPR002695 [AICARFT/IMPCHase bienzyme] ; IPR011607[Methylglyoxal synthase-like domain]
G1LNQ2	IF rod domain-containing protein	KRT10	1.95844e+07	2.05439e+07	41799317	9.88765e+06	1.47749e+07	0	2	Molecular Function:structural molecule activity (GO:0005198),Cellular Component:intermediate filament (GO:0005882)	type I keratin, acidic	--	--	Chromosome segregation ATPase	D	Cell cycle control, cell division, chromosome partitioning ;	IPR001664 [Intermediate filament protein]
G1M5K4	Protein O-linked-mannose beta-1,2-N-acetylglucosaminyltransferase 1	POMGNT1	1.74349e+06	0	1.18642e+07	0	1.45266e+07	3.40976e+06	2	Biological Process:protein glycosylation (GO:0006486),Molecular Function:acetylglucosaminyltransferase activity (GO:0008375)	beta-1,2-N-acetylglucosaminyltransferase	2.4.1.-	ko00515 Mannose type O-glycan biosynthesis ko01100 Metabolic pathways	--	--	--	IPR004139 [Glycosyl transferase, family 13]
G1LB93	Bleomycin hydrolase	BLMH	0	0	1.25267e+07	2.8163e+06	4.38447e+06	0	2	Molecular Function:cysteine-type endopeptidase activity (GO:0004197),Biological Process:proteolysis (GO:0006508)	bleomycin hydrolase	3.4.22.40	--	Aminopeptidase C	E	Amino acid transport and metabolism ;	IPR004134 [Peptidase C1B, bleomycin hydrolase]
G1LZ32	Cytokeratin-1	KRT1	1.50753e+07	4.10727e+07	4.35257e+07	5.77698e+07	5.47841e+07	6.93585e+06	2	Molecular Function:structural molecule activity (GO:0005198),Cellular Component:intermediate filament (GO:0005882)	type II keratin, basic	--	--	--	--	--	IPR001664 [Intermediate filament protein] ; IPR032449[Keratin type II cytoskeletal 1, tail]
G1LLQ1	Acid sphingomyelinase-like phosphodiesterase	SMPDL3A	0	0	4.51146e+06	0	0	0	1	Molecular Function:hydrolase activity (GO:0016787)	sphingomyelin phosphodiesterase acid-like 3	3.1.4.-	--	3',5'-cyclic AMP phosphodiesterase CpdA	T	Signal transduction mechanisms ;	IPR004843 [Calcineurin-like phosphoesterase domain, ApaH type]
G1LI49	Beta-defensin	DEFB135	0	0	5.53311e+07	1.52911e+07	8.87646e+07	0	2	Cellular Component:extracellular region (GO:0005576),Biological Process:innate immune response (GO:0045087)	--	--	--	--	--	--	IPR025933 [Beta-defensin]
G1MBC0	Synaptosomal-associated protein	SNAP23	2.95975e+06	4.3389e+06	3.38065e+07	1.94042e+07	1.61093e+07	0	--	--	synaptosomal-associated protein 23	--	ko04130 SNARE interactions in vesicular transport ko04611 Platelet activation	--	--	--	IPR000928 [SNAP-25]
D2I785	Uncharacterized protein (Fragment)	PANDA_021769	1.83629e+07	1.34694e+07	1.6728e+07	4.89263e+06	8.59984e+07	2.41648e+07	--	--	--	--	--	--	--	--	--
G1L3H1	Hypoxanthine phosphoribosyltransferase		3.0912e+06	3.09169e+06	10608705	4.09453e+06	6.71675e+06	0	1	Biological Process:nucleoside metabolic process (GO:0009116)	hypoxanthine phosphoribosyltransferase	2.4.2.8	ko00230 Purine metabolism ko00983 Drug metabolism - other enzymes ko01100 Metabolic pathways	Hypoxanthine-guanine phosphoribosyltransferase	F	Nucleotide transport and metabolism ;	IPR000836 [Phosphoribosyltransferase domain]
G1LCZ5	Proteasome activator subunit 4	PSME4	0	0	1.23258e+06	1.07145e+06	1.58381e+06	0	--	--	proteasome activator subunit 4	--	ko03050 Proteasome	--	--	--	IPR021843 [Protein of unknown function DUF3437] ; IPR032430[Proteasome activator Blm10, mid region]
G1M3X8	Lipocalin 12	LCN12	1.44962e+07	1.45586e+07	5.57955e+07	2.19184e+07	8.12576e+07	1.71848e+07	--	--	--	--	--	--	--	--	IPR000566 [Lipocalin/cytosolic fatty-acid binding domain]
G1L8G3	Elongation factor 1-beta	EEF1B2	5.36599e+06	0	21396178	3.37225e+06	8.42889e+06	0	2	Molecular Function:translation elongation factor activity (GO:0003746),Biological Process:translational elongation (GO:0006414)	elongation factor 1-beta	--	--	--	--	--	IPR014038 [Translation elongation factor EF1B, beta/delta subunit, guanine nucleotide exchange domain] ; IPR018940[Elongation factor 1 beta central acidic region, eukaryote]
D2HM80	14_3_3 domain-containing protein (Fragment)	YWHAG	0	8.89106e+06	8.23376e+06	8.34202e+06	1.01603e+07	8.52923e+06	--	--	14-3-3 protein gamma/eta	--	ko04110 Cell cycle ko04114 Oocyte meiosis ko04151 PI3K-Akt signaling pathway ko04390 Hippo signaling pathway ko05169 Epstein-Barr virus infection ko05203 Viral carcinogenesis	--	--	--	IPR023410 [14-3-3 domain]
D2HUU2	Uncharacterized protein (Fragment)	MUC15	5.84248e+06	5.38784e+06	3.51241e+08	1.40963e+08	3.20727e+08	4.35304e+06	--	--	mucin-15	--	--	--	--	--	IPR031371 [Cell-membrane associated Mucin-15]
G1LWX6	RAB11 family interacting protein 1	RAB11FIP1	0	0	4.29899e+06	3.1005e+06	0	0	1	Molecular Function:protein binding (GO:0005515)	Rab11 family-interacting protein 1/2/5	--	ko04144 Endocytosis	--	--	--	IPR000008 [C2 domain] ; IPR019018[Rab-binding domain FIP-RBD]
G1M300	Delta-aminolevulinic acid dehydratase	ALAD	5.30049e+06	2.22805e+06	1.08066e+07	0	6.65482e+06	5.05484e+06	3	Molecular Function:porphobilinogen synthase activity (GO:0004655),Biological Process:tetrapyrrole biosynthetic process (GO:0033014),Molecular Function:metal ion binding (GO:0046872)	porphobilinogen synthase	4.2.1.24	ko00860 Porphyrin and chlorophyll metabolism ko01100 Metabolic pathways	Delta-aminolevulinic acid dehydratase, porphobilinogen synthase	H	Coenzyme transport and metabolism ;	IPR001731 [Delta-aminolevulinic acid dehydratase]
G1LGN1	Neuroplastin	NPTN	0	0	1.34868e+07	7.30106e+06	1.10383e+07	0	--	--	--	--	--	--	--	--	--
G1LZY7	IF rod domain-containing protein	KRT18	3.05178e+07	3.18144e+07	2.30806e+07	3.33341e+07	1.98852e+07	2.51195e+07	2	Molecular Function:structural molecule activity (GO:0005198),Cellular Component:intermediate filament (GO:0005882)	type I keratin, acidic	--	--	--	--	--	IPR001664 [Intermediate filament protein]
D2HNF8	UPAR/Ly6 domain-containing protein (Fragment)	LYPD4	0	0	92602110	2.69007e+07	6.74243e+07	0	--	--	--	--	--	--	--	--	IPR016054 [Ly-6 antigen/uPA receptor-like]
G1MBI6	GlcNAc kinase	NAGK	863250	1.05545e+06	4.69987e+06	1.16897e+06	2.16391e+06	0	--	--	N-acetylglucosamine kinase	2.7.1.59	ko00520 Amino sugar and nucleotide sugar metabolism ko01100 Metabolic pathways	BadF-type ATPase, related to human N-acetylglucosamine kinase	G	Carbohydrate transport and metabolism ;	IPR002731 [ATPase, BadF/BadG/BcrA/BcrD type]
G1M8Q2	Sulfatase domain-containing protein		5.73624e+06	0	9.16069e+06	1.26945e+07	1.55256e+07	2.03458e+06	2	Biological Process:metabolic process (GO:0008152),Molecular Function:sulfuric ester hydrolase activity (GO:0008484)	iduronate 2-sulfatase	3.1.6.13	ko00531 Glycosaminoglycan degradation ko01100 Metabolic pathways ko04142 Lysosome	Arylsulfatase A or related enzyme	P	Inorganic ion transport and metabolism ;	IPR000917 [Sulfatase, N-terminal]
G1L5H4	Trefoil factor 2	TFF2	5.78844e+07	5.30925e+07	6334423	4.40052e+07	1.69228e+07	6.09255e+07	--	--				--	--	--	IPR000519 [P-type trefoil domain]
G1LLT9	Uncharacterized protein	CHMP5	2.15568e+07	2.69965e+07	1.105e+07	4.47741e+06	2.04119e+07	2.5526e+07	1	Biological Process:vacuolar transport (GO:0007034)	charged multivesicular body protein 5	--	ko04144 Endocytosis ko04217 Necroptosis	--	--	--	IPR005024 [Snf7 family]
D2I745	Exo-alpha-sialidase (Fragment)	NEU1	5.82162e+06	1.26224e+07	6.9348e+06	1.50814e+07	9.95562e+06	1.00243e+07	--	--	sialidase-1	3.2.1.18	ko00511 Other glycan degradation ko00600 Sphingolipid metabolism ko04142 Lysosome	Neuraminidase (sialidase)	GM	Carbohydrate transport and metabolism ; Cell wall/membrane/envelope biogenesis ;	IPR011040 [Sialidases]
G1LHM4	Multiple coagulation factor deficiency 2	MCFD2	1.72177e+08	9.42809e+07	20423948	5.54804e+07	5.963e+07	1.6421e+08	1	Molecular Function:calcium ion binding (GO:0005509)	multiple coagulation factor deficiency protein 2	--	--	--	--	--	IPR002048 [EF-hand domain]
G1MCP1	Selenoprotein F	SELENOF	5.89835e+07	5.40484e+07	77714284	4.69241e+07	3.79028e+07	5.4e+07	--	--	--	--	--	--	--	--	IPR014912 [Sep15/SelM redox]
G1MFY0	Thrombospondin 1	THBS1	1.49821e+07	1.52826e+07	1.64106e+07	1.00417e+07	4.75118e+06	6.51236e+06	4	Molecular Function:calcium ion binding (GO:0005509),Molecular Function:protein binding (GO:0005515),Cellular Component:extracellular region (GO:0005576),Biological Process:cell adhesion (GO:0007155)	thrombospondin 1	--	ko04015 Rap1 signaling pathway ko04115 p53 signaling pathway ko04145 Phagosome ko04151 PI3K-Akt signaling pathway ko04350 TGF-beta signaling pathway ko04510 Focal adhesion ko04512 ECM-receptor interaction ko05144 Malaria ko05165 Human papillomavirus infection ko05205 Proteoglycans in cancer ko05206 MicroRNAs in cancer ko05219 Bladder cancer	Alpha-tubulin suppressor and related RCC1 domain-containing proteins	DZ	Cell cycle control, cell division, chromosome partitioning ; Cytoskeleton ;	IPR000884 [Thrombospondin type-1 (TSP1) repeat] ; IPR001007[VWFC domain] ; IPR003367[Thrombospondin, type 3-like repeat] ; IPR008859[Thrombospondin, C-terminal]
G1L0L4	Uncharacterized protein	MS4A1	0	0	2.96323e+07	0	0	0	1	Cellular Component:integral component of membrane (GO:0016021)	B-lymphocyte antigen CD20	--	ko04640 Hematopoietic cell lineage	--	--	--	IPR007237 [CD20-like family]
G1L7W9	Copine 3	CPNE3	1.19458e+07	8.67988e+06	8900333	2.76655e+06	2.84137e+06	7.91825e+06	1	Molecular Function:protein binding (GO:0005515)	--	--	--	Ca2+-dependent lipid-binding protein, contains C2 domain	R	General function prediction only ;	IPR000008 [C2 domain] ; IPR010734[Copine]
G1M1K1	Peptidase S1 domain-containing protein		937337	0	57487619	1.67169e+07	9.54869e+07	0	2	Molecular Function:serine-type endopeptidase activity (GO:0004252),Biological Process:proteolysis (GO:0006508)	--	--	--	Secreted trypsin-like serine protease	O	Posttranslational modification, protein turnover, chaperones ;	IPR001254 [Serine proteases, trypsin domain]
G1MHG3	Peptidyl-prolyl cis-trans isomerase		6.10679e+07	5.36533e+07	175989497	8.46492e+07	7.02811e+07	6.35118e+07	3	Biological Process:protein peptidyl-prolyl isomerization (GO:0000413),Molecular Function:peptidyl-prolyl cis-trans isomerase activity (GO:0003755),Biological Process:protein folding (GO:0006457)	peptidyl-prolyl cis-trans isomerase A (cyclophilin A)	5.2.1.8	ko04217 Necroptosis	Peptidyl-prolyl cis-trans isomerase (rotamase) - cyclophilin family	O	Posttranslational modification, protein turnover, chaperones ;	IPR002130 [Cyclophilin-type peptidyl-prolyl cis-trans isomerase domain]
G1LPH3	ACB domain-containing protein	DBI	1.0375e+08	1.0038e+08	153733827	1.17562e+08	1.91452e+08	7.27304e+07	1	Molecular Function:fatty-acyl-CoA binding (GO:0000062)	diazepam-binding inhibitor (GABA receptor modulator, acyl-CoA-binding protein)	--	ko03320 PPAR signaling pathway	Acyl-CoA-binding protein	I	Lipid transport and metabolism ;	IPR000582 [Acyl-CoA-binding protein, ACBP]
G1MB17	Pentaxin	APCS	7.14418e+06	6.89705e+06	27012643	3.51299e+06	2.19521e+07	5.45204e+06	--	--	--	--	--	Autotransporter translocation and assembly factor TamB	U	Intracellular trafficking, secretion, and vesicular transport ;	IPR001759 [Pentraxin-related]
G1MIC6	Ubiquitin thioesterase	OTUB1	2.6223e+06	2.0631e+06	1.65198e+07	1.78697e+06	4.53476e+06	0	--	--	ubiquitin thioesterase protein OTUB1	3.4.19.12	--	--	--	--	IPR019400 [Peptidase C65, otubain]
G1L0H9	Adenine phosphoribosyltransferase	APRT	0	1.7538e+06	2.58621e+07	4.74654e+06	8.49194e+06	0	1	Biological Process:nucleoside metabolic process (GO:0009116)	adenine phosphoribosyltransferase	2.4.2.7	ko00230 Purine metabolism ko01100 Metabolic pathways	Adenine/guanine phosphoribosyltransferase or related PRPP-binding protein	F	Nucleotide transport and metabolism ;	IPR000836 [Phosphoribosyltransferase domain]
G1LDK7	Serine hydroxymethyltransferase	SHMT1	1.21542e+07	1.64898e+07	1.06006e+07	1.0468e+07	1.16536e+07	1.87998e+07	1	Molecular Function:transferase activity (GO:0016740)	glycine hydroxymethyltransferase	2.1.2.1	ko00260 Glycine, serine and threonine metabolism ko00630 Glyoxylate and dicarboxylate metabolism ko00670 One carbon pool by folate ko01100 Metabolic pathways ko01200 Carbon metabolism ko01230 Biosynthesis of amino acids ko01523 Antifolate resistance	Glycine/serine hydroxymethyltransferase	E	Amino acid transport and metabolism ;	IPR001085 [Serine hydroxymethyltransferase]
G1MDE4	Integral membrane protein 2	ITM2C	3.82162e+06	6.78767e+06	8.17725e+06	5.00838e+06	1.59042e+07	3.79282e+06	--	--	integral membrane protein 2C	--	--	--	--	--	IPR007084 [BRICHOS domain]
D2GXF5	Fibronectin (Fragment)	FN1	0	2.19376e+06	0	0	0	0	2	Molecular Function:protein binding (GO:0005515),Cellular Component:extracellular region (GO:0005576)	fibronectin 1	--	ko04151 PI3K-Akt signaling pathway ko04510 Focal adhesion ko04512 ECM-receptor interaction ko04810 Regulation of actin cytoskeleton ko04933 AGE-RAGE signaling pathway in diabetic complications ko05100 Bacterial invasion of epithelial cells ko05146 Amoebiasis ko05165 Human papillomavirus infection ko05200 Pathways in cancer ko05205 Proteoglycans in cancer ko05222 Small cell lung cancer	Phage-related protein, tail component	X	Mobilome: prophages, transposons;	IPR000083 [Fibronectin, type I] ; IPR000562[Fibronectin, type II, collagen-binding] ; IPR003961[Fibronectin type III]
G1L918	RAB5B, member RAS oncogene family	RAB5B	2.70644e+06	2.82763e+06	13282708	4.442e+06	1.50925e+07	2.73743e+06	2	Molecular Function:GTP binding (GO:0005525),Biological Process:small GTPase mediated signal transduction (GO:0007264)	Ras-related protein Rab-5B	--	ko04014 Ras signaling pathway ko04144 Endocytosis ko04145 Phagosome ko04962 Vasopressin-regulated water reabsorption ko05146 Amoebiasis ko05152 Tuberculosis	GTPase SAR1 family domain	R	General function prediction only ;	IPR001806 [Small GTPase superfamily]
G1LZC7	Lysozyme	LYZ	2.23412e+07	2.11087e+07	2.25232e+07	2.36265e+07	5.27977e+06	2.62475e+07	--	--	lysozyme C	3.2.1.17	ko04970 Salivary secretion	--	--	--	IPR001916 [Glycoside hydrolase, family 22]
G1LQV7	Uromodulin	UMOD	5.14689e+07	7.05375e+07	29373556	4.30282e+07	3.71745e+07	6.05547e+07	1	Molecular Function:calcium ion binding (GO:0005509)	uromodulin	--	--	--	--	--	IPR001507 [Zona pellucida domain] ; IPR001881[EGF-like calcium-binding domain]
D2H7E8	Endophilin-B1 (Fragment)	SH3GLB1	3.79929e+06	4.41951e+06	5.3964e+06	1.01743e+07	1.70314e+07	3.82055e+06	2	Molecular Function:protein binding (GO:0005515),Cellular Component:cytoplasm (GO:0005737)	endophilin-B1	--	ko04140 Autophagy - animal ko04144 Endocytosis	--	--	--	IPR001452 [SH3 domain] ; IPR004148[BAR domain]
D2HYT6	Uncharacterized protein (Fragment)	RHOG	0	1.35023e+07	6.75194e+06	8.51021e+06	1.7269e+07	4.33745e+06	2	Molecular Function:GTP binding (GO:0005525),Biological Process:small GTPase mediated signal transduction (GO:0007264)	Ras homolog gene family, member G	--	ko05100 Bacterial invasion of epithelial cells ko05132 Salmonella infection	GTPase SAR1 family domain	R	General function prediction only ;	IPR001806 [Small GTPase superfamily]
D2HUL3	UBC core domain-containing protein (Fragment)	PANDA_015972	4.87973e+06	3.08119e+06	1.77145e+07	3.75279e+06	9.25582e+06	4.62126e+06	--	--	ubiquitin-conjugating enzyme E2 L3	2.3.2.23	ko04120 Ubiquitin mediated proteolysis ko05012 Parkinson's disease	Ubiquitin-protein ligase	O	Posttranslational modification, protein turnover, chaperones ;	IPR000608 [Ubiquitin-conjugating enzyme E2]
G1LZ00	Hyaluronidase	HYAL2	6.36655e+08	6.291e+08	418827904	6.29823e+08	3.82676e+08	573164732	2	Molecular Function:hyalurononglucosaminidase activity (GO:0004415),Biological Process:carbohydrate metabolic process (GO:0005975)	hyaluronoglucosaminidase	3.2.1.35	ko00531 Glycosaminoglycan degradation ko01100 Metabolic pathways	--	--	--	IPR018155 [Hyaluronidase]
G1LRS4	Tetraspanin	CD82	2.39985e+07	1.95667e+07	9.25696e+06	3.41399e+06	2.65018e+06	2.67996e+07	1	Cellular Component:integral component of membrane (GO:0016021)	CD82 antigen	--	ko04115 p53 signaling pathway	--	--	--	IPR018499 [Tetraspanin/Peripherin]
G1MHD2	Non-specific serine/threonine protein kinase	OXSR1	0	0	8.93769e+06	3.32245e+06	1.03424e+07	0	4	Molecular Function:protein kinase activity (GO:0004672),Molecular Function:protein serine/threonine kinase activity (GO:0004674),Molecular Function:ATP binding (GO:0005524),Biological Process:protein phosphorylation (GO:0006468)	serine/threonine-protein kinase OSR1/STK39	2.7.11.1	--	Serine/threonine protein kinase	T	Signal transduction mechanisms ;	IPR000719 [Protein kinase domain] ; IPR024678[Serine/threonine-protein kinase OSR1/WNK, CCT domain]
D2HRH0	MAGUK p55 subfamily member 5 (Fragment)	MPP5	0	0	3.88904e+06	0	0	0	1	Molecular Function:protein binding (GO:0005515)	MAGUK p55 subfamily member 5	--	ko04390 Hippo signaling pathway ko04530 Tight junction ko05165 Human papillomavirus infection	Guanylate kinase	F	Nucleotide transport and metabolism ;	IPR001478 [PDZ domain] ; IPR008145[Guanylate kinase/L-type calcium channel beta subunit] ; IPR011511[Variant SH3 domain] ; IPR014775[L27 domain, C-terminal] ; IPR015145[L27-N]
D2HS96	Uncharacterized protein (Fragment)	PANDA_014937	6.74679e+08	662075966	917566632	3.87219e+08	4.34918e+08	6.44616e+08	--	--	--	--	--	--	--	--	IPR016126 [Secretoglobin]
G1LC12	Protein S100	S100A11	0	2.24256e+06	8.23174e+06	2.22883e+06	9.21963e+06	0	1	Molecular Function:calcium ion binding (GO:0005509)	--	--	--	--	--	--	IPR002048 [EF-hand domain] ; IPR013787[S100/CaBP-9k-type, calcium binding, subdomain]
G1LJ12	GDP-4-keto-6-deoxy-D-mannose-3,5-epimerase-4-reductase	TSTA3	2.93403e+06	0	13834930	1.01026e+07	4.80595e+06	3.54478e+06	2	Molecular Function:catalytic activity (GO:0003824),Molecular Function:coenzyme binding (GO:0050662)	GDP-L-fucose synthase	1.1.1.271	ko00051 Fructose and mannose metabolism ko00520 Amino sugar and nucleotide sugar metabolism ko01100 Metabolic pathways	Nucleoside-diphosphate-sugar epimerase	M	Cell wall/membrane/envelope biogenesis ;	IPR001509 [NAD-dependent epimerase/dehydratase]
[truncated: 687 more rows]

## Sheet: Peptide
Sequence	Annotated Sequence	Confidence	Qvality PEP	Qvality q-value	PSMs	Master Protein Accessions	Positions in Master Proteins	Missed Cleavages	Sequence Length	RT [min] (by Search Engine): Sequest HT	Abundances (Normalized): D_2	Abundances (Normalized): D_3	Abundances (Normalized): C_1	Abundances (Normalized): X_2	Abundances (Normalized): A_3	Abundances (Normalized): D_1	Abundance: D_2	Abundance: D_3	Abundance: C_1	Abundance: D_2	Abundance: A_3	Abundance: D_1
[truncated: 16,785 more rows]

[truncated: 1 more sheets: Protein]
