# Supplementary material for: Effects of Cryptorchidism on the Semen Quality of Giant Pandas from the Perspective of Seminal Plasma Proteomics
Source: Genes (Basel). 2024 Sep 30;15(10):1288. doi: 10.3390/genes15101288 (PMC11507308; doi:10.3390/genes15101288)
Supplement: Supplementary file 1 [file genes-15-01288-s001.zip › Table S2.xlsx]

## Sheet: AZ.vs.NZ.GO_Enrich.merge
GO_ID	GO_Term	GO_Class	Pvalue	AdjustedPv	x	y	n	N	EnrichDirect	GOlevl	GeneID	Description
GO:0044702	single organism reproductive process	BP	2.41781e-05	0.00599616	7	8	189	1121	Over	3	G1LTI4 G1M6C1 D2H7B1 G1LN82 G1LFT5 D2HC89 D2HTQ2	Zona pellucida binding protein 2,Sperm equatorial segment protein 1,Uncharacterized protein (Fragment),Zona pellucida binding protein,Anti-Muellerian hormone,Calcium-binding and spermatid-specific protein 1 (Fragment),Uncharacterized protein
GO:0019953	sexual reproduction	BP	0.000129242	0.0138507	6	7	189	1121	Over	3	G1LTI4 G1M6C1 D2H7B1 G1LN82 D2HC89 D2HTQ2	Zona pellucida binding protein 2,Sperm equatorial segment protein 1,Uncharacterized protein (Fragment),Zona pellucida binding protein,Calcium-binding and spermatid-specific protein 1 (Fragment),Uncharacterized protein
GO:0007338	single fertilization	BP	0.000130316	0.0138507	5	5	189	1121	Over	5	G1LTI4 G1M6C1 D2H7B1 G1LN82 D2HTQ2	Zona pellucida binding protein 2,Sperm equatorial segment protein 1,Uncharacterized protein (Fragment),Zona pellucida binding protein,Uncharacterized protein
GO:0044283	small molecule biosynthetic process	BP	0.000786826	0.0650443	4	4	189	1121	Over	5	D2HRQ7 G1MDP5 G1LXP6 G1LMC1	Glucose-6-phosphate isomerase (Fragment),Acetyl-CoA carboxylase,Inositol-3-phosphate synthase 1,Glutamine synthetase
GO:0016310	phosphorylation	BP	0.00253126	0.188326	11	27	189	1121	Over	6	D2H1P3 D2HRQ7 G1LHU6 G1M6P3 G1LN34 G1M3I9 G1LXJ7 G1MHD2 G1LFH9 G1L735 G1LWN6	Phosphoglycerate kinase (Fragment),Glucose-6-phosphate isomerase (Fragment),Pyruvate kinase,Thioredoxin domain-containing protein,Nucleoside diphosphate kinase,cAMP-dependent protein kinase,Serine/threonine kinase 26,Non-specific serine/threonine protein kinase,Protein kinase domain-containing protein,Non-specific serine/threonine protein kinase,Non-specific serine/threonine protein kinase
GO:0016301	kinase activity	MF	0.00467556	0.219918	10	25	189	1121	Over	5	D2H1P3 G1M6P3 G1L8T2 G1LN34 G1M3I9 G1LXJ7 G1MHD2 G1LFH9 G1L735 G1LWN6	Phosphoglycerate kinase (Fragment),Thioredoxin domain-containing protein,Diacylglycerol kinase,Nucleoside diphosphate kinase,cAMP-dependent protein kinase,Serine/threonine kinase 26,Non-specific serine/threonine protein kinase,Protein kinase domain-containing protein,Non-specific serine/threonine protein kinase,Non-specific serine/threonine protein kinase
GO:0007339	binding of sperm to zona pellucida	BP	0.00472942	0.219918	3	3	189	1121	Over	5	G1LTI4 D2H7B1 G1LN82	Zona pellucida binding protein 2,Uncharacterized protein (Fragment),Zona pellucida binding protein
GO:0004674	protein serine/threonine kinase activity	MF	0.00472942	0.219918	3	3	189	1121	Over	7	G1MHD2 G1L735 G1LWN6	Non-specific serine/threonine protein kinase,Non-specific serine/threonine protein kinase,Non-specific serine/threonine protein kinase
GO:0045087	innate immune response	BP	0.00666889	0.291862	7	15	189	1121	Over	4	D2H926 G1LI49 G1LXR5 G1LI52 G1LXQ4 G1LQ69 G1M584	Beta-defensin (Fragment),Beta-defensin,Beta-defensin,Beta-defensin,Beta-defensin,Beta-defensin,Beta-defensin
GO:0006952	defense response	BP	0.00792868	0.299422	8	19	189	1121	Over	4	D2H926 G1LI49 G1LXR5 G1M223 G1LI52 G1LXQ4 G1LQ69 G1M584	Beta-defensin (Fragment),Beta-defensin,Beta-defensin,Uncharacterized protein,Beta-defensin,Beta-defensin,Beta-defensin,Beta-defensin
GO:0004672	protein kinase activity	MF	0.00804898	0.299422	6	12	189	1121	Over	6	G1M3I9 G1LXJ7 G1MHD2 G1LFH9 G1L735 G1LWN6	cAMP-dependent protein kinase,Serine/threonine kinase 26,Non-specific serine/threonine protein kinase,Protein kinase domain-containing protein,Non-specific serine/threonine protein kinase,Non-specific serine/threonine protein kinase
GO:0006468	protein phosphorylation	BP	0.00804898	0.299422	6	12	189	1121	Over	7	G1M3I9 G1LXJ7 G1MHD2 G1LFH9 G1L735 G1LWN6	cAMP-dependent protein kinase,Serine/threonine kinase 26,Non-specific serine/threonine protein kinase,Protein kinase domain-containing protein,Non-specific serine/threonine protein kinase,Non-specific serine/threonine protein kinase
GO:0005524	ATP binding	MF	0.0111632	0.350789	18	61	189	1121	Over	6	D2HVQ7 D2GXH8 D2H7C0 G1LNI3 G1MDP5 G1M9S2 G1L8T5 G1L538 G1LF38 G1M3I9 G1LC54 G1LXJ7 G1MHD2 G1LT54 G1MFD2 G1LFH9 G1L735 G1LWN6	Heat shock protein 90 alpha family class A member 1 (Fragment),Hexokinase (Fragment),RuvB-like helicase (Fragment),Myosin IC,Acetyl-CoA carboxylase,26S proteasome AAA-ATPase subunit RPT1,AAA domain-containing protein,Proteasome 26S subunit, ATPase 1,AAA domain-containing protein,cAMP-dependent protein kinase,Vesicle-fusing ATPase,Serine/threonine kinase 26,Non-specific serine/threonine protein ki…
GO:0016773	phosphotransferase activity, alcohol group as acceptor	MF	0.0113394	0.350789	8	20	189	1121	Over	5	G1LHU6 G1L8T2 G1M3I9 G1LXJ7 G1MHD2 G1LFH9 G1L735 G1LWN6	Pyruvate kinase,Diacylglycerol kinase,cAMP-dependent protein kinase,Serine/threonine kinase 26,Non-specific serine/threonine protein kinase,Protein kinase domain-containing protein,Non-specific serine/threonine protein kinase,Non-specific serine/threonine protein kinase
GO:0016788	hydrolase activity, acting on ester bonds	MF	0.0117872	0.350789	9	24	189	1121	Over	4	G1LS38 G1L8R6 G1M2W5 G1LEE1 G1M138 D2HGF6 D2GU95 G1LW38 G1L7G8	Uncharacterized protein,Arylsulfatase A,Uncharacterized protein,Hormone-sensitive lipase,Deoxyribonuclease II,Phosphoinositide phospholipase C (Fragment),Protein-serine/threonine phosphatase (Fragment),Sulfatase domain-containing protein,Uncharacterized protein
GO:0006950	response to stress	BP	0.0144667	0.350928	11	32	189	1121	Over	3	D2HVQ7 D2H926 G1LI49 G1LXR5 G1MF30 G1M223 G1LNY7 G1LI52 G1LXQ4 G1LQ69 G1M584	Heat shock protein 90 alpha family class A member 1 (Fragment),Beta-defensin (Fragment),Beta-defensin,Beta-defensin,UV excision repair protein RAD23,Uncharacterized protein,Glutathione peroxidase,Beta-defensin,Beta-defensin,Beta-defensin,Beta-defensin
GO:0051082	unfolded protein binding	MF	0.0157833	0.350928	5	10	189	1121	Over	4	D2HVQ7 D2HL15 G1LE28 G1MAQ8 G1M3F1	Heat shock protein 90 alpha family class A member 1 (Fragment),Uncharacterized protein (Fragment),DnaJ heat shock protein family (Hsp40) member A2,Uncharacterized protein,Prefoldin subunit 4
GO:0016298	lipase activity	MF	0.0165572	0.350928	3	4	189	1121	Over	5	G1M2W5 G1LEE1 D2HGF6	Uncharacterized protein,Hormone-sensitive lipase,Phosphoinositide phospholipase C (Fragment)
GO:0016051	carbohydrate biosynthetic process	BP	0.0165572	0.350928	3	4	189	1121	Over	5	D2HRQ7 G1LXP6 G1LDG2	Glucose-6-phosphate isomerase (Fragment),Inositol-3-phosphate synthase 1,N-acetylneuraminate synthase
GO:0046903	secretion	BP	0.0165572	0.350928	3	4	189	1121	Over	5	D2HI84 G1M2W5 D2HTQ2	Uncharacterized protein (Fragment),Uncharacterized protein,Uncharacterized protein
GO:0032504	multicellular organism reproduction	BP	0.0165572	0.350928	3	4	189	1121	Over	3	G1M6C1 D2HC89 D2HTQ2	Sperm equatorial segment protein 1,Calcium-binding and spermatid-specific protein 1 (Fragment),Uncharacterized protein
GO:0097367	carbohydrate derivative binding	MF	0.0165991	0.350928	29	115	189	1121	Over	3	D2HVQ7 D2GXH8 D2H7C0 G1LNI3 G1MDP5 G1L9V8 G1M9S2 G1LEB0 G1L8T5 G1L538 G1LF38 G1M3I9 G1LC54 D2HYB8 G1LXJ7 G1M9K8 G1MHD2 G1M5S0 G1LT54 G1LQ08 G1MFD2 G1LFH9 G1L735 G1LWN6 D2HAA5 G1LEL9 G1M0M0 G1MHB6 G1M0I2	Heat shock protein 90 alpha family class A member 1 (Fragment),Hexokinase (Fragment),RuvB-like helicase (Fragment),Myosin IC,Acetyl-CoA carboxylase,Uncharacterized protein,26S proteasome AAA-ATPase subunit RPT1,RAB11B, member RAS oncogene family,AAA domain-containing protein,Proteasome 26S subunit, ATPase 1,AAA domain-containing protein,cAMP-dependent protein kinase,Vesicle-fusing ATPase,Uncharac…
GO:0032550	purine ribonucleoside binding	MF	0.0186512	0.350928	27	106	189	1121	Over	6	D2HVQ7 D2GXH8 D2H7C0 G1LNI3 G1MDP5 G1L9V8 G1M9S2 G1LEB0 G1L8T5 G1L538 G1LF38 G1M3I9 G1LC54 D2HYB8 G1LXJ7 G1MHD2 G1M5S0 G1LT54 G1LQ08 G1MFD2 G1LFH9 G1L735 G1LWN6 G1LEL9 G1M0M0 G1MHB6 G1M0I2	Heat shock protein 90 alpha family class A member 1 (Fragment),Hexokinase (Fragment),RuvB-like helicase (Fragment),Myosin IC,Acetyl-CoA carboxylase,Uncharacterized protein,26S proteasome AAA-ATPase subunit RPT1,RAB11B, member RAS oncogene family,AAA domain-containing protein,Proteasome 26S subunit, ATPase 1,AAA domain-containing protein,cAMP-dependent protein kinase,Vesicle-fusing ATPase,Uncharac…
GO:0032555	purine ribonucleotide binding	MF	0.0186512	0.350928	27	106	189	1121	Over	5	D2HVQ7 D2GXH8 D2H7C0 G1LNI3 G1MDP5 G1L9V8 G1M9S2 G1LEB0 G1L8T5 G1L538 G1LF38 G1M3I9 G1LC54 D2HYB8 G1LXJ7 G1MHD2 G1M5S0 G1LT54 G1LQ08 G1MFD2 G1LFH9 G1L735 G1LWN6 G1LEL9 G1M0M0 G1MHB6 G1M0I2	Heat shock protein 90 alpha family class A member 1 (Fragment),Hexokinase (Fragment),RuvB-like helicase (Fragment),Myosin IC,Acetyl-CoA carboxylase,Uncharacterized protein,26S proteasome AAA-ATPase subunit RPT1,RAB11B, member RAS oncogene family,AAA domain-containing protein,Proteasome 26S subunit, ATPase 1,AAA domain-containing protein,cAMP-dependent protein kinase,Vesicle-fusing ATPase,Uncharac…
GO:0035639	purine ribonucleoside triphosphate binding	MF	0.0186512	0.350928	27	106	189	1121	Over	5	D2HVQ7 D2GXH8 D2H7C0 G1LNI3 G1MDP5 G1L9V8 G1M9S2 G1LEB0 G1L8T5 G1L538 G1LF38 G1M3I9 G1LC54 D2HYB8 G1LXJ7 G1MHD2 G1M5S0 G1LT54 G1LQ08 G1MFD2 G1LFH9 G1L735 G1LWN6 G1LEL9 G1M0M0 G1MHB6 G1M0I2	Heat shock protein 90 alpha family class A member 1 (Fragment),Hexokinase (Fragment),RuvB-like helicase (Fragment),Myosin IC,Acetyl-CoA carboxylase,Uncharacterized protein,26S proteasome AAA-ATPase subunit RPT1,RAB11B, member RAS oncogene family,AAA domain-containing protein,Proteasome 26S subunit, ATPase 1,AAA domain-containing protein,cAMP-dependent protein kinase,Vesicle-fusing ATPase,Uncharac…
GO:0006796	phosphate-containing compound metabolic process	BP	0.0214594	0.350928	16	55	189	1121	Over	5	D2H1P3 D2HRQ7 G1LHU6 G1M2W5 G1M6P3 G1LN34 G1M3I9 G1LXP6 G1LS51 G1LPC4 G1LXJ7 G1MHD2 G1LFH9 G1L7G8 G1L735 G1LWN6	Phosphoglycerate kinase (Fragment),Glucose-6-phosphate isomerase (Fragment),Pyruvate kinase,Uncharacterized protein,Thioredoxin domain-containing protein,Nucleoside diphosphate kinase,cAMP-dependent protein kinase,Inositol-3-phosphate synthase 1,Uncharacterized protein,AIR carboxylase,Serine/threonine kinase 26,Non-specific serine/threonine protein kinase,Protein kinase domain-containing protein,…
GO:0017076	purine nucleotide binding	MF	0.0218906	0.350928	28	112	189	1121	Over	5	D2HVQ7 D2GXH8 D2H7C0 D2HET1 G1LNI3 G1MDP5 G1L9V8 G1M9S2 G1LEB0 G1L8T5 G1L538 G1LF38 G1M3I9 G1LC54 D2HYB8 G1LXJ7 G1MHD2 G1M5S0 G1LT54 G1LQ08 G1MFD2 G1LFH9 G1L735 G1LWN6 G1LEL9 G1M0M0 G1MHB6 G1M0I2	Heat shock protein 90 alpha family class A member 1 (Fragment),Hexokinase (Fragment),RuvB-like helicase (Fragment),Uncharacterized protein (Fragment),Myosin IC,Acetyl-CoA carboxylase,Uncharacterized protein,26S proteasome AAA-ATPase subunit RPT1,RAB11B, member RAS oncogene family,AAA domain-containing protein,Proteasome 26S subunit, ATPase 1,AAA domain-containing protein,cAMP-dependent protein ki…
GO:0032787	monocarboxylic acid metabolic process	BP	0.0250424	0.350928	5	11	189	1121	Over	7	D2H1P3 D2HRQ7 G1LHU6 G1MDP5 G1LCP5	Phosphoglycerate kinase (Fragment),Glucose-6-phosphate isomerase (Fragment),Pyruvate kinase,Acetyl-CoA carboxylase,Crystallin lambda 1
GO:0016772	transferase activity, transferring phosphorus-containing groups	MF	0.0265704	0.350928	11	34	189	1121	Over	4	D2H1P3 G1LHU6 G1M6P3 G1L8T2 G1LN34 G1M3I9 G1LXJ7 G1MHD2 G1LFH9 G1L735 G1LWN6	Phosphoglycerate kinase (Fragment),Pyruvate kinase,Thioredoxin domain-containing protein,Diacylglycerol kinase,Nucleoside diphosphate kinase,cAMP-dependent protein kinase,Serine/threonine kinase 26,Non-specific serine/threonine protein kinase,Protein kinase domain-containing protein,Non-specific serine/threonine protein kinase,Non-specific serine/threonine protein kinase
GO:0004190	aspartic-type endopeptidase activity	MF	0.0283006	0.350928	2	2	189	1121	Over	7	G1L5H8 G1LRA0	Peptidase A1 domain-containing protein,Signal peptide peptidase like 2A
GO:0007340	acrosome reaction	BP	0.0283006	0.350928	2	2	189	1121	Over	3	G1M6C1 D2HTQ2	Sperm equatorial segment protein 1,Uncharacterized protein
GO:0007342	fusion of sperm to egg plasma membrane	BP	0.0283006	0.350928	2	2	189	1121	Over	5	G1M6C1 D2HTQ2	Sperm equatorial segment protein 1,Uncharacterized protein
GO:0031072	heat shock protein binding	MF	0.0283006	0.350928	2	2	189	1121	Over	4	D2HL15 G1LE28	Uncharacterized protein (Fragment),DnaJ heat shock protein family (Hsp40) member A2
GO:0006631	fatty acid metabolic process	BP	0.0283006	0.350928	2	2	189	1121	Over	5	G1MDP5 G1LCP5	Acetyl-CoA carboxylase,Crystallin lambda 1
GO:0006887	exocytosis	BP	0.0283006	0.350928	2	2	189	1121	Over	5	D2HI84 D2HTQ2	Uncharacterized protein (Fragment),Uncharacterized protein
GO:0016894	endonuclease activity, active with either ribo- or deoxyribonucleic acids and producing 3'-phosphomonoesters	MF	0.0283006	0.350928	2	2	189	1121	Over	7	G1LS38 G1M138	Uncharacterized protein,Deoxyribonuclease II
GO:0046394	carboxylic acid biosynthetic process	BP	0.0283006	0.350928	2	2	189	1121	Over	6	G1MDP5 G1LMC1	Acetyl-CoA carboxylase,Glutamine synthetase
GO:0032268	regulation of cellular protein metabolic process	BP	0.0283006	0.350928	2	2	189	1121	Over	5	D2HPV1 G1LS51	Eukaryotic translation initiation factor 5A (Fragment),Uncharacterized protein
GO:0006165	nucleoside diphosphate phosphorylation	BP	0.0371806	0.42666	5	12	189	1121	Over	7	D2H1P3 D2HRQ7 G1LHU6 G1M6P3 G1LN34	Phosphoglycerate kinase (Fragment),Glucose-6-phosphate isomerase (Fragment),Pyruvate kinase,Thioredoxin domain-containing protein,Nucleoside diphosphate kinase
GO:0006955	immune response	BP	0.041611	0.42666	8	23	189	1121	Over	3	G1LCD6 D2H926 G1LI49 G1LXR5 G1LI52 G1LXQ4 G1LQ69 G1M584	Ectonucleotide pyrophosphatase/phosphodiesterase 2,Beta-defensin (Fragment),Beta-defensin,Beta-defensin,Beta-defensin,Beta-defensin,Beta-defensin,Beta-defensin
GO:0044711	single-organism biosynthetic process	BP	0.041611	0.42666	8	23	189	1121	Over	4	D2HRQ7 G1M6P3 G1MDP5 G1LN34 G1LXP6 G1LPC4 G1LDG2 G1LMC1	Glucose-6-phosphate isomerase (Fragment),Thioredoxin domain-containing protein,Acetyl-CoA carboxylase,Nucleoside diphosphate kinase,Inositol-3-phosphate synthase 1,AIR carboxylase,N-acetylneuraminate synthase,Glutamine synthetase
GO:0000166	nucleotide binding	MF	0.0417829	0.42666	30	127	189	1121	Over	4	D2HVQ7 D2GXH8 D2H7C0 D2HET1 G1LNI3 G1M6E9 G1MDP5 G1L9V8 G1M9S2 G1LEB0 G1L8T5 G1L538 G1LF38 G1M3I9 G1LC54 D2HYB8 G1LXJ7 G1MHD2 G1M5S0 G1LT54 G1LQ08 G1MFD2 G1LFH9 G1L7G8 G1L735 G1LWN6 G1LEL9 G1M0M0 G1MHB6 G1M0I2	Heat shock protein 90 alpha family class A member 1 (Fragment),Hexokinase (Fragment),RuvB-like helicase (Fragment),Uncharacterized protein (Fragment),Myosin IC,Sodium/potassium-transporting ATPase subunit alpha,Acetyl-CoA carboxylase,Uncharacterized protein,26S proteasome AAA-ATPase subunit RPT1,RAB11B, member RAS oncogene family,AAA domain-containing protein,Proteasome 26S subunit, ATPase 1,AAA …
GO:0044255	cellular lipid metabolic process	BP	0.0491462	0.42666	4	9	189	1121	Over	4	G1M2W5 G1MDP5 G1LXP6 G1LCP5	Uncharacterized protein,Acetyl-CoA carboxylase,Inositol-3-phosphate synthase 1,Crystallin lambda 1
GO:0006629	lipid metabolic process	BP	0.051545	0.42666	6	17	189	1121	Over	4	G1M2W5 G1MDP5 G1LEE1 D2HGF6 G1LXP6 G1LCP5	Uncharacterized protein,Acetyl-CoA carboxylase,Hormone-sensitive lipase,Phosphoinositide phospholipase C (Fragment),Inositol-3-phosphate synthase 1,Crystallin lambda 1
GO:0032501	multicellular organismal process	BP	0.0523669	0.42666	5	13	189	1121	Over	2	G1LH39 G1M6C1 G1LFT5 D2HC89 D2HTQ2	Dickkopf WNT signaling pathway inhibitor 3,Sperm equatorial segment protein 1,Anti-Muellerian hormone,Calcium-binding and spermatid-specific protein 1 (Fragment),Uncharacterized protein
GO:0006091	generation of precursor metabolites and energy	BP	0.0713881	0.42666	4	10	189	1121	Over	4	D2H1P3 D2HRQ7 G1LHU6 G1M611	Phosphoglycerate kinase (Fragment),Glucose-6-phosphate isomerase (Fragment),Pyruvate kinase,Fumarate hydratase, mitochondrial
GO:0097159	organic cyclic compound binding	MF	0.0742463	0.42666	37	169	189	1121	Over	3	D2HVQ7 D2GXH8 G1LCD6 D2H7C0 G1LS38 D2HET1 G1LNI3 G1M6E9 G1MDP5 G1L9V8 G1M9S2 G1LEB0 G1L8T5 G1L538 G1LF38 G1M3I9 D2HPV1 G1LC54 D2HYB8 G1LXJ7 G1MHD2 G1M5S0 G1LT54 G1LQ08 D2H3A5 G1LEL4 G1MFD2 G1LFH9 G1L7G8 G1L735 G1LWN6 G1LEL9 G1M0M0 G1MF30 D2GVD1 G1MHB6 G1M0I2	Heat shock protein 90 alpha family class A member 1 (Fragment),Hexokinase (Fragment),Ectonucleotide pyrophosphatase/phosphodiesterase 2,RuvB-like helicase (Fragment),Uncharacterized protein,Uncharacterized protein (Fragment),Myosin IC,Sodium/potassium-transporting ATPase subunit alpha,Acetyl-CoA carboxylase,Uncharacterized protein,26S proteasome AAA-ATPase subunit RPT1,RAB11B, member RAS oncogene…
GO:1901363	heterocyclic compound binding	MF	0.0742463	0.42666	37	169	189	1121	Over	3	D2HVQ7 D2GXH8 G1LCD6 D2H7C0 G1LS38 D2HET1 G1LNI3 G1M6E9 G1MDP5 G1L9V8 G1M9S2 G1LEB0 G1L8T5 G1L538 G1LF38 G1M3I9 D2HPV1 G1LC54 D2HYB8 G1LXJ7 G1MHD2 G1M5S0 G1LT54 G1LQ08 D2H3A5 G1LEL4 G1MFD2 G1LFH9 G1L7G8 G1L735 G1LWN6 G1LEL9 G1M0M0 G1MF30 D2GVD1 G1MHB6 G1M0I2	Heat shock protein 90 alpha family class A member 1 (Fragment),Hexokinase (Fragment),Ectonucleotide pyrophosphatase/phosphodiesterase 2,RuvB-like helicase (Fragment),Uncharacterized protein,Uncharacterized protein (Fragment),Myosin IC,Sodium/potassium-transporting ATPase subunit alpha,Acetyl-CoA carboxylase,Uncharacterized protein,26S proteasome AAA-ATPase subunit RPT1,RAB11B, member RAS oncogene…
GO:0004550	nucleoside diphosphate kinase activity	MF	0.075443	0.42666	2	3	189	1121	Over	6	G1M6P3 G1LN34	Thioredoxin domain-containing protein,Nucleoside diphosphate kinase
GO:0006183	GTP biosynthetic process	BP	0.075443	0.42666	2	3	189	1121	Over	9	G1M6P3 G1LN34	Thioredoxin domain-containing protein,Nucleoside diphosphate kinase
GO:0006228	UTP biosynthetic process	BP	0.075443	0.42666	2	3	189	1121	Over	9	G1M6P3 G1LN34	Thioredoxin domain-containing protein,Nucleoside diphosphate kinase
GO:0006241	CTP biosynthetic process	BP	0.075443	0.42666	2	3	189	1121	Over	9	G1M6P3 G1LN34	Thioredoxin domain-containing protein,Nucleoside diphosphate kinase
GO:0006259	DNA metabolic process	BP	0.075443	0.42666	2	3	189	1121	Over	5	G1M138 G1MF30	Deoxyribonuclease II,UV excision repair protein RAD23
GO:0009966	regulation of signal transduction	BP	0.075443	0.42666	2	3	189	1121	Over	4	G1LH39 G1LS51	Dickkopf WNT signaling pathway inhibitor 3,Uncharacterized protein
GO:0016272	prefoldin complex	CC	0.075443	0.42666	2	3	189	1121	Over	4	G1MAQ8 G1M3F1	Uncharacterized protein,Prefoldin subunit 4
GO:0016861	intramolecular oxidoreductase activity, interconverting aldoses and ketoses	MF	0.075443	0.42666	2	3	189	1121	Over	5	D2HRQ7 G1LPZ2	Glucose-6-phosphate isomerase (Fragment),Mannose-6-phosphate isomerase
GO:0004620	phospholipase activity	MF	0.075443	0.42666	2	3	189	1121	Over	6	G1M2W5 D2HGF6	Uncharacterized protein,Phosphoinositide phospholipase C (Fragment)
GO:0006066	alcohol metabolic process	BP	0.075443	0.42666	2	3	189	1121	Over	5	G1LEE1 G1LXP6	Hormone-sensitive lipase,Inositol-3-phosphate synthase 1
GO:0019208	phosphatase regulator activity	MF	0.075443	0.42666	2	3	189	1121	Over	4	G1MBY6 G1LS51	Serine/threonine-protein phosphatase 2A activator,Uncharacterized protein
GO:0006082	organic acid metabolic process	BP	0.0903676	0.42666	7	23	189	1121	Over	4	D2H1P3 D2HRQ7 G1LHU6 G1MDP5 G1LCP5 G1M611 G1LMC1	Phosphoglycerate kinase (Fragment),Glucose-6-phosphate isomerase (Fragment),Pyruvate kinase,Acetyl-CoA carboxylase,Crystallin lambda 1,Fumarate hydratase, mitochondrial,Glutamine synthetase
GO:0016853	isomerase activity	MF	0.0978714	0.42666	4	11	189	1121	Over	3	D2HRQ7 G1LPZ2 G1LXP6 D2HNQ0	Glucose-6-phosphate isomerase (Fragment),Mannose-6-phosphate isomerase,Inositol-3-phosphate synthase 1,Aldose 1-epimerase (Fragment)
GO:0009152	purine ribonucleotide biosynthetic process	BP	0.0978815	0.42666	3	7	189	1121	Over	8	G1M6P3 G1LN34 G1LPC4	Thioredoxin domain-containing protein,Nucleoside diphosphate kinase,AIR carboxylase
GO:0050896	response to stimulus	BP	0.110343	0.42666	25	110	189	1121	Over	2	D2HVQ7 G1LCD6 D2HET1 G1LH39 G1L9V8 G1L8T2 G1LEB0 D2HGF6 G1LS51 D2HYB8 D2H926 G1LI49 G1M5S0 G1L3G5 G1LQ08 G1LXR5 G1LEL9 G1M0M0 G1MF30 G1M223 G1LNY7 G1LI52 G1LXQ4 G1LQ69 G1M584	Heat shock protein 90 alpha family class A member 1 (Fragment),Ectonucleotide pyrophosphatase/phosphodiesterase 2,Uncharacterized protein (Fragment),Dickkopf WNT signaling pathway inhibitor 3,Uncharacterized protein,Diacylglycerol kinase,RAB11B, member RAS oncogene family,Phosphoinositide phospholipase C (Fragment),Uncharacterized protein,Uncharacterized protein (Fragment),Beta-defensin (Fragment…
GO:0009150	purine ribonucleotide metabolic process	BP	0.113512	0.42666	6	19	189	1121	Over	7	D2H1P3 D2HRQ7 G1LHU6 G1M6P3 G1LN34 G1LPC4	Phosphoglycerate kinase (Fragment),Glucose-6-phosphate isomerase (Fragment),Pyruvate kinase,Thioredoxin domain-containing protein,Nucleoside diphosphate kinase,AIR carboxylase
GO:0019752	carboxylic acid metabolic process	BP	0.113512	0.42666	6	19	189	1121	Over	6	D2H1P3 D2HRQ7 G1LHU6 G1MDP5 G1LCP5 G1LMC1	Phosphoglycerate kinase (Fragment),Glucose-6-phosphate isomerase (Fragment),Pyruvate kinase,Acetyl-CoA carboxylase,Crystallin lambda 1,Glutamine synthetase
GO:0016192	vesicle-mediated transport	BP	0.128217	0.42666	4	12	189	1121	Over	5	D2HI84 G1MI66 D2HTQ2 G1LTW2	Uncharacterized protein (Fragment),Vesicle associated membrane protein 3,Uncharacterized protein,Clathrin light chain
GO:0004843	thiol-dependent ubiquitin-specific protease activity	MF	0.134329	0.42666	2	4	189	1121	Over	6	G1LY51 G1MFS7	Ubiquitin carboxyl-terminal hydrolase,Ubiquitin carboxyl-terminal hydrolase
GO:0007275	multicellular organism development	BP	0.134329	0.42666	2	4	189	1121	Over	4	G1LH39 G1LFT5	Dickkopf WNT signaling pathway inhibitor 3,Anti-Muellerian hormone
GO:0006869	lipid transport	BP	0.134329	0.42666	2	4	189	1121	Over	5	G1M2W5 G1M247	Uncharacterized protein,Uncharacterized protein
GO:0008536	Ran GTPase binding	MF	0.134329	0.42666	2	4	189	1121	Over	8	G1LAD6 D2H547	Exportin 7,Importin N-terminal domain-containing protein (Fragment)
GO:0007017	microtubule-based process	BP	0.134329	0.42666	2	4	189	1121	Over	4	D2H256 D2I5D8	Dynein light chain (Fragment),Dynein light chain (Fragment)
GO:0030286	dynein complex	CC	0.134329	0.42666	2	4	189	1121	Over	5	D2H256 D2I5D8	Dynein light chain (Fragment),Dynein light chain (Fragment)
GO:0043395	heparan sulfate proteoglycan binding	MF	0.134329	0.42666	2	4	189	1121	Over	4	G1M9K8 D2HAA5	Glypican 2,Uncharacterized protein (Fragment)
GO:0008610	lipid biosynthetic process	BP	0.134329	0.42666	2	4	189	1121	Over	5	G1MDP5 G1LXP6	Acetyl-CoA carboxylase,Inositol-3-phosphate synthase 1
GO:0016023	cytoplasmic, membrane-bounded vesicle	CC	0.134329	0.42666	2	4	189	1121	Over	5	G1M6C1 G1LTW2	Sperm equatorial segment protein 1,Clathrin light chain
GO:0004347	glucose-6-phosphate isomerase activity	MF	0.168599	0.42666	1	1	189	1121	Over	6	D2HRQ7	Glucose-6-phosphate isomerase (Fragment)
GO:0006094	gluconeogenesis	BP	0.168599	0.42666	1	1	189	1121	Over	8	D2HRQ7	Glucose-6-phosphate isomerase (Fragment)
GO:0006904	vesicle docking involved in exocytosis	BP	0.168599	0.42666	1	1	189	1121	Over	6	D2HI84	Uncharacterized protein (Fragment)
GO:0033897	ribonuclease T2 activity	MF	0.168599	0.42666	1	1	189	1121	Over	9	G1LS38	Uncharacterized protein
GO:0030178	negative regulation of Wnt signaling pathway	BP	0.168599	0.42666	1	1	189	1121	Over	5	G1LH39	Dickkopf WNT signaling pathway inhibitor 3
GO:0004476	mannose-6-phosphate isomerase activity	MF	0.168599	0.42666	1	1	189	1121	Over	6	G1LPZ2	Mannose-6-phosphate isomerase
GO:0004623	phospholipase A2 activity	MF	0.168599	0.42666	1	1	189	1121	Over	6	G1M2W5	Uncharacterized protein
GO:0050482	arachidonic acid secretion	BP	0.168599	0.42666	1	1	189	1121	Over	7	G1M2W5	Uncharacterized protein
GO:0003989	acetyl-CoA carboxylase activity	MF	0.168599	0.42666	1	1	189	1121	Over	6	G1MDP5	Acetyl-CoA carboxylase
GO:0006633	fatty acid biosynthetic process	BP	0.168599	0.42666	1	1	189	1121	Over	6	G1MDP5	Acetyl-CoA carboxylase
GO:0008203	cholesterol metabolic process	BP	0.168599	0.42666	1	1	189	1121	Over	6	G1LEE1	Hormone-sensitive lipase
GO:0004531	deoxyribonuclease II activity	MF	0.168599	0.42666	1	1	189	1121	Over	9	G1M138	Deoxyribonuclease II
GO:0001669	acrosomal vesicle	CC	0.168599	0.42666	1	1	189	1121	Over	4	G1M6C1	Sperm equatorial segment protein 1
GO:0019211	phosphatase activator activity	MF	0.168599	0.42666	1	1	189	1121	Over	5	G1MBY6	Serine/threonine-protein phosphatase 2A activator
GO:0004512	inositol-3-phosphate synthase activity	MF	0.168599	0.42666	1	1	189	1121	Over	5	G1LXP6	Inositol-3-phosphate synthase 1
GO:0006021	inositol biosynthetic process	BP	0.168599	0.42666	1	1	189	1121	Over	5	G1LXP6	Inositol-3-phosphate synthase 1
GO:0008654	phospholipid biosynthetic process	BP	0.168599	0.42666	1	1	189	1121	Over	5	G1LXP6	Inositol-3-phosphate synthase 1
GO:0006452	translational frameshifting	BP	0.168599	0.42666	1	1	189	1121	Over	7	D2HPV1	Eukaryotic translation initiation factor 5A (Fragment)
GO:0043022	ribosome binding	MF	0.168599	0.42666	1	1	189	1121	Over	5	D2HPV1	Eukaryotic translation initiation factor 5A (Fragment)
GO:0045901	positive regulation of translational elongation	BP	0.168599	0.42666	1	1	189	1121	Over	7	D2HPV1	Eukaryotic translation initiation factor 5A (Fragment)
GO:0045905	positive regulation of translational termination	BP	0.168599	0.42666	1	1	189	1121	Over	6	D2HPV1	Eukaryotic translation initiation factor 5A (Fragment)
GO:0043666	regulation of phosphoprotein phosphatase activity	BP	0.168599	0.42666	1	1	189	1121	Over	7	G1LS51	Uncharacterized protein
GO:0006189	'de novo' IMP biosynthetic process	BP	0.168599	0.42666	1	1	189	1121	Over	10	G1LPC4	AIR carboxylase
GO:0003857	3-hydroxyacyl-CoA dehydrogenase activity	MF	0.168599	0.42666	1	1	189	1121	Over	6	G1LCP5	Crystallin lambda 1
GO:0008406	gonad development	BP	0.168599	0.42666	1	1	189	1121	Over	4	G1LFT5	Anti-Muellerian hormone
GO:0003785	actin monomer binding	MF	0.168599	0.42666	1	1	189	1121	Over	6	D2H0S9	Uncharacterized protein (Fragment)
GO:0046983	protein dimerization activity	MF	0.168599	0.42666	1	1	189	1121	Over	4	G1MBE2	Anoctamin
GO:0016485	protein processing	BP	0.168599	0.42666	1	1	189	1121	Over	6	G1M6K2	Nicastrin
GO:0006099	tricarboxylic acid cycle	BP	0.168599	0.42666	1	1	189	1121	Over	4	G1M611	Fumarate hydratase, mitochondrial
GO:0008253	5'-nucleotidase activity	MF	0.168599	0.42666	1	1	189	1121	Over	8	G1L7G8	Uncharacterized protein
GO:0004356	glutamate-ammonia ligase activity	MF	0.168599	0.42666	1	1	189	1121	Over	7	G1LMC1	Glutamine synthetase
GO:0006542	glutamine biosynthetic process	BP	0.168599	0.42666	1	1	189	1121	Over	6	G1LMC1	Glutamine synthetase
GO:0006897	endocytosis	BP	0.168599	0.42666	1	1	189	1121	Over	6	D2HTQ2	Uncharacterized protein
GO:0060478	acrosomal vesicle exocytosis	BP	0.168599	0.42666	1	1	189	1121	Over	4	D2HTQ2	Uncharacterized protein
GO:0006096	glycolytic process	BP	0.182119	0.443836	3	9	189	1121	Over	6	D2H1P3 D2HRQ7 G1LHU6	Phosphoglycerate kinase (Fragment),Glucose-6-phosphate isomerase (Fragment),Pyruvate kinase
GO:0000287	magnesium ion binding	MF	0.182119	0.443836	3	9	189	1121	Over	6	G1LHU6 D2GU95 G1L7G8	Pyruvate kinase,Protein-serine/threonine phosphatase (Fragment),Uncharacterized protein
GO:0009205	purine ribonucleoside triphosphate metabolic process	BP	0.185528	0.443836	5	17	189	1121	Over	8	D2H1P3 D2HRQ7 G1LHU6 G1M6P3 G1LN34	Phosphoglycerate kinase (Fragment),Glucose-6-phosphate isomerase (Fragment),Pyruvate kinase,Thioredoxin domain-containing protein,Nucleoside diphosphate kinase
GO:0044763	single-organism cellular process	BP	0.187653	0.447481	40	197	189	1121	Over	3	D2H1P3 D2HRQ7 G1LHU6 D2HI84 D2HET1 G1LH39 G1M2W5 G1M6P3 G1MDP5 G1LTI4 G1L9V8 G1L8P5 G1L8T2 G1LEB0 G1M6C1 G1LN34 D2HGF6 G1LXP6 D2H7B1 D2HPV1 G1LN82 G1LS51 G1LPC4 D2H256 D2I5D8 D2HYB8 G1LCP5 G1M5K4 G1M5S0 G1L3G5 G1LQ08 D2H0S9 D2HY31 D2H7X8 G1M611 G1L7G8 G1LEL9 G1M0M0 G1LMC1 D2HTQ2	Phosphoglycerate kinase (Fragment),Glucose-6-phosphate isomerase (Fragment),Pyruvate kinase,Uncharacterized protein (Fragment),Uncharacterized protein (Fragment),Dickkopf WNT signaling pathway inhibitor 3,Uncharacterized protein,Thioredoxin domain-containing protein,Acetyl-CoA carboxylase,Zona pellucida binding protein 2,Uncharacterized protein,F-actin-capping protein subunit beta,Diacylglycerol …
GO:0006644	phospholipid metabolic process	BP	0.199699	0.454361	2	5	189	1121	Over	5	G1M2W5 G1LXP6	Uncharacterized protein,Inositol-3-phosphate synthase 1
GO:0048523	negative regulation of cellular process	BP	0.199699	0.454361	2	5	189	1121	Over	3	G1LH39 G1L8P5	Dickkopf WNT signaling pathway inhibitor 3,F-actin-capping protein subunit beta
GO:0043244	regulation of protein complex disassembly	BP	0.199699	0.454361	2	5	189	1121	Over	5	G1L8P5 D2HPV1	F-actin-capping protein subunit beta,Eukaryotic translation initiation factor 5A (Fragment)
GO:0043624	cellular protein complex disassembly	BP	0.199699	0.454361	2	5	189	1121	Over	7	G1L8P5 D2HPV1	F-actin-capping protein subunit beta,Eukaryotic translation initiation factor 5A (Fragment)
GO:0005975	carbohydrate metabolic process	BP	0.204368	0.463567	14	59	189	1121	Over	4	D2H1P3 D2HRQ7 G1LHU6 D2GXH8 G1LS60 D2GUL3 G1LPZ2 G1LD44 G1LXP6 D2HNQ0 G1LDG2 G1MFD2 G1M458 G1LXB3	Phosphoglycerate kinase (Fragment),Glucose-6-phosphate isomerase (Fragment),Pyruvate kinase,Hexokinase (Fragment),Alpha-galactosidase,Glucosamine-6-phosphate isomerase (Fragment),Mannose-6-phosphate isomerase,Hyaluronidase,Inositol-3-phosphate synthase 1,Aldose 1-epimerase (Fragment),N-acetylneuraminate synthase,Hexokinase,Uncharacterized protein,1,4-alpha-glucan branching enzyme
GO:0008234	cysteine-type peptidase activity	MF	0.20769	0.469669	5	18	189	1121	Over	6	G1LWU5 G1LY51 G1L3B7 G1LB93 G1MFS7	Cathepsin F,Ubiquitin carboxyl-terminal hydrolase,Cathepsin S,Bleomycin hydrolase,Ubiquitin carboxyl-terminal hydrolase
GO:0008484	sulfuric ester hydrolase activity	MF	0.26772	0.557816	2	6	189	1121	Over	5	G1L8R6 G1LW38	Arylsulfatase A,Sulfatase domain-containing protein
GO:0044238	primary metabolic process	BP	0.272067	0.557816	57	299	189	1121	Over	3	D2H1P3 D2HRQ7 G1LHU6 G1L4Q6 G1L5H8 D2GXH8 G1L5J8 G1LS60 G1L8W3 D2HDG5 D2GUL3 G1LWU5 G1LY51 G1L7W6 G1LPZ2 G1LD44 G1M2W5 G1M6P3 G1L3B7 G1MDP5 G1LEE1 G1M138 G1M1J9 G1LN34 D2HGF6 G1M3I9 G1LXP6 G1LDE1 G1LVJ5 D2HPV1 G1LMW3 G1LS51 G1LPC4 G1MMN8 G1MA70 D2I8L4 G1LXJ7 G1M1K4 G1LCP5 D2HNQ0 G1M5K4 G1LB93 G1MHD2 G1MFS7 G1LDG2 G1MFD2 G1M6K2 G1M611 G1LFH9 G1L7G8 G1L735 G1LWN6 G1MF30 G1LMC1 G1LF28 G1M458 G1LXB3	Phosphoglycerate kinase (Fragment),Glucose-6-phosphate isomerase (Fragment),Pyruvate kinase,Atriopeptidase,Peptidase A1 domain-containing protein,Hexokinase (Fragment),C3/C5 convertase,Alpha-galactosidase,Acrosin,Proteasome subunit beta (Fragment),Glucosamine-6-phosphate isomerase (Fragment),Cathepsin F,Ubiquitin carboxyl-terminal hydrolase,Disintegrin and metalloproteinase domain-containing prot…
GO:0044281	small molecule metabolic process	BP	0.294002	0.557816	13	57	189	1121	Over	4	D2H1P3 D2HRQ7 G1LHU6 G1M6P3 G1MDP5 G1LEE1 G1LN34 G1LXP6 G1LPC4 G1LCP5 G1M611 G1L7G8 G1LMC1	Phosphoglycerate kinase (Fragment),Glucose-6-phosphate isomerase (Fragment),Pyruvate kinase,Thioredoxin domain-containing protein,Acetyl-CoA carboxylase,Hormone-sensitive lipase,Nucleoside diphosphate kinase,Inositol-3-phosphate synthase 1,AIR carboxylase,Crystallin lambda 1,Fumarate hydratase, mitochondrial,Uncharacterized protein,Glutamine synthetase
GO:0009167	purine ribonucleoside monophosphate metabolic process	BP	0.298627	0.557816	4	15	189	1121	Over	8	D2H1P3 D2HRQ7 G1LHU6 G1LPC4	Phosphoglycerate kinase (Fragment),Glucose-6-phosphate isomerase (Fragment),Pyruvate kinase,AIR carboxylase
GO:0004618	phosphoglycerate kinase activity	MF	0.308898	0.557816	1	2	189	1121	Over	6	D2H1P3	Phosphoglycerate kinase (Fragment)
GO:0004743	pyruvate kinase activity	MF	0.308898	0.557816	1	2	189	1121	Over	6	G1LHU6	Pyruvate kinase
GO:0030955	potassium ion binding	MF	0.308898	0.557816	1	2	189	1121	Over	7	G1LHU6	Pyruvate kinase
GO:0003678	DNA helicase activity	MF	0.308898	0.557816	1	2	189	1121	Over	9	D2H7C0	RuvB-like helicase (Fragment)
GO:0030212	hyaluronan metabolic process	BP	0.308898	0.557816	1	2	189	1121	Over	8	D2HAS3	Uncharacterized protein (Fragment)
GO:0016042	lipid catabolic process	BP	0.308898	0.557816	1	2	189	1121	Over	5	G1LEE1	Hormone-sensitive lipase
GO:0004143	diacylglycerol kinase activity	MF	0.308898	0.557816	1	2	189	1121	Over	6	G1L8T2	Diacylglycerol kinase
GO:0007205	protein kinase C-activating G-protein coupled receptor signaling pathway	BP	0.308898	0.557816	1	2	189	1121	Over	6	G1L8T2	Diacylglycerol kinase
GO:0005094	Rho GDP-dissociation inhibitor activity	MF	0.308898	0.557816	1	2	189	1121	Over	7	D2GVF3	Uncharacterized protein (Fragment)
GO:0004435	phosphatidylinositol phospholipase C activity	MF	0.308898	0.557816	1	2	189	1121	Over	8	D2HGF6	Phosphoinositide phospholipase C (Fragment)
GO:0004864	protein phosphatase inhibitor activity	MF	0.308898	0.557816	1	2	189	1121	Over	6	G1LS51	Uncharacterized protein
GO:0030145	manganese ion binding	MF	0.308898	0.557816	1	2	189	1121	Over	7	D2GU95	Protein-serine/threonine phosphatase (Fragment)
GO:0007283	spermatogenesis	BP	0.308898	0.557816	1	2	189	1121	Over	6	D2HC89	Calcium-binding and spermatid-specific protein 1 (Fragment)
GO:0000062	fatty-acyl-CoA binding	MF	0.308898	0.557816	1	2	189	1121	Over	4	G1MJJ4	ACB domain-containing protein
GO:0003684	damaged DNA binding	MF	0.308898	0.557816	1	2	189	1121	Over	6	G1MF30	UV excision repair protein RAD23
GO:0006289	nucleotide-excision repair	BP	0.308898	0.557816	1	2	189	1121	Over	7	G1MF30	UV excision repair protein RAD23
GO:0043161	proteasome-mediated ubiquitin-dependent protein catabolic process	BP	0.308898	0.557816	1	2	189	1121	Over	7	G1MF30	UV excision repair protein RAD23
GO:0030130	clathrin coat of trans-Golgi network vesicle	CC	0.308898	0.557816	1	2	189	1121	Over	5	G1LTW2	Clathrin light chain
GO:0030132	clathrin coat of coated pit	CC	0.308898	0.557816	1	2	189	1121	Over	4	G1LTW2	Clathrin light chain
GO:0035556	intracellular signal transduction	BP	0.312506	0.561604	9	37	189	1121	Over	5	G1L9V8 G1L8T2 G1LEB0 D2HGF6 D2HYB8 G1M5S0 G1LQ08 G1LEL9 G1M0M0	Uncharacterized protein,Diacylglycerol kinase,RAB11B, member RAS oncogene family,Phosphoinositide phospholipase C (Fragment),Uncharacterized protein (Fragment),Uncharacterized protein,Small monomeric GTPase,RAB35, member RAS oncogene family,Ras-related protein Rab-4
GO:0019637	organophosphate metabolic process	BP	0.312506	0.561604	9	37	189	1121	Over	4	D2H1P3 D2HRQ7 G1LHU6 G1M2W5 G1M6P3 G1LN34 G1LXP6 G1LPC4 G1L7G8	Phosphoglycerate kinase (Fragment),Glucose-6-phosphate isomerase (Fragment),Pyruvate kinase,Uncharacterized protein,Thioredoxin domain-containing protein,Nucleoside diphosphate kinase,Inositol-3-phosphate synthase 1,AIR carboxylase,Uncharacterized protein
GO:0044712	single-organism catabolic process	BP	0.3284	0.580643	4	16	189	1121	Over	4	D2H1P3 D2HRQ7 G1LHU6 G1LEE1	Phosphoglycerate kinase (Fragment),Glucose-6-phosphate isomerase (Fragment),Pyruvate kinase,Hormone-sensitive lipase
GO:0090407	organophosphate biosynthetic process	BP	0.3284	0.580643	4	16	189	1121	Over	5	G1M6P3 G1LN34 G1LXP6 G1LPC4	Thioredoxin domain-containing protein,Nucleoside diphosphate kinase,Inositol-3-phosphate synthase 1,AIR carboxylase
GO:0030246	carbohydrate binding	MF	0.335655	0.580643	2	7	189	1121	Over	3	G1LCD6 G1LU92	Ectonucleotide pyrophosphatase/phosphodiesterase 2,Galectin
GO:0044723	single-organism carbohydrate metabolic process	BP	0.347221	0.595236	5	19	189	1121	Over	4	D2H1P3 D2HRQ7 G1LHU6 G1LXP6 G1LDG2	Phosphoglycerate kinase (Fragment),Glucose-6-phosphate isomerase (Fragment),Pyruvate kinase,Inositol-3-phosphate synthase 1,N-acetylneuraminate synthase
GO:0005576	extracellular region	CC	0.356378	0.60953	19	91	189	1121	Over	2	G1LHM6 G1LH39 G1LTI4 G1M247 D2H7B1 G1LN82 D2H926 G1M9K8 G1LI49 G1LXR5 D2H6N7 D2HAA5 G1M223 G1LI52 D2HEB0 G1LXQ4 G1LQ69 D2HTR6 G1M584	Gc-globulin,Dickkopf WNT signaling pathway inhibitor 3,Zona pellucida binding protein 2,Uncharacterized protein,Uncharacterized protein (Fragment),Zona pellucida binding protein,Beta-defensin (Fragment),Glypican 2,Beta-defensin,Beta-defensin,WAP domain-containing protein (Fragment),Uncharacterized protein (Fragment),Uncharacterized protein,Beta-defensin,CRF domain-containing protein (Fragment),Be…
GO:0046128	purine ribonucleoside metabolic process	BP	0.360994	0.613195	5	20	189	1121	Over	7	D2H1P3 D2HRQ7 G1LHU6 G1M6P3 G1LN34	Phosphoglycerate kinase (Fragment),Glucose-6-phosphate isomerase (Fragment),Pyruvate kinase,Thioredoxin domain-containing protein,Nucleoside diphosphate kinase
GO:1901681	sulfur compound binding	MF	0.386087	0.651358	3	10	189	1121	Over	3	G1M9K8 D2HAA5 G1MJJ4	Glypican 2,Uncharacterized protein (Fragment),ACB domain-containing protein
GO:0016787	hydrolase activity	MF	0.401304	0.673973	43	227	189	1121	Over	3	G1MD73 G1L4Q6 G1L5H8 G1LX08 G1LCD6 D2H7C0 G1L5J8 G1LS38 G1L8W3 G1L8R6 D2HET1 D2HDG5 G1LNI3 G1LWU5 G1L8I9 G1LY51 G1L7W6 G1LD44 G1M2W5 G1L3B7 G1LEE1 G1M5J6 G1M138 D2HS94 G1M1J9 D2HGF6 G1LDE1 G1LVJ5 G1LXY7 G1LMW3 G1MMN8 G1MA70 D2I8L4 G1LCQ7 G1M1K4 G1LAI5 G1LB93 D2GU95 G1MFS7 G1LW38 G1L7G8 G1LRA0 G1LF28	Tubulin beta chain,Atriopeptidase,Peptidase A1 domain-containing protein,Tubulin alpha chain,Ectonucleotide pyrophosphatase/phosphodiesterase 2,RuvB-like helicase (Fragment),C3/C5 convertase,Uncharacterized protein,Acrosin,Arylsulfatase A,Uncharacterized protein (Fragment),Proteasome subunit beta (Fragment),Myosin IC,Cathepsin F,Ectonucleoside triphosphate diphosphohydrolase 1,Ubiquitin carboxyl-…
GO:0071704	organic substance metabolic process	BP	0.421761	0.683943	59	320	189	1121	Over	3	D2H1P3 D2HRQ7 G1LHU6 G1L4Q6 G1L5H8 D2GXH8 G1L5J8 G1LS60 G1L8W3 D2HAS3 D2HDG5 D2GUL3 G1LWU5 G1LY51 G1L7W6 G1LPZ2 G1LD44 G1M2W5 G1M6P3 G1L3B7 G1MDP5 G1LEE1 G1M247 G1M138 G1M1J9 G1LN34 D2HGF6 G1M3I9 G1LXP6 G1LDE1 G1LVJ5 D2HPV1 G1LMW3 G1LS51 G1LPC4 G1MMN8 G1MA70 D2I8L4 G1LXJ7 G1M1K4 G1LCP5 D2HNQ0 G1M5K4 G1LB93 G1MHD2 G1MFS7 G1LDG2 G1MFD2 G1M6K2 G1M611 G1LFH9 G1L7G8 G1L735 G1LWN6 G1MF30 G1LMC1 G1LF28 …	Phosphoglycerate kinase (Fragment),Glucose-6-phosphate isomerase (Fragment),Pyruvate kinase,Atriopeptidase,Peptidase A1 domain-containing protein,Hexokinase (Fragment),C3/C5 convertase,Alpha-galactosidase,Acrosin,Uncharacterized protein (Fragment),Proteasome subunit beta (Fragment),Glucosamine-6-phosphate isomerase (Fragment),Cathepsin F,Ubiquitin carboxyl-terminal hydrolase,Disintegrin and metal…
GO:0004415	hyalurononglucosaminidase activity	MF	0.425626	0.683943	1	3	189	1121	Over	7	G1LD44	Hyaluronidase
GO:0008375	acetylglucosaminyltransferase activity	MF	0.425626	0.683943	1	3	189	1121	Over	6	G1M5K4	Protein O-linked-mannose beta-1,2-N-acetylglucosaminyltransferase 1
GO:0008199	ferric iron binding	MF	0.425626	0.683943	1	3	189	1121	Over	8	D2H7X8	Ferritin (Fragment)
GO:0003924	GTPase activity	MF	0.436985	0.694693	3	12	189	1121	Over	8	G1MD73 G1LX08 D2HET1	Tubulin beta chain,Tubulin alpha chain,Uncharacterized protein (Fragment)
GO:0006457	protein folding	BP	0.468804	0.732406	3	13	189	1121	Over	3	D2HVQ7 G1MAQ8 G1M3F1	Heat shock protein 90 alpha family class A member 1 (Fragment),Uncharacterized protein,Prefoldin subunit 4
GO:0042578	phosphoric ester hydrolase activity	MF	0.468804	0.732406	3	13	189	1121	Over	5	D2HGF6 D2GU95 G1L7G8	Phosphoinositide phospholipase C (Fragment),Protein-serine/threonine phosphatase (Fragment),Uncharacterized protein
GO:0009117	nucleotide metabolic process	BP	0.475971	0.732406	7	30	189	1121	Over	6	D2H1P3 D2HRQ7 G1LHU6 G1M6P3 G1LN34 G1LPC4 G1L7G8	Phosphoglycerate kinase (Fragment),Glucose-6-phosphate isomerase (Fragment),Pyruvate kinase,Thioredoxin domain-containing protein,Nucleoside diphosphate kinase,AIR carboxylase,Uncharacterized protein
GO:0046907	intracellular transport	BP	0.509205	0.732406	4	17	189	1121	Over	4	G1LAD6 D2H547 G1LZ91 G1LTW2	Exportin 7,Importin N-terminal domain-containing protein (Fragment),RAN binding protein 1,Clathrin light chain
GO:0030247	polysaccharide binding	MF	0.522725	0.732406	1	4	189	1121	Over	4	G1LCD6	Ectonucleotide pyrophosphatase/phosphodiesterase 2
GO:0042157	lipoprotein metabolic process	BP	0.522725	0.732406	1	4	189	1121	Over	5	G1M247	Uncharacterized protein
GO:0008290	F-actin capping protein complex	CC	0.522725	0.732406	1	4	189	1121	Over	4	G1L8P5	F-actin-capping protein subunit beta
GO:0051016	barbed-end actin filament capping	BP	0.522725	0.732406	1	4	189	1121	Over	9	G1L8P5	F-actin-capping protein subunit beta
GO:0003746	translation elongation factor activity	MF	0.522725	0.732406	1	4	189	1121	Over	7	D2HPV1	Eukaryotic translation initiation factor 5A (Fragment)
GO:0043565	sequence-specific DNA binding	MF	0.522725	0.732406	1	4	189	1121	Over	6	G1LEL4	Component 3 of promoter of RISC
GO:0006879	cellular iron ion homeostasis	BP	0.522725	0.732406	1	4	189	1121	Over	10	D2H7X8	Ferritin (Fragment)
GO:0009055	electron carrier activity	MF	0.522725	0.732406	1	4	189	1121	Over	2	D2GVD1	Cytochrome c domain-containing protein (Fragment)
GO:0020037	heme binding	MF	0.522725	0.732406	1	4	189	1121	Over	5	D2GVD1	Cytochrome c domain-containing protein (Fragment)
GO:0004602	glutathione peroxidase activity	MF	0.522725	0.732406	1	4	189	1121	Over	4	G1LNY7	Glutathione peroxidase
GO:0006979	response to oxidative stress	BP	0.522725	0.732406	1	4	189	1121	Over	4	G1LNY7	Glutathione peroxidase
GO:0004222	metalloendopeptidase activity	MF	0.535583	0.747605	7	31	189	1121	Over	7	G1L4Q6 G1L7W6 G1LDE1 G1LMW3 G1MMN8 G1MA70 D2I8L4	Atriopeptidase,Disintegrin and metalloproteinase domain-containing protein 2,Uncharacterized protein,Uncharacterized protein,Uncharacterized protein,Uncharacterized protein,Uncharacterized protein (Fragment)
GO:0008083	growth factor activity	MF	0.628737	0.853614	2	8	189	1121	Over	5	G1LFT5 G1LJK9	Anti-Muellerian hormone,Midkine
GO:0009987	cellular process	BP	0.642323	0.868883	54	302	189	1121	Over	2	D2HVQ7 D2H1P3 D2HRQ7 G1LHU6 D2HI84 D2HET1 D2HDG5 G1LY51 G1LH39 G1M2W5 G1M6P3 G1MDP5 G1LTI4 G1L9V8 G1L8P5 G1L8T2 G1LEB0 G1M138 G1M6C1 G1LN34 D2HGF6 G1M3I9 G1LXP6 D2H7B1 D2HPV1 G1LN82 G1LS51 G1LPC4 D2H256 D2I5D8 D2HYB8 G1LXJ7 G1LCP5 G1M5K4 G1MHD2 G1M5S0 G1L3G5 G1LQ08 G1MFS7 D2H0S9 D2HY31 D2H7X8 G1M611 G1LFH9 G1L7G8 G1L735 G1LWN6 G1LEL9 G1M0M0 G1MF30 G1MAQ8 G1M3F1 G1LMC1 D2HTQ2	Heat shock protein 90 alpha family class A member 1 (Fragment),Phosphoglycerate kinase (Fragment),Glucose-6-phosphate isomerase (Fragment),Pyruvate kinase,Uncharacterized protein (Fragment),Uncharacterized protein (Fragment),Proteasome subunit beta (Fragment),Ubiquitin carboxyl-terminal hydrolase,Dickkopf WNT signaling pathway inhibitor 3,Uncharacterized protein,Thioredoxin domain-containing prot…
GO:0005578	proteinaceous extracellular matrix	CC	0.652879	0.868883	2	9	189	1121	Over	4	G1M9K8 D2HAA5	Glypican 2,Uncharacterized protein (Fragment)
GO:0007015	actin filament organization	BP	0.652879	0.868883	2	9	189	1121	Over	4	G1L8P5 D2H0S9	F-actin-capping protein subunit beta,Uncharacterized protein (Fragment)
GO:0005886	plasma membrane	CC	0.652879	0.868883	2	9	189	1121	Over	3	D2HTQ2 G1LTW2	Uncharacterized protein,Clathrin light chain
GO:0006139	nucleobase-containing compound metabolic process	BP	0.6568	0.868883	9	44	189	1121	Over	4	D2H1P3 D2HRQ7 G1LHU6 G1M6P3 G1M138 G1LN34 G1LPC4 G1L7G8 G1MF30	Phosphoglycerate kinase (Fragment),Glucose-6-phosphate isomerase (Fragment),Pyruvate kinase,Thioredoxin domain-containing protein,Deoxyribonuclease II,Nucleoside diphosphate kinase,AIR carboxylase,Uncharacterized protein,UV excision repair protein RAD23
GO:0007154	cell communication	BP	0.6579	0.868883	14	72	189	1121	Over	4	D2HET1 G1LH39 G1L9V8 G1L8T2 G1LEB0 D2HGF6 G1LS51 D2HYB8 G1M5S0 G1L3G5 G1LQ08 D2HY31 G1LEL9 G1M0M0	Uncharacterized protein (Fragment),Dickkopf WNT signaling pathway inhibitor 3,Uncharacterized protein,Diacylglycerol kinase,RAB11B, member RAS oncogene family,Phosphoinositide phospholipase C (Fragment),Uncharacterized protein,Uncharacterized protein (Fragment),Uncharacterized protein,G protein-coupled receptor class C group 5 member C,Small monomeric GTPase,Uncharacterized protein (Fragment),RAB…
GO:0051716	cellular response to stimulus	BP	0.6579	0.868883	14	72	189	1121	Over	3	D2HET1 G1LH39 G1L9V8 G1L8T2 G1LEB0 D2HGF6 G1LS51 D2HYB8 G1M5S0 G1L3G5 G1LQ08 G1LEL9 G1M0M0 G1MF30	Uncharacterized protein (Fragment),Dickkopf WNT signaling pathway inhibitor 3,Uncharacterized protein,Diacylglycerol kinase,RAB11B, member RAS oncogene family,Phosphoinositide phospholipase C (Fragment),Uncharacterized protein,Uncharacterized protein (Fragment),Uncharacterized protein,G protein-coupled receptor class C group 5 member C,Small monomeric GTPase,RAB35, member RAS oncogene family,Ras-…
GO:0007264	small GTPase mediated signal transduction	BP	0.658598	0.868883	7	33	189	1121	Over	6	G1L9V8 G1LEB0 D2HYB8 G1M5S0 G1LQ08 G1LEL9 G1M0M0	Uncharacterized protein,RAB11B, member RAS oncogene family,Uncharacterized protein (Fragment),Uncharacterized protein,Small monomeric GTPase,RAB35, member RAS oncogene family,Ras-related protein Rab-4
GO:0004869	cysteine-type endopeptidase inhibitor activity	MF	0.679517	0.890505	2	10	189	1121	Over	7	G1LTM0 D2HSH6	Cystatin domain-containing protein,Cystatin domain-containing protein (Fragment)
GO:0044877	macromolecular complex binding	MF	0.679517	0.890505	2	10	189	1121	Over	3	D2HET1 D2HPV1	Uncharacterized protein (Fragment),Eukaryotic translation initiation factor 5A (Fragment)
GO:0016791	phosphatase activity	MF	0.679517	0.890505	2	10	189	1121	Over	6	D2GU95 G1L7G8	Protein-serine/threonine phosphatase (Fragment),Uncharacterized protein
GO:0005525	GTP binding	MF	0.710596	0.917853	9	45	189	1121	Over	6	G1L9V8 G1LEB0 D2HYB8 G1M5S0 G1LQ08 G1LEL9 G1M0M0 G1MHB6 G1M0I2	Uncharacterized protein,RAB11B, member RAS oncogene family,Uncharacterized protein (Fragment),Uncharacterized protein,Small monomeric GTPase,RAB35, member RAS oncogene family,Ras-related protein Rab-4,Septin-8,OBG-type G domain-containing protein
GO:0003677	DNA binding	MF	0.716411	0.918983	3	14	189	1121	Over	5	D2H3A5 G1LEL4 G1MF30	Uncharacterized protein,Component 3 of promoter of RISC,UV excision repair protein RAD23
GO:0019001	guanyl nucleotide binding	MF	0.730032	0.926867	10	51	189	1121	Over	6	D2HET1 G1L9V8 G1LEB0 D2HYB8 G1M5S0 G1LQ08 G1LEL9 G1M0M0 G1MHB6 G1M0I2	Uncharacterized protein (Fragment),Uncharacterized protein,RAB11B, member RAS oncogene family,Uncharacterized protein (Fragment),Uncharacterized protein,Small monomeric GTPase,RAB35, member RAS oncogene family,Ras-related protein Rab-4,Septin-8,OBG-type G domain-containing protein
GO:1901360	organic cyclic compound metabolic process	BP	0.730032	0.926867	10	51	189	1121	Over	4	D2H1P3 D2HRQ7 G1LHU6 G1M6P3 G1LEE1 G1M138 G1LN34 G1LPC4 G1L7G8 G1MF30	Phosphoglycerate kinase (Fragment),Glucose-6-phosphate isomerase (Fragment),Pyruvate kinase,Thioredoxin domain-containing protein,Hormone-sensitive lipase,Deoxyribonuclease II,Nucleoside diphosphate kinase,AIR carboxylase,Uncharacterized protein,UV excision repair protein RAD23
GO:0006511	ubiquitin-dependent protein catabolic process	BP	0.741757	0.933785	3	16	189	1121	Over	8	G1LY51 G1MFS7 G1MF30	Ubiquitin carboxyl-terminal hydrolase,Ubiquitin carboxyl-terminal hydrolase,UV excision repair protein RAD23
GO:0006886	intracellular protein transport	BP	0.741757	0.933785	3	16	189	1121	Over	5	G1LAD6 D2H547 G1LTW2	Exportin 7,Importin N-terminal domain-containing protein (Fragment),Clathrin light chain
GO:0044765	single-organism transport	BP	0.777456	0.970515	4	22	189	1121	Over	4	D2HI84 G1M2W5 G1M247 D2HTQ2	Uncharacterized protein (Fragment),Uncharacterized protein,Uncharacterized protein,Uncharacterized protein
GO:0071702	organic substance transport	BP	0.801311	0.991973	5	28	189	1121	Over	5	G1M2W5 G1M247 G1LAD6 D2H547 G1LTW2	Uncharacterized protein,Uncharacterized protein,Exportin 7,Importin N-terminal domain-containing protein (Fragment),Clathrin light chain
GO:0007165	signal transduction	BP	0.817981	1	13	70	189	1121	Over	4	D2HET1 G1LH39 G1L9V8 G1L8T2 G1LEB0 D2HGF6 G1LS51 D2HYB8 G1M5S0 G1L3G5 G1LQ08 G1LEL9 G1M0M0	Uncharacterized protein (Fragment),Dickkopf WNT signaling pathway inhibitor 3,Uncharacterized protein,Diacylglycerol kinase,RAB11B, member RAS oncogene family,Phosphoinositide phospholipase C (Fragment),Uncharacterized protein,Uncharacterized protein (Fragment),Uncharacterized protein,G protein-coupled receptor class C group 5 member C,Small monomeric GTPase,RAB35, member RAS oncogene family,Ras-…
GO:0003824	catalytic activity	MF	0.835711	1	68	393	189	1121	Over	2	D2H1P3 D2HRQ7 G1MD73 G1LHU6 G1L4Q6 G1L5H8 G1LX08 G1LCD6 D2H7C0 G1L5J8 G1LS38 G1M4R4 G1L8W3 G1L8R6 D2HET1 D2HDG5 G1LNI3 G1LWU5 G1L8I9 G1LY51 G1L7W6 G1LPZ2 G1LD44 G1M2W5 G1M6P3 G1L3B7 G1MDP5 G1LEE1 G1M5J6 G1L8T2 G1M138 D2HS94 G1M1J9 G1LN34 D2HGF6 G1M3I9 G1LXP6 G1LDE1 G1LVJ5 D2GVF1 G1LXY7 G1LMW3 G1MMN8 G1MA70 D2I8L4 G1LCQ7 G1LXJ7 G1MHY5 G1M1K4 G1LAI5 G1LCP5 D2HNQ0 G1M5K4 G1LB93 G1MHD2 D2GU95 G1MFS7 …	Phosphoglycerate kinase (Fragment),Glucose-6-phosphate isomerase (Fragment),Tubulin beta chain,Pyruvate kinase,Atriopeptidase,Peptidase A1 domain-containing protein,Tubulin alpha chain,Ectonucleotide pyrophosphatase/phosphodiesterase 2,RuvB-like helicase (Fragment),C3/C5 convertase,Uncharacterized protein,Amino_oxidase domain-containing protein,Acrosin,Arylsulfatase A,Uncharacterized protein (Fra…
GO:0006508	proteolysis	BP	0.948353	1	22	126	189	1121	Over	5	G1L4Q6 G1L5H8 G1L5J8 G1L8W3 D2HDG5 G1LWU5 G1LY51 G1L7W6 G1L3B7 G1M1J9 G1LDE1 G1LVJ5 G1LMW3 G1MMN8 G1MA70 D2I8L4 G1M1K4 G1LB93 G1MFS7 G1M6K2 G1MF30 G1LF28	Atriopeptidase,Peptidase A1 domain-containing protein,C3/C5 convertase,Acrosin,Proteasome subunit beta (Fragment),Cathepsin F,Ubiquitin carboxyl-terminal hydrolase,Disintegrin and metalloproteinase domain-containing protein 2,Cathepsin S,Peptidase S1 domain-containing protein,Uncharacterized protein,Peptidase S1 domain-containing protein,Uncharacterized protein,Uncharacterized protein,Uncharacter…
GO:0004175	endopeptidase activity	MF	1	1	16	92	189	1121	Over	6	G1L4Q6 G1L5H8 G1L5J8 G1L8W3 D2HDG5 G1L7W6 G1M1J9 G1LDE1 G1LVJ5 G1LMW3 G1MMN8 G1MA70 D2I8L4 G1M1K4 G1LB93 G1LRA0	Atriopeptidase,Peptidase A1 domain-containing protein,C3/C5 convertase,Acrosin,Proteasome subunit beta (Fragment),Disintegrin and metalloproteinase domain-containing protein 2,Peptidase S1 domain-containing protein,Uncharacterized protein,Peptidase S1 domain-containing protein,Uncharacterized protein,Uncharacterized protein,Uncharacterized protein,Uncharacterized protein (Fragment),Serine proteas…
GO:0006807	nitrogen compound metabolic process	BP	1	1	14	82	189	1121	Over	3	D2H1P3 D2HRQ7 G1LHU6 D2HAS3 G1M6P3 G1M138 G1LN34 D2HPV1 G1LPC4 G1LLX9 G1L7G8 G1MAQ4 G1MF30 G1LMC1	Phosphoglycerate kinase (Fragment),Glucose-6-phosphate isomerase (Fragment),Pyruvate kinase,Uncharacterized protein (Fragment),Thioredoxin domain-containing protein,Deoxyribonuclease II,Nucleoside diphosphate kinase,Eukaryotic translation initiation factor 5A (Fragment),AIR carboxylase,Glutamine-dependent NAD(+) synthetase,Uncharacterized protein,Nitrilase 1,UV excision repair protein RAD23,Gluta…
GO:0005488	binding	MF	1	1	91	537	189	1121	Over	2	D2HVQ7 G1LW61 D2H3I1 G1LHU6 D2GXH8 G1LCD6 D2H7C0 D2H4P3 G1LIX4 G1LS38 G1LDV1 G1LEK1 G1M2N9 G1LHZ6 G1LEF6 D2HET1 G1LNI3 G1L8B4 G1LEC7 G1M6E9 G1LPZ2 G1LHC1 G1MDP5 G1L9V8 G1M9S2 G1M247 G1L8T2 G1LEB0 G1L8T5 G1L538 D2HGF6 G1LF38 G1M3I9 G1LUS6 D2HL15 G1LAD6 D2HWC9 D2HPV1 D2I616 G1M9Q4 G1LS26 G1LC54 G1L5K3 D2HYB8 G1LXJ7 G1LV90 D2I161 G1LPJ9 G1LFT7 G1M9K8 G1LFT5 G1MHD2 G1LC86 G1M5S0 G1LT54 D2GU95 G1LQ08 …	Heat shock protein 90 alpha family class A member 1 (Fragment),Uncharacterized protein,Uncharacterized protein (Fragment),Pyruvate kinase,Hexokinase (Fragment),Ectonucleotide pyrophosphatase/phosphodiesterase 2,RuvB-like helicase (Fragment),Cofilin, non-muscle isoform (Fragment),Calmin,Uncharacterized protein,Peptidylprolyl isomerase,Glutathione S-transferase,Milk fat globule-EGF factor 8 protein…
GO:1901575	organic substance catabolic process	BP	1	1	8	45	189	1121	Over	4	D2H1P3 D2HRQ7 G1LHU6 D2HDG5 G1LY51 G1LEE1 G1MFS7 G1MF30	Phosphoglycerate kinase (Fragment),Glucose-6-phosphate isomerase (Fragment),Pyruvate kinase,Proteasome subunit beta (Fragment),Ubiquitin carboxyl-terminal hydrolase,Hormone-sensitive lipase,Ubiquitin carboxyl-terminal hydrolase,UV excision repair protein RAD23
GO:0004872	receptor activity	MF	1	1	3	17	189	1121	Over	3	G1LCD6 G1LU91 G1L3G5	Ectonucleotide pyrophosphatase/phosphodiesterase 2,VWFA domain-containing protein,G protein-coupled receptor class C group 5 member C
GO:0004197	cysteine-type endopeptidase activity	MF	1	1	1	5	189	1121	Over	7	G1LB93	Bleomycin hydrolase
GO:0004721	phosphoprotein phosphatase activity	MF	1	1	1	5	189	1121	Over	7	D2GU95	Protein-serine/threonine phosphatase (Fragment)
GO:0017111	nucleoside-triphosphatase activity	MF	1	1	5	29	189	1121	Over	7	G1MD73 G1LX08 D2H7C0 D2HET1 G1LNI3	Tubulin beta chain,Tubulin alpha chain,RuvB-like helicase (Fragment),Uncharacterized protein (Fragment),Myosin IC
GO:0043170	macromolecule metabolic process	BP	1	1	34	200	189	1121	Over	4	G1L4Q6 G1L5H8 G1L5J8 G1L8W3 D2HAS3 D2HDG5 G1LWU5 G1LY51 G1L7W6 G1L3B7 G1M247 G1M138 G1M1J9 G1M3I9 G1LDE1 G1LVJ5 D2HPV1 G1LMW3 G1LS51 G1MMN8 G1MA70 D2I8L4 G1LXJ7 G1M1K4 G1M5K4 G1LB93 G1MHD2 G1MFS7 G1M6K2 G1LFH9 G1L735 G1LWN6 G1MF30 G1LF28	Atriopeptidase,Peptidase A1 domain-containing protein,C3/C5 convertase,Acrosin,Uncharacterized protein (Fragment),Proteasome subunit beta (Fragment),Cathepsin F,Ubiquitin carboxyl-terminal hydrolase,Disintegrin and metalloproteinase domain-containing protein 2,Cathepsin S,Uncharacterized protein,Deoxyribonuclease II,Peptidase S1 domain-containing protein,cAMP-dependent protein kinase,Uncharacteri…
GO:0033036	macromolecule localization	BP	1	1	5	29	189	1121	Over	3	G1M2W5 G1M247 G1LAD6 D2H547 G1LTW2	Uncharacterized protein,Uncharacterized protein,Exportin 7,Importin N-terminal domain-containing protein (Fragment),Clathrin light chain
