# Supplementary material for: Effects of Cryptorchidism on the Semen Quality of Giant Pandas from the Perspective of Seminal Plasma Proteomics
Source: Genes (Basel). 2024 Sep 30;15(10):1288. doi: 10.3390/genes15101288 (PMC11507308; doi:10.3390/genes15101288)
Supplement: Supplementary file 1 [file genes-15-01288-s001.zip › Table S3.xlsx]

## Sheet: AZ.vs.NZ.KEGG_Enrich
MapID	MapTitle	Pvalue	AdjustedPv	x	y	n	N	EnrichDirect	ProtID	Description
map04910	Insulin signaling pathway	0.000746552	0.157523	8	16	129	888	Over	D2GXH8 G1LHZ6 G1LYF2 G1MDP5 G1LEE1 G1M5J6 G1M3I9 G1MFD2	Hexokinase (Fragment),Calmodulin 2,Fructose-bisphosphatase,Acetyl-CoA carboxylase,Hormone-sensitive lipase,Serine/threonine-protein phosphatase,cAMP-dependent protein kinase,Hexokinase
map04971	Gastric acid secretion	0.00367173	0.260194	6	12	129	888	Over	G1LHZ6 D2HET1 G1M6E9 G1L761 D2HGF6 G1M3I9	Calmodulin 2,Uncharacterized protein (Fragment),Sodium/potassium-transporting ATPase subunit alpha,Carbonic anhydrase,Phosphoinositide phospholipase C (Fragment),cAMP-dependent protein kinase
map04923	Regulation of lipolysis in adipocytes	0.00505037	0.260194	4	6	129	888	Over	D2HET1 G1LEE1 G1M3I9 G1LLN5	Uncharacterized protein (Fragment),Hormone-sensitive lipase,cAMP-dependent protein kinase,Uncharacterized protein
map04261	Adrenergic signaling in cardiomyocytes	0.00638607	0.260194	7	17	129	888	Over	G1LHZ6 D2HET1 G1M6E9 G1M5J6 D2HGF6 G1M3I9 G1LUS6	Calmodulin 2,Uncharacterized protein (Fragment),Sodium/potassium-transporting ATPase subunit alpha,Serine/threonine-protein phosphatase,Phosphoinositide phospholipase C (Fragment),cAMP-dependent protein kinase,Uncharacterized protein
map04024	cAMP signaling pathway	0.0085578	0.260194	8	22	129	888	Over	G1LHZ6 D2HET1 G1M6E9 G1LEE1 G1M5J6 G1M3I9 G1LFT5 G1M5S0	Calmodulin 2,Uncharacterized protein (Fragment),Sodium/potassium-transporting ATPase subunit alpha,Hormone-sensitive lipase,Serine/threonine-protein phosphatase,cAMP-dependent protein kinase,Anti-Muellerian hormone,Uncharacterized protein
map04340	Hedgehog signaling pathway	0.0104631	0.260194	4	7	129	888	Over	G1LW61 G1M3I9 G1LFH9 G1L735	Uncharacterized protein,cAMP-dependent protein kinase,Protein kinase domain-containing protein,Non-specific serine/threonine protein kinase
map00910	Nitrogen metabolism	0.0107362	0.260194	3	4	129	888	Over	G1L761 D2HA25 G1LMC1	Carbonic anhydrase,Carbonic anhydrase (Fragment),Glutamine synthetase
map05169	Epstein-Barr virus infection	0.0118741	0.260194	12	41	129	888	Over	D2GYI3 G1L0F5 G1L8I9 G1M9S2 G1L8T5 G1L538 G1LF38 G1M3I9 D2I616 G1M9Q4 G1M135 G1LUZ5	Uncharacterized protein (Fragment),14_3_3 domain-containing protein,Ectonucleoside triphosphate diphosphohydrolase 1,26S proteasome AAA-ATPase subunit RPT1,AAA domain-containing protein,Proteasome 26S subunit, ATPase 1,AAA domain-containing protein,cAMP-dependent protein kinase,26S proteasome non-ATPase regulatory subunit 13 (Fragment),26S proteasome non-ATPase regulatory subunit 6,26S proteasome…
map04915	Estrogen signaling pathway	0.0128351	0.260194	7	19	129	888	Over	D2HVQ7 D2GYI3 G1LDV1 G1LHZ6 D2HET1 D2HGF6 G1M3I9	Heat shock protein 90 alpha family class A member 1 (Fragment),Uncharacterized protein (Fragment),Peptidylprolyl isomerase,Calmodulin 2,Uncharacterized protein (Fragment),Phosphoinositide phospholipase C (Fragment),cAMP-dependent protein kinase
map04750	Inflammatory mediator regulation of TRP channels	0.0185914	0.260194	4	8	129	888	Over	G1LHZ6 G1M5J6 D2HGF6 G1M3I9	Calmodulin 2,Serine/threonine-protein phosphatase,Phosphoinositide phospholipase C (Fragment),cAMP-dependent protein kinase
map04152	AMPK signaling pathway	0.0192918	0.260194	6	16	129	888	Over	G1LYF2 G1MDP5 G1LEE1 G1LEB0 G1LUS6 D2H6U4	Fructose-bisphosphatase,Acetyl-CoA carboxylase,Hormone-sensitive lipase,RAB11B, member RAS oncogene family,Uncharacterized protein,Uncharacterized protein (Fragment)
map04962	Vasopressin-regulated water reabsorption	0.0192918	0.260194	6	16	129	888	Over	D2GVF3 G1LEB0 G1M3I9 D2H256 G1LC54 D2I5D8	Uncharacterized protein (Fragment),RAB11B, member RAS oncogene family,cAMP-dependent protein kinase,Dynein light chain (Fragment),Vesicle-fusing ATPase,Dynein light chain (Fragment)
map04540	Gap junction	0.0202185	0.260194	5	12	129	888	Over	G1MD73 G1LX08 D2HET1 D2HGF6 G1M3I9	Tubulin beta chain,Tubulin alpha chain,Uncharacterized protein (Fragment),Phosphoinositide phospholipase C (Fragment),cAMP-dependent protein kinase
map04922	Glucagon signaling pathway	0.0202185	0.260194	5	12	129	888	Over	D2H5L1 G1LHZ6 G1MDP5 D2HGF6 G1M3I9	Phosphoglycerate mutase (Fragment),Calmodulin 2,Acetyl-CoA carboxylase,Phosphoinositide phospholipase C (Fragment),cAMP-dependent protein kinase
map04925	Aldosterone synthesis and secretion	0.0202185	0.260194	5	12	129	888	Over	G1LHZ6 G1M6E9 G1LEE1 D2HGF6 G1M3I9	Calmodulin 2,Sodium/potassium-transporting ATPase subunit alpha,Hormone-sensitive lipase,Phosphoinositide phospholipase C (Fragment),cAMP-dependent protein kinase
map00524	Neomycin, kanamycin and gentamicin biosynthesis	0.0209635	0.260194	2	2	129	888	Over	D2GXH8 G1MFD2	Hexokinase (Fragment),Hexokinase
map04930	Type II diabetes mellitus	0.0209635	0.260194	2	2	129	888	Over	D2GXH8 G1MFD2	Hexokinase (Fragment),Hexokinase
map04114	Oocyte meiosis	0.0290964	0.29891	5	13	129	888	Over	G1L0F5 G1LHZ6 G1M5J6 G1M3I9 G1LUS6	14_3_3 domain-containing protein,Calmodulin 2,Serine/threonine-protein phosphatase,cAMP-dependent protein kinase,Uncharacterized protein
map04310	Wnt signaling pathway	0.0290964	0.29891	5	13	129	888	Over	D2H7C0 D2HGF6 G1M3I9 G1LFH9 D2HAA5	RuvB-like helicase (Fragment),Phosphoinositide phospholipase C (Fragment),cAMP-dependent protein kinase,Protein kinase domain-containing protein,Uncharacterized protein (Fragment)
map00520	Amino sugar and nucleotide sugar metabolism	0.0297424	0.29891	7	22	129	888	Over	D2HRQ7 D2GXH8 D2GUL3 G1LPZ2 G1LT54 G1LDG2 G1MFD2	Glucose-6-phosphate isomerase (Fragment),Hexokinase (Fragment),Glucosamine-6-phosphate isomerase (Fragment),Mannose-6-phosphate isomerase,Galactokinase 1,N-acetylneuraminate synthase,Hexokinase
map04916	Melanogenesis	0.0297493	0.29891	4	9	129	888	Over	G1LHZ6 D2HET1 D2HGF6 G1M3I9	Calmodulin 2,Uncharacterized protein (Fragment),Phosphoinositide phospholipase C (Fragment),cAMP-dependent protein kinase
map04728	Dopaminergic synapse	0.0348955	0.32091	6	18	129	888	Over	G1LHZ6 D2HET1 G1M5J6 D2HGF6 G1M3I9 G1LUS6	Calmodulin 2,Uncharacterized protein (Fragment),Serine/threonine-protein phosphatase,Phosphoinositide phospholipase C (Fragment),cAMP-dependent protein kinase,Uncharacterized protein
map03050	Proteasome	0.039208	0.32091	10	36	129	888	Over	D2HDG5 G1M9S2 G1L8T5 G1L538 G1LF38 D2I616 G1M9Q4 G1LCZ5 G1M135 G1LUZ5	Proteasome subunit beta (Fragment),26S proteasome AAA-ATPase subunit RPT1,AAA domain-containing protein,Proteasome 26S subunit, ATPase 1,AAA domain-containing protein,26S proteasome non-ATPase regulatory subunit 13 (Fragment),26S proteasome non-ATPase regulatory subunit 6,Proteasome activator subunit 4,26S proteasome regulatory subunit RPN11,26S proteasome non-ATPase regulatory subunit 8
map00051	Fructose and mannose metabolism	0.0401027	0.32091	5	14	129	888	Over	D2GXH8 G1MCH6 G1LYF2 G1LPZ2 G1MFD2	Hexokinase (Fragment),Aldo_ket_red domain-containing protein,Fructose-bisphosphatase,Mannose-6-phosphate isomerase,Hexokinase
map00052	Galactose metabolism	0.0401027	0.32091	5	14	129	888	Over	D2GXH8 G1MCH6 D2HNQ0 G1LT54 G1MFD2	Hexokinase (Fragment),Aldo_ket_red domain-containing protein,Aldose 1-epimerase (Fragment),Galactokinase 1,Hexokinase
map05012	Parkinson's disease	0.0401027	0.32091	5	14	129	888	Over	D2HA21 D2HET1 G1M3I9 G1MFS7 D2GVD1	Maillard deglycase (Fragment),Uncharacterized protein (Fragment),cAMP-dependent protein kinase,Ubiquitin carboxyl-terminal hydrolase,Cytochrome c domain-containing protein (Fragment)
map04914	Progesterone-mediated oocyte maturation	0.0429394	0.32091	3	6	129	888	Over	D2HVQ7 D2HET1 G1M3I9	Heat shock protein 90 alpha family class A member 1 (Fragment),Uncharacterized protein (Fragment),cAMP-dependent protein kinase
map01524	Platinum drug resistance	0.0441061	0.32091	4	10	129	888	Over	G1LEK1 G1LEF6 G1LEC7 D2GVD1	Glutathione S-transferase,Glutathione transferase,Glutathione transferase,Cytochrome c domain-containing protein (Fragment)
map04720	Long-term potentiation	0.0441061	0.32091	4	10	129	888	Over	G1LHZ6 G1M5J6 D2HGF6 G1M3I9	Calmodulin 2,Serine/threonine-protein phosphatase,Phosphoinositide phospholipase C (Fragment),cAMP-dependent protein kinase
map04921	Oxytocin signaling pathway	0.0533253	0.342575	5	15	129	888	Over	G1LHZ6 D2HET1 G1M5J6 D2HGF6 G1M3I9	Calmodulin 2,Uncharacterized protein (Fragment),Serine/threonine-protein phosphatase,Phosphoinositide phospholipase C (Fragment),cAMP-dependent protein kinase
map04330	Notch signaling pathway	0.0568806	0.342575	2	3	129	888	Over	G1M6K2 G1MG46	Nicastrin,Beta-1,3-N-acetylglucosaminyltransferase
map04740	Olfactory transduction	0.0568806	0.342575	2	3	129	888	Over	G1LHZ6 G1M3I9	Calmodulin 2,cAMP-dependent protein kinase
map00500	Starch and sucrose metabolism	0.0616959	0.342575	4	11	129	888	Over	D2HRQ7 D2GXH8 G1MFD2 G1LXB3	Glucose-6-phosphate isomerase (Fragment),Hexokinase (Fragment),Hexokinase,1,4-alpha-glucan branching enzyme
map04270	Vascular smooth muscle contraction	0.0616959	0.342575	4	11	129	888	Over	G1LHZ6 G1M5J6 D2HGF6 G1M3I9	Calmodulin 2,Serine/threonine-protein phosphatase,Phosphoinositide phospholipase C (Fragment),cAMP-dependent protein kinase
map04924	Renin secretion	0.0616959	0.342575	4	11	129	888	Over	G1LHZ6 D2HET1 D2HGF6 G1M3I9	Calmodulin 2,Uncharacterized protein (Fragment),Phosphoinositide phospholipase C (Fragment),cAMP-dependent protein kinase
map04961	Endocrine and other factor-regulated calcium reabsorption	0.0616959	0.342575	4	11	129	888	Over	G1M6E9 D2HGF6 G1M3I9 G1LTW2	Sodium/potassium-transporting ATPase subunit alpha,Phosphoinositide phospholipase C (Fragment),cAMP-dependent protein kinase,Clathrin light chain
map05204	Chemical carcinogenesis	0.0616959	0.342575	4	11	129	888	Over	G1LEK1 G1LEF6 G1LEC7 G1LFM1	Glutathione S-transferase,Glutathione transferase,Glutathione transferase,Uncharacterized protein
map04020	Calcium signaling pathway	0.0672967	0.345614	3	7	129	888	Over	G1LHZ6 D2HGF6 G1M3I9	Calmodulin 2,Phosphoinositide phospholipase C (Fragment),cAMP-dependent protein kinase
map04070	Phosphatidylinositol signaling system	0.0672967	0.345614	3	7	129	888	Over	G1LHZ6 G1L8T2 D2HGF6	Calmodulin 2,Diacylglycerol kinase,Phosphoinositide phospholipase C (Fragment)
map04931	Insulin resistance	0.0672967	0.345614	3	7	129	888	Over	G1MDP5 G1M5J6 G1MBY6	Acetyl-CoA carboxylase,Serine/threonine-protein phosphatase,Serine/threonine-protein phosphatase 2A activator
map04022	cGMP-PKG signaling pathway	0.0687951	0.345614	5	16	129	888	Over	G1LHZ6 D2HET1 G1M6E9 G1M5J6 D2HGF6	Calmodulin 2,Uncharacterized protein (Fragment),Sodium/potassium-transporting ATPase subunit alpha,Serine/threonine-protein phosphatase,Phosphoinositide phospholipase C (Fragment)
map04621	NOD-like receptor signaling pathway	0.0824346	0.386526	4	12	129	888	Over	D2HVQ7 D2HGF6 G1LPV1 G1LU91	Heat shock protein 90 alpha family class A member 1 (Fragment),Phosphoinositide phospholipase C (Fragment),Uncharacterized protein,VWFA domain-containing protein
map04713	Circadian entrainment	0.0824346	0.386526	4	12	129	888	Over	G1LHZ6 D2HET1 D2HGF6 G1M3I9	Calmodulin 2,Uncharacterized protein (Fragment),Phosphoinositide phospholipase C (Fragment),cAMP-dependent protein kinase
map04727	GABAergic synapse	0.0824346	0.386526	4	12	129	888	Over	D2HET1 G1M3I9 G1LC54 G1LMC1	Uncharacterized protein (Fragment),cAMP-dependent protein kinase,Vesicle-fusing ATPase,Glutamine synthetase
map04973	Carbohydrate digestion and absorption	0.0965198	0.430685	3	8	129	888	Over	D2GXH8 G1M6E9 G1MFD2	Hexokinase (Fragment),Sodium/potassium-transporting ATPase subunit alpha,Hexokinase
map05031	Amphetamine addiction	0.0965198	0.430685	3	8	129	888	Over	G1LHZ6 G1M5J6 G1M3I9	Calmodulin 2,Serine/threonine-protein phosphatase,cAMP-dependent protein kinase
map00980	Metabolism of xenobiotics by cytochrome P450	0.10614	0.430685	4	13	129	888	Over	G1LEK1 G1LEF6 G1LEC7 G1LFM1	Glutathione S-transferase,Glutathione transferase,Glutathione transferase,Uncharacterized protein
map04071	Sphingolipid signaling pathway	0.10614	0.430685	4	13	129	888	Over	G1L5H8 D2HET1 D2HGF6 G1LUS6	Peptidase A1 domain-containing protein,Uncharacterized protein (Fragment),Phosphoinositide phospholipase C (Fragment),Uncharacterized protein
map04140	Autophagy - animal	0.10614	0.430685	4	13	129	888	Over	G1L5H8 G1M3I9 G1M5S0 G1LDV3	Peptidase A1 domain-containing protein,cAMP-dependent protein kinase,Uncharacterized protein,Lysosomal associated membrane protein 1
map04721	Synaptic vesicle cycle	0.10614	0.430685	4	13	129	888	Over	G1LND1 G1LC54 G1LC86 G1LTW2	Uncharacterized protein,Vesicle-fusing ATPase,Syntaxin 2,Clathrin light chain
map04724	Glutamatergic synapse	0.10614	0.430685	4	13	129	888	Over	D2HET1 D2HGF6 G1M3I9 G1LMC1	Uncharacterized protein (Fragment),Phosphoinositide phospholipase C (Fragment),cAMP-dependent protein kinase,Glutamine synthetase
map05010	Alzheimer's disease	0.116052	0.462017	6	22	129	888	Over	G1L4Q6 G1LHZ6 G1M247 D2HGF6 G1M6K2 D2GVD1	Atriopeptidase,Calmodulin 2,Uncharacterized protein,Phosphoinositide phospholipase C (Fragment),Nicastrin,Cytochrome c domain-containing protein (Fragment)
map04371	Apelin signaling pathway	0.128522	0.480877	6	23	129	888	Over	G1LHZ6 D2HET1 G1LEE1 D2HGF6 G1M3I9 G1M5S0	Calmodulin 2,Uncharacterized protein (Fragment),Hormone-sensitive lipase,Phosphoinositide phospholipase C (Fragment),cAMP-dependent protein kinase,Uncharacterized protein
map05152	Tuberculosis	0.128522	0.480877	6	23	129	888	Over	G1L5H8 G1LHZ6 G1L3B7 G1LDV3 G1M079 D2GVD1	Peptidase A1 domain-containing protein,Calmodulin 2,Cathepsin S,Lysosomal associated membrane protein 1,Lipopolysaccharide-binding protein,Cytochrome c domain-containing protein (Fragment)
map04911	Insulin secretion	0.129905	0.480877	3	9	129	888	Over	G1M6E9 D2HGF6 G1M3I9	Sodium/potassium-transporting ATPase subunit alpha,Phosphoinositide phospholipase C (Fragment),cAMP-dependent protein kinase
map04912	GnRH signaling pathway	0.129905	0.480877	3	9	129	888	Over	G1LHZ6 D2HGF6 G1M3I9	Calmodulin 2,Phosphoinositide phospholipase C (Fragment),cAMP-dependent protein kinase
map04970	Salivary secretion	0.132555	0.482228	4	14	129	888	Over	G1LHZ6 G1M6E9 D2HGF6 G1M3I9	Calmodulin 2,Sodium/potassium-transporting ATPase subunit alpha,Phosphoinositide phospholipase C (Fragment),cAMP-dependent protein kinase
map00440	Phosphonate and phosphinate metabolism	0.14527	0.502492	1	1	129	888	Over	D2GVF1	Uncharacterized protein (Fragment)
map00591	Linoleic acid metabolism	0.14527	0.502492	1	1	129	888	Over	G1LES2	Lysophospholipase
map00592	alpha-Linolenic acid metabolism	0.14527	0.502492	1	1	129	888	Over	G1LES2	Lysophospholipase
map03015	mRNA surveillance pathway	0.155712	0.517186	2	5	129	888	Over	G1M5J6 G1LUS6	Serine/threonine-protein phosphatase,Uncharacterized protein
map04210	Apoptosis	0.163878	0.517186	5	18	129	888	Over	G1L5H8 G1LX08 G1LWU5 G1L3B7 D2GVD1	Peptidase A1 domain-containing protein,Tubulin alpha chain,Cathepsin F,Cathepsin S,Cytochrome c domain-containing protein (Fragment)
map00240	Pyrimidine metabolism	0.166676	0.517186	3	10	129	888	Over	G1L8I9 G1LN34 G1L7G8	Ectonucleoside triphosphate diphosphohydrolase 1,Nucleoside diphosphate kinase,Uncharacterized protein
map00982	Drug metabolism - cytochrome P450	0.166676	0.517186	3	10	129	888	Over	G1LEK1 G1LEF6 G1LEC7	Glutathione S-transferase,Glutathione transferase,Glutathione transferase
map04730	Long-term depression	0.166676	0.517186	3	10	129	888	Over	D2HET1 D2HGF6 G1LUS6	Uncharacterized protein (Fragment),Phosphoinositide phospholipase C (Fragment),Uncharacterized protein
map04919	Thyroid hormone signaling pathway	0.166676	0.517186	3	10	129	888	Over	G1M6E9 D2HGF6 G1M3I9	Sodium/potassium-transporting ATPase subunit alpha,Phosphoinositide phospholipase C (Fragment),cAMP-dependent protein kinase
map04976	Bile secretion	0.166676	0.517186	3	10	129	888	Over	G1M6E9 G1L761 G1M3I9	Sodium/potassium-transporting ATPase subunit alpha,Carbonic anhydrase,cAMP-dependent protein kinase
map00564	Glycerophospholipid metabolism	0.206044	0.595551	3	11	129	888	Over	G1L8T2 G1LES2 D2GVF1	Diacylglycerol kinase,Lysophospholipase,Uncharacterized protein (Fragment)
map04723	Retrograde endocannabinoid signaling	0.206044	0.595551	3	11	129	888	Over	D2HET1 D2HGF6 G1M3I9	Uncharacterized protein (Fragment),Phosphoinositide phospholipase C (Fragment),cAMP-dependent protein kinase
map05142	Chagas disease (American trypanosomiasis)	0.206044	0.595551	3	11	129	888	Over	D2HET1 D2HGF6 G1LUS6	Uncharacterized protein (Fragment),Phosphoinositide phospholipase C (Fragment),Uncharacterized protein
map05230	Central carbon metabolism in cancer	0.206044	0.595551	3	11	129	888	Over	D2GXH8 D2H5L1 G1MFD2	Hexokinase (Fragment),Phosphoglycerate mutase (Fragment),Hexokinase
map05030	Cocaine addiction	0.212098	0.599107	2	6	129	888	Over	D2HET1 G1M3I9	Uncharacterized protein (Fragment),cAMP-dependent protein kinase
map04918	Thyroid hormone synthesis	0.212953	0.599107	5	21	129	888	Over	G1LW61 G1M6E9 D2HGF6 G1M3I9 G1LNY7	Uncharacterized protein,Sodium/potassium-transporting ATPase subunit alpha,Phosphoinositide phospholipase C (Fragment),cAMP-dependent protein kinase,Glutathione peroxidase
map04072	Phospholipase D signaling pathway	0.254391	0.650989	4	15	129	888	Over	G1L8T2 D2HGF6 G1M5S0 G1LQ08	Diacylglycerol kinase,Phosphoinositide phospholipase C (Fragment),Uncharacterized protein,Small monomeric GTPase
map05225	Hepatocellular carcinoma	0.254391	0.650989	4	15	129	888	Over	G1LEK1 G1LEF6 G1LEC7 G1LFH9	Glutathione S-transferase,Glutathione transferase,Glutathione transferase,Protein kinase domain-containing protein
map04215	Apoptosis - multiple species	0.269577	0.650989	1	2	129	888	Over	D2GVD1	Cytochrome c domain-containing protein (Fragment)
map04742	Taste transduction	0.269577	0.650989	1	2	129	888	Over	G1M3I9	cAMP-dependent protein kinase
map04744	Phototransduction	0.269577	0.650989	1	2	129	888	Over	G1LHZ6	Calmodulin 2
map00565	Ether lipid metabolism	0.270018	0.650989	2	7	129	888	Over	G1LCD6 G1LES2	Ectonucleotide pyrophosphatase/phosphodiesterase 2,Lysophospholipase
map00790	Folate biosynthesis	0.270018	0.650989	2	7	129	888	Over	G1MCH6 G1LFM1	Aldo_ket_red domain-containing protein,Uncharacterized protein
map04130	SNARE interactions in vesicular transport	0.270018	0.650989	2	7	129	888	Over	G1MI66 G1LC86	Vesicle associated membrane protein 3,Syntaxin 2
map04964	Proximal tubule bicarbonate reclamation	0.270018	0.650989	2	7	129	888	Over	G1M6E9 G1L761	Sodium/potassium-transporting ATPase subunit alpha,Carbonic anhydrase
map04390	Hippo signaling pathway	0.271503	0.650989	4	16	129	888	Over	G1L0F5 G1M5J6 G1LUS6 G1LFT5	14_3_3 domain-containing protein,Serine/threonine-protein phosphatase,Uncharacterized protein,Anti-Muellerian hormone
map05133	Pertussis	0.271503	0.650989	4	16	129	888	Over	D2H4P3 G1LHZ6 D2HET1 G1M7J1	Cofilin, non-muscle isoform (Fragment),Calmodulin 2,Uncharacterized protein (Fragment),SERPIN domain-containing protein
map00010	Glycolysis / Gluconeogenesis	0.318549	0.751918	7	34	129	888	Over	D2H1P3 D2HRQ7 D2GXH8 D2H5L1 G1LYF2 D2HNQ0 G1MFD2	Phosphoglycerate kinase (Fragment),Glucose-6-phosphate isomerase (Fragment),Hexokinase (Fragment),Phosphoglycerate mutase (Fragment),Fructose-bisphosphatase,Aldose 1-epimerase (Fragment),Hexokinase
map00562	Inositol phosphate metabolism	0.327851	0.751918	2	8	129	888	Over	D2HGF6 G1LXP6	Phosphoinositide phospholipase C (Fragment),Inositol-3-phosphate synthase 1
map04350	TGF-beta signaling pathway	0.327851	0.751918	2	8	129	888	Over	G1LUS6 G1LFT5	Uncharacterized protein,Anti-Muellerian hormone
map05210	Colorectal cancer	0.327851	0.751918	2	8	129	888	Over	G1LQ08 D2GVD1	Small monomeric GTPase,Cytochrome c domain-containing protein (Fragment)
map00230	Purine metabolism	0.350928	0.779431	5	22	129	888	Over	G1L8I9 G1LN34 G1LPC4 G1LCQ7 G1L7G8	Ectonucleoside triphosphate diphosphohydrolase 1,Nucleoside diphosphate kinase,AIR carboxylase,Nudix hydrolase 5,Uncharacterized protein
map00480	Glutathione metabolism	0.361954	0.785349	5	23	129	888	Over	G1LEK1 G1LEF6 G1LEC7 G1LJ90 G1LNY7	Glutathione S-transferase,Glutathione transferase,Glutathione transferase,Gamma-glutamylcyclotransferase,Glutathione peroxidase
map04612	Antigen processing and presentation	0.361954	0.785349	5	23	129	888	Over	D2HVQ7 D2GYI3 G1L3B7 D2GVI6 G1LX42	Heat shock protein 90 alpha family class A member 1 (Fragment),Uncharacterized protein (Fragment),Cathepsin S,Heat shock 70 kDa protein 4 (Fragment),IFI30 lysosomal thiol reductase
map00061	Fatty acid biosynthesis	0.375925	0.785349	1	3	129	888	Over	G1MDP5	Acetyl-CoA carboxylase
map00220	Arginine biosynthesis	0.375925	0.785349	1	3	129	888	Over	G1LMC1	Glutamine synthetase
map04913	Ovarian steroidogenesis	0.375925	0.785349	1	3	129	888	Over	G1M3I9	cAMP-dependent protein kinase
map04920	Adipocytokine signaling pathway	0.375925	0.785349	1	3	129	888	Over	G1MDP5	Acetyl-CoA carboxylase
map05200	Pathways in cancer	0.388434	0.803525	11	57	129	888	Over	D2HVQ7 G1LEK1 G1LHZ6 G1LEF6 D2HET1 G1LEC7 D2HGF6 G1M3I9 G1LQ08 G1M611 D2GVD1	Heat shock protein 90 alpha family class A member 1 (Fragment),Glutathione S-transferase,Calmodulin 2,Glutathione transferase,Uncharacterized protein (Fragment),Glutathione transferase,Phosphoinositide phospholipase C (Fragment),cAMP-dependent protein kinase,Small monomeric GTPase,Fumarate hydratase, mitochondrial,Cytochrome c domain-containing protein (Fragment)
map00590	Arachidonic acid metabolism	0.397356	0.806174	3	12	129	888	Over	G1LES2 G1LFM1 G1LNY7	Lysophospholipase,Uncharacterized protein,Glutathione peroxidase
map05145	Toxoplasmosis	0.397356	0.806174	3	12	129	888	Over	D2GYI3 D2HET1 D2GVD1	Uncharacterized protein (Fragment),Uncharacterized protein (Fragment),Cytochrome c domain-containing protein (Fragment)
map04218	Cellular senescence	0.417583	0.831226	3	13	129	888	Over	G1LHZ6 G1M5J6 G1M5S0	Calmodulin 2,Serine/threonine-protein phosphatase,Uncharacterized protein
map04725	Cholinergic synapse	0.417583	0.831226	3	13	129	888	Over	D2HET1 D2HGF6 G1M3I9	Uncharacterized protein (Fragment),Phosphoinositide phospholipase C (Fragment),cAMP-dependent protein kinase
map00515	Mannose type O-glycan biosynthesis	0.466892	0.879591	1	4	129	888	Over	G1M5K4	Protein O-linked-mannose beta-1,2-N-acetylglucosaminyltransferase 1
map00920	Sulfur metabolism	0.466892	0.879591	1	4	129	888	Over	D2GVD1	Cytochrome c domain-containing protein (Fragment)
map03420	Nucleotide excision repair	0.466892	0.879591	1	4	129	888	Over	G1MF30	UV excision repair protein RAD23
map04672	Intestinal immune network for IgA production	0.466892	0.879591	1	4	129	888	Over	D2HBM7	Ig-like domain-containing protein (Fragment)
map05214	Glioma	0.466892	0.879591	1	4	129	888	Over	G1LHZ6	Calmodulin 2
map04611	Platelet activation	0.504498	0.942027	4	19	129	888	Over	D2HET1 G1M5J6 D2HGF6 G1M3I9	Uncharacterized protein (Fragment),Serine/threonine-protein phosphatase,Phosphoinositide phospholipase C (Fragment),cAMP-dependent protein kinase
map00250	Alanine, aspartate and glutamate metabolism	0.544687	0.989007	1	5	129	888	Over	G1LMC1	Glutamine synthetase
map04137	Mitophagy - animal	0.544687	0.989007	1	5	129	888	Over	G1M5S0	Uncharacterized protein
map04211	Longevity regulating pathway	0.544687	0.989007	1	5	129	888	Over	G1M3I9	cAMP-dependent protein kinase
map05418	Fluid shear stress and atherosclerosis	0.568474	1	5	26	129	888	Over	D2HVQ7 G1LEK1 G1LHZ6 G1LEF6 G1LEC7	Heat shock protein 90 alpha family class A member 1 (Fragment),Glutathione S-transferase,Calmodulin 2,Glutathione transferase,Glutathione transferase
map05165	Human papillomavirus infection	0.586029	1	5	28	129	888	Over	G1L538 G1M3I9 G1LUS6 G1LFH9 G1MG46	Proteasome 26S subunit, ATPase 1,cAMP-dependent protein kinase,Uncharacterized protein,Protein kinase domain-containing protein,Beta-1,3-N-acetylglucosaminyltransferase
map00040	Pentose and glucuronate interconversions	0.626201	1	2	9	129	888	Over	G1MCH6 G1LCP5	Aldo_ket_red domain-containing protein,Crystallin lambda 1
map00760	Nicotinate and nicotinamide metabolism	0.626201	1	2	9	129	888	Over	G1LLX9 G1L7G8	Glutamine-dependent NAD(+) synthetase,Uncharacterized protein
map04213	Longevity regulating pathway - multiple species	0.626201	1	2	9	129	888	Over	D2GYI3 G1M3I9	Uncharacterized protein (Fragment),cAMP-dependent protein kinase
map04614	Renin-angiotensin system	0.626201	1	2	9	129	888	Over	G1L4Q6 G1LF28	Atriopeptidase,Prolylcarboxypeptidase
map05020	Prion diseases	0.626201	1	2	9	129	888	Over	G1M3I9 G1LBN3	cAMP-dependent protein kinase,MACPF domain-containing protein
map05032	Morphine addiction	0.666569	1	2	11	129	888	Over	D2HET1 G1M3I9	Uncharacterized protein (Fragment),cAMP-dependent protein kinase
map03013	RNA transport	0.689346	1	2	12	129	888	Over	G1M4R4 D2H547	Amino_oxidase domain-containing protein,Importin N-terminal domain-containing protein (Fragment)
map04722	Neurotrophin signaling pathway	0.689346	1	2	12	129	888	Over	G1LHZ6 D2GVF3	Calmodulin 2,Uncharacterized protein (Fragment)
map04726	Serotonergic synapse	0.716593	1	3	16	129	888	Over	D2HET1 D2HGF6 G1M3I9	Uncharacterized protein (Fragment),Phosphoinositide phospholipase C (Fragment),cAMP-dependent protein kinase
map05016	Huntington's disease	0.725585	1	3	17	129	888	Over	D2HGF6 D2GVD1 G1LTW2	Phosphoinositide phospholipase C (Fragment),Cytochrome c domain-containing protein (Fragment),Clathrin light chain
map04217	Necroptosis	0.736297	1	3	18	129	888	Over	D2HVQ7 D2H7X8 G1LMC1	Heat shock protein 90 alpha family class A member 1 (Fragment),Ferritin (Fragment),Glutamine synthetase
map05034	Alcoholism	0.736297	1	3	18	129	888	Over	G1LHZ6 D2HET1 G1M5J6	Calmodulin 2,Uncharacterized protein (Fragment),Serine/threonine-protein phosphatase
map05166	HTLV-I infection	0.736297	1	3	18	129	888	Over	G1M3I9 G1M5S0 G1LZ91	cAMP-dependent protein kinase,Uncharacterized protein,RAN binding protein 1
map04972	Pancreatic secretion	0.748297	1	3	19	129	888	Over	G1M6E9 G1L761 D2HGF6	Sodium/potassium-transporting ATPase subunit alpha,Carbonic anhydrase,Phosphoinositide phospholipase C (Fragment)
map04974	Protein digestion and absorption	0.748297	1	3	19	129	888	Over	G1L4Q6 G1M6E9 G1LF28	Atriopeptidase,Sodium/potassium-transporting ATPase subunit alpha,Prolylcarboxypeptidase
map04142	Lysosome	0.810011	1	10	61	129	888	Over	G1L5H8 G1LS60 G1L8R6 G1LWU5 G1L3B7 G1M138 G1LAI5 G1LW38 G1LDV3 G1LTW2	Peptidase A1 domain-containing protein,Alpha-galactosidase,Arylsulfatase A,Cathepsin F,Cathepsin S,Deoxyribonuclease II,Aspartylglucosaminidase,Sulfatase domain-containing protein,Lysosomal associated membrane protein 1,Clathrin light chain
map01200	Carbon metabolism	1	1	7	45	129	888	Over	D2H1P3 D2HRQ7 D2GXH8 D2H5L1 G1LYF2 G1MFD2 G1M611	Phosphoglycerate kinase (Fragment),Glucose-6-phosphate isomerase (Fragment),Hexokinase (Fragment),Phosphoglycerate mutase (Fragment),Fructose-bisphosphatase,Hexokinase,Fumarate hydratase, mitochondrial
map00514	Other types of O-glycan biosynthesis	1	1	1	6	129	888	Over	G1MG46	Beta-1,3-N-acetylglucosaminyltransferase
map04015	Rap1 signaling pathway	1	1	5	34	129	888	Over	G1LHZ6 D2HET1 D2HGF6 G1M5S0 G1LQ08	Calmodulin 2,Uncharacterized protein (Fragment),Phosphoinositide phospholipase C (Fragment),Uncharacterized protein,Small monomeric GTPase
map04064	NF-kappa B signaling pathway	1	1	1	6	129	888	Over	G1M079	Lipopolysaccharide-binding protein
map04530	Tight junction	1	1	4	27	129	888	Over	G1LX08 D2GVI6 G1M3I9 G1LUS6	Tubulin alpha chain,Heat shock 70 kDa protein 4 (Fragment),cAMP-dependent protein kinase,Uncharacterized protein
map04630	Jak-STAT signaling pathway	1	1	1	6	129	888	Over	G1L8B4	Four and a half LIM domains 1
map04659	Th17 cell differentiation	1	1	1	6	129	888	Over	D2HVQ7	Heat shock protein 90 alpha family class A member 1 (Fragment)
map04960	Aldosterone-regulated sodium reabsorption	1	1	1	6	129	888	Over	G1M6E9	Sodium/potassium-transporting ATPase subunit alpha
map04966	Collecting duct acid secretion	1	1	1	6	129	888	Over	G1L761	Carbonic anhydrase
map05014	Amyotrophic lateral sclerosis (ALS)	1	1	1	6	129	888	Over	D2GVD1	Cytochrome c domain-containing protein (Fragment)
map05160	Hepatitis C	1	1	1	6	129	888	Over	G1LUS6	Uncharacterized protein
map05222	Small cell lung cancer	1	1	1	6	129	888	Over	D2GVD1	Cytochrome c domain-containing protein (Fragment)
map05224	Breast cancer	1	1	1	6	129	888	Over	G1LFH9	Protein kinase domain-containing protein
