# Supplementary material for: Effects of Cryptorchidism on the Semen Quality of Giant Pandas from the Perspective of Seminal Plasma Proteomics
Source: Genes (Basel). 2024 Sep 30;15(10):1288. doi: 10.3390/genes15101288 (PMC11507308; doi:10.3390/genes15101288)
Supplement: Supplementary file 1 [file genes-15-01288-s001.zip › Table S4.xlsx]

## Sheet: stat
Compared Samples	Num. of Total Quant.	regulated Type	fold-change>1.2	fold-change>1.3	fold-change>1.5	fold-change>2.0
AZ.vs.NZ	1191	up-regulated	92	90	83	53
		down-regulated	297	296	286	261

## Sheet: AZ.vs.NZ_diff
Protein	Description	Gene	D_1	D_2	D_3	C_1	X_2	A_3	AZ.vs.NZ FC	AZ.vs.NZ Pvalue	AZ.vs.NZ log2FC	AZ.vs.NZ UP.DOWN	GO_NUM	GO_Description	KEGG_Description	KEGG_EC	KEGG_ko	COG_Function_Description	COG_Function_Class	COG_Class_Description	IPR_Term
G1LJ76	Gal_mutarotas_2 domain-containing protein	GANAB	2594591366.01495	2551745831.90773	2432433826.66205	1155312718	1086137656.72822	912273579.572948	2.40311807070131	7.11760049816984e-05	1.2649075331247	up	1	Biological Process:carbohydrate metabolic process (GO:0005975)	alpha 1,3-glucosidase	3.2.1.84	ko00510 N-Glycan biosynthesis ko01100 Metabolic pathways ko04141 Protein processing in endoplasmic reticulum	Alpha-glucosidase, glycosyl hydrolase family GH31	G	Carbohydrate transport and metabolism ;	IPR000322 [Glycoside hydrolase family 31] ; IPR025887[Glycoside hydrolase family 31, N-terminal domain]
D2HVQ7	Heat shock protein 90 alpha family class A member 1 (Fragment)	HSP90AA1	89479827.8787715	105151877.00187	71766717.6125488	1189684147.5	922355842.30391	1788701588.14011	0.0682943017808429	0.041736298110493	-3.87209097927497	down	4	Molecular Function:ATP binding (GO:0005524),Biological Process:protein folding (GO:0006457),Biological Process:response to stress (GO:0006950),Molecular Function:unfolded protein binding (GO:0051082)	molecular chaperone HtpG	--	ko04141 Protein processing in endoplasmic reticulum ko04151 PI3K-Akt signaling pathway ko04217 Necroptosis ko04612 Antigen processing and presentation ko04621 NOD-like receptor signaling pathway ko04657 IL-17 signaling pathway ko04659 Th17 cell differentiation ko04914 Progesterone-mediated oocyte maturation ko04915 Estrogen signaling pathway ko05200 Pathways in cancer ko05215 Prostate cancer ko05…	Molecular chaperone, HSP90 family	O	Posttranslational modification, protein turnover, chaperones ;	IPR001404 [Heat shock protein Hsp90 family] ; IPR003594[Histidine kinase-like ATPase, C-terminal domain]
G1LW61	Uncharacterized protein	LRP2	85181012.5882698	97721206.4790106	82472006.9717833	201098297.75	120764977.104433	213622701.115474	0.495576425803497	0.0378251880996944	-1.01282053369073	down	2	Molecular Function:calcium ion binding (GO:0005509),Molecular Function:protein binding (GO:0005515)	low density lipoprotein-related protein 2	--	ko04340 Hedgehog signaling pathway ko04918 Thyroid hormone synthesis ko04979 Cholesterol metabolism	Glucose/arabinose dehydrogenase, beta-propeller fold	G	Carbohydrate transport and metabolism ;	IPR000033 [LDLR class B repeat] ; IPR001881[EGF-like calcium-binding domain] ; IPR002172[Low-density lipoprotein (LDL) receptor class A repeat] ; IPR026823[Complement Clr-like EGF domain]
G1LY86	Coagulation factor V	F5	325172147.992525	288314772.292238	281411997.933594	34222279.4375	52551563.710482	192025719.438661	3.20982898938462	0.0164503845720516	1.68249643668128	up	2	Molecular Function:copper ion binding (GO:0005507),Biological Process:blood coagulation (GO:0007596)	coagulation factor V (labile factor)	--	ko04610 Complement and coagulation cascades	Multicopper oxidase with three cupredoxin domains (includes cell division protein FtsP and spore coat protein CotA)	DPM	Cell cycle control, cell division, chromosome partitioning ; Inorganic ion transport and metabolism ; Cell wall/membrane/envelope biogenesis ;	IPR000421 [Coagulation factor 5/8 C-terminal domain] ; IPR009271[Coagulation factor V, LSPD] ; IPR011707[Multicopper oxidase, type 3]
D2H1P3	Phosphoglycerate kinase (Fragment)	PGK2	0	0	0	1018000137.25	806995708.486227	1869903994.15725	-Inf	0	-Inf	down	2	Molecular Function:phosphoglycerate kinase activity (GO:0004618),Biological Process:glycolytic process (GO:0006096)	phosphoglycerate kinase	2.7.2.3	ko00010 Glycolysis / Gluconeogenesis ko01100 Metabolic pathways ko01200 Carbon metabolism ko01230 Biosynthesis of amino acids	3-phosphoglycerate kinase	G	Carbohydrate transport and metabolism ;	IPR001576 [Phosphoglycerate kinase]
D2HRQ7	Glucose-6-phosphate isomerase (Fragment)	GPI	132694874.718871	117133115.928539	109059811.867747	1294658362.75	916038437.107074	1289045589.14143	0.102546919922828	0.0138065809670653	-3.28564393489597	down	3	Molecular Function:glucose-6-phosphate isomerase activity (GO:0004347),Biological Process:gluconeogenesis (GO:0006094),Biological Process:glycolytic process (GO:0006096)	glucose-6-phosphate isomerase	5.3.1.9	ko00010 Glycolysis / Gluconeogenesis ko00030 Pentose phosphate pathway ko00500 Starch and sucrose metabolism ko00520 Amino sugar and nucleotide sugar metabolism ko01100 Metabolic pathways ko01200 Carbon metabolism	Glucose-6-phosphate isomerase	G	Carbohydrate transport and metabolism ;	IPR001672 [Phosphoglucose isomerase (PGI)]
D2I7H6	Uncharacterized protein (Fragment)	PANDA_021881	1193472545.20117	1179135286.10925	1176321547.62571	3576111113.75	2930856279.58626	3915935495.73886	0.340493374706194	0.0155015736360327	-1.55430136822567	down	--	--	--	--	--	--	--	--	IPR003597 [Immunoglobulin C1-set]
G1MD73	Tubulin beta chain	TUBB4B	46277804.1454684	48305979.0692011	52896343.1164015	305538538	227525414.349605	256012046.04765	0.186902309322078	0.0107310927399347	-2.41964370008505	down	1	Molecular Function:GTPase activity (GO:0003924)	tubulin beta	--	ko04145 Phagosome ko04540 Gap junction	--	--	--	IPR003008 [Tubulin/FtsZ, GTPase domain] ; IPR018316[Tubulin/FtsZ, 2-layer sandwich domain]
D2H3I1	Uncharacterized protein (Fragment)	PANDA_004258	0	0	0	25778483.5	2847479.23155548	19368069.4638835	-Inf	0	-Inf	down	1	Molecular Function:calcium ion binding (GO:0005509)	--	--	--	--	--	--	IPR000859 [CUB domain] ; IPR001881[EGF-like calcium-binding domain] ; IPR011641[Tyrosine-protein kinase ephrin type A/B receptor-like] ; IPR024731[EGF domain] ; IPR026823[Complement Clr-like EGF domain]
G1LHU6	Pyruvate kinase	PKM	11620896.9886498	11827588.3271104	4611133.4565089	46947729.25	22218316.1823042	34960947.4087797	0.269474974804017	0.0280383552364708	-1.8917767937185	down	4	Molecular Function:magnesium ion binding (GO:0000287),Molecular Function:pyruvate kinase activity (GO:0004743),Biological Process:glycolytic process (GO:0006096),Molecular Function:potassium ion binding (GO:0030955)	--	--	--	Pyruvate kinase	G	Carbohydrate transport and metabolism ;	IPR015793 [Pyruvate kinase, barrel] ; IPR015795[Pyruvate kinase, C-terminal]
G1L5F2	Polypeptide N-acetylgalactosaminyltransferase	GALNT6	948297414.745149	1013244692.58837	936396345.7153	377427787	539050045.267504	257330600.862768	2.46883424181976	0.00250033352756941	1.30382997680781	up	--	--	polypeptide N-acetylgalactosaminyltransferase	2.4.1.41	ko00512 Mucin type O-glycan biosynthesis ko01100 Metabolic pathways	Uncharacterized conserved protein RhaS, contains 28 RHS repeats	R	General function prediction only ;	IPR000772 [Ricin B, lectin domain] ; IPR001173[Glycosyltransferase 2-like]
G1LE36	Calumenin	CALU	50912607.447012	52203349.7770697	60405263.1789691	14318855	7984089.00542373	23058801.2483	3.60482647853209	0.00173224744476013	1.84992981575285	up	1	Molecular Function:calcium ion binding (GO:0005509)	--	--	--	Ca2+-binding protein, EF-hand superfamily	T	Signal transduction mechanisms ;	IPR002048 [EF-hand domain]
D2HI84	Uncharacterized protein (Fragment)	PANDA_010889	39871962.4044687	34487339.9298807	17599211.3294489	136171794.125	115728936.884302	101751912.236871	0.26002495787876	0.00192488249898398	-1.94327799132648	down	2	Biological Process:vesicle docking involved in exocytosis (GO:0006904),Biological Process:vesicle-mediated transport (GO:0016192)	syntaxin-binding protein 2	--	--	--	--	--	IPR001619 [Sec1-like protein]
G1L4Q6	Atriopeptidase	MME	167121367.474171	152307761.70499	162273412.142615	376050512.75	376842267.832577	347692007.578487	0.43767871998907	4.00710929650691e-05	-1.19205585327403	down	2	Molecular Function:metalloendopeptidase activity (GO:0004222),Biological Process:proteolysis (GO:0006508)	neprilysin	3.4.24.11	ko04614 Renin-angiotensin system ko04640 Hematopoietic cell lineage ko04974 Protein digestion and absorption ko05010 Alzheimer's disease	Predicted metalloendopeptidase	O	Posttranslational modification, protein turnover, chaperones ;	IPR008753 [Peptidase M13, N-terminal domain] ; IPR018497[Peptidase M13, C-terminal domain]
D2HBM7	Ig-like domain-containing protein (Fragment)	PANDA_007940	154161097.835707	155901924.995593	158362770.800935	851504875	821876437.124177	957945303.211884	0.178018871128398	0.00324526100604817	-2.48989791077277	down	--	--	polymeric immunoglobulin receptor	--	ko04672 Intestinal immune network for IgA production	--	--	--	IPR013106 [Immunoglobulin V-set domain]
G1L5H8	Peptidase A1 domain-containing protein		870612628.242984	920592692.997732	883476664.309239	1993453041.375	1768933485.08589	1815167993.23186	0.479543853153998	0.000159363983991812	-1.06026534255341	down	2	Molecular Function:aspartic-type endopeptidase activity (GO:0004190),Biological Process:proteolysis (GO:0006508)	cathepsin D	3.4.23.5	ko04071 Sphingolipid signaling pathway ko04140 Autophagy - animal ko04142 Lysosome ko04210 Apoptosis ko05152 Tuberculosis	--	--	--	IPR012848 [Aspartic peptidase, N-terminal] ; IPR033121[Peptidase family A1 domain]
D2GYI3	Uncharacterized protein (Fragment)	HSPA2	0	0	0	198831955.5	44576853.1354959	59863935.1469658	-Inf	0	-Inf	down	--	--	heat shock 70kDa protein 1/2/6/8	--	ko03040 Spliceosome ko04010 MAPK signaling pathway ko04141 Protein processing in endoplasmic reticulum ko04144 Endocytosis ko04213 Longevity regulating pathway - multiple species ko04612 Antigen processing and presentation ko04915 Estrogen signaling pathway ko05134 Legionellosis ko05145 Toxoplasmosis ko05162 Measles ko05164 Influenza A ko05169 Epstein-Barr virus infection	Molecular chaperone DnaK (HSP70)	O	Posttranslational modification, protein turnover, chaperones ;	IPR013126 [Heat shock protein 70 family]
G1LX08	Tubulin alpha chain	LOC100470688	21058940.0422478	19200943.40203	27400636.9166096	260114832	168496139.285996	208152080.94383	0.106256982285566	0.0182854301508517	-3.2343704491402	down	1	Molecular Function:GTPase activity (GO:0003924)	tubulin alpha	--	ko04145 Phagosome ko04210 Apoptosis ko04530 Tight junction ko04540 Gap junction	--	--	--	IPR003008 [Tubulin/FtsZ, GTPase domain] ; IPR018316[Tubulin/FtsZ, 2-layer sandwich domain]
G1L1M6	Sialic acid acetylesterase	SIAE	43183641.1028742	42803654.3144321	37899187.4090394	120731204.5	208944420.62251	181392216.466267	0.242407118478077	0.0379241390130471	-2.04449602956565	down	--	--	sialate O-acetylesterase	3.1.1.53	--	Lysophospholipase L1 or related esterase	E	Amino acid transport and metabolism ;	IPR005181 [Sialate O-acetylesterase domain]
D2GXH8	Hexokinase (Fragment)	PANDA_001608	0	0	0	339239861.125	165581245.673991	224208819.347214	-Inf	0	-Inf	down	2	Molecular Function:ATP binding (GO:0005524),Biological Process:carbohydrate metabolic process (GO:0005975)	hexokinase	2.7.1.1	ko00010 Glycolysis / Gluconeogenesis ko00051 Fructose and mannose metabolism ko00052 Galactose metabolism ko00500 Starch and sucrose metabolism ko00520 Amino sugar and nucleotide sugar metabolism ko00524 Neomycin, kanamycin and gentamicin biosynthesis ko01100 Metabolic pathways ko01200 Carbon metabolism ko04066 HIF-1 signaling pathway ko04910 Insulin signaling pathway ko04930 Type II diabetes mel…	Hexokinase	G	Carbohydrate transport and metabolism ;	IPR022672 [Hexokinase, N-terminal] ; IPR022673[Hexokinase, C-terminal]
D2H5L1	Phosphoglycerate mutase (Fragment)	PGAM1	58440788.4191736	56703636.2376605	59662930.5671674	164022361.75	109744922.676979	182115751.253221	0.383447817844725	0.0496658654915175	-1.38289783543532	down	--	--	2,3-bisphosphoglycerate-dependent phosphoglycerate mutase	5.4.2.11	ko00010 Glycolysis / Gluconeogenesis ko00260 Glycine, serine and threonine metabolism ko01100 Metabolic pathways ko01200 Carbon metabolism ko01230 Biosynthesis of amino acids ko04922 Glucagon signaling pathway ko05230 Central carbon metabolism in cancer	Phosphoglycerate mutase (BPG-dependent)	G	Carbohydrate transport and metabolism ;	IPR013078 [Histidine phosphatase superfamily, clade-1]
G1LCD4	Carboxylic ester hydrolase	CEL	703142606.175293	661520721.772568	635123395.875395	338872588.75	129483164.373763	66930202.226631	3.73592227450506	0.00447360442516565	1.90146444023158	up	--	--	--	--	ko00100 Steroid biosynthesis ko00561 Glycerolipid metabolism ko01100 Metabolic pathways ko04972 Pancreatic secretion ko04975 Fat digestion and absorption	Carboxylesterase type B	I	Lipid transport and metabolism ;	IPR002018 [Carboxylesterase, type B] ; IPR032059[Mucin-like domain]
G1LCD6	Ectonucleotide pyrophosphatase/phosphodiesterase 2	ENPP2	0	0	0	44390536.25	14840998.5209105	80564249.2035951	-Inf	0	-Inf	down	7	Molecular Function:nucleic acid binding (GO:0003676),Molecular Function:catalytic activity (GO:0003824),Molecular Function:scavenger receptor activity (GO:0005044),Biological Process:immune response (GO:0006955),Molecular Function:hydrolase activity (GO:0016787),Molecular Function:polysaccharide binding (GO:0030247),Molecular Function:metal ion binding (GO:0046872)	ectonucleotide pyrophosphatase/phosphodiesterase family member 2	3.1.4.39	ko00565 Ether lipid metabolism	Predicted pyrophosphatase or phosphodiesterase, AlkP superfamily	R	General function prediction only ;	IPR001212 [Somatomedin B domain] ; IPR001604[DNA/RNA non-specific endonuclease] ; IPR002591[Type I phosphodiesterase/nucleotide pyrophosphatase/phosphate transferase]
G1M2V2	Annexin	ANXA11	1445643859.82736	1315024213.63177	1222542284.9904	243930968.25	661030395.847954	198516830.637846	3.60968651437939	0.00395427276474532	1.8518735507445	up	2	Molecular Function:calcium ion binding (GO:0005509),Molecular Function:calcium-dependent phospholipid binding (GO:0005544)	annexin A7/11	--	--	Tfp pilus assembly protein FimV	NW	Cell motility ; Extracellular structures ;	IPR018502 [Annexin repeat]
G1L9R5	Perilipin	PLIN3	13387358.5682855	8762594.70020854	13136024.2890205	129932801.25	66180555.5505749	99860562.5471758	0.119219888141751	0.0412827007121584	-3.06830317007626	down	--	--	perilipin-3	--	--	--	--	--	IPR004279 [Perilipin]
G1LHM6	Gc-globulin	GC	82964779.3595747	57283799.2015316	71846118.5804563	289112828.75	322236633.217703	206611337.014222	0.259296897119698	0.0045589448560812	-1.94732315262522	down	1	Cellular Component:extracellular space (GO:0005615)	vitamin D-binding protein	--	--	--	--	--	IPR014760 [Serum albumin, N-terminal] ; IPR015247[Vitamin D binding protein, domain III]
D2H7C0	RuvB-like helicase (Fragment)	RUVBL1	0	0	0	192707895.25	119118467.955273	299558673.49436	-Inf	0	-Inf	down	2	Molecular Function:DNA helicase activity (GO:0003678),Molecular Function:ATP binding (GO:0005524)	RuvB-like protein 1 (pontin 52)	--	ko04310 Wnt signaling pathway	DNA helicase TIP49, TBP-interacting protein	K	Transcription ;	IPR010339 [TIP49, C-terminal]
D2H3R8	Uncharacterized protein (Fragment)	PANDA_004361	83873848.4467887	74661950.2286704	86835263.715823	352627767.75	352150053.233571	522874051.95042	0.199870230153166	0.0283979235798511	-2.32286449028236	down	1	Cellular Component:integral component of membrane (GO:0016021)	prominin 1	--	ko05202 Transcriptional misregulation in cancer	--	--	--	IPR008795 [Prominin]
D2H4P3	Cofilin, non-muscle isoform (Fragment)	PANDA_004783	105691407.862103	88394353.8744089	128983700.250847	316201529	286414366.17127	200137194.83741	0.402451844793105	0.0121326037316705	-1.31311192640399	down	2	Molecular Function:actin binding (GO:0003779),Cellular Component:intracellular (GO:0005622)	cofilin	--	ko04360 Axon guidance ko04666 Fc gamma R-mediated phagocytosis ko04810 Regulation of actin cytoskeleton ko05133 Pertussis	--	--	--	IPR002108 [Actin-depolymerising factor homology domain]
G1L5J8	C3/C5 convertase		25162861.5673822	21661394.0217713	22850401.764012	57891759.5	69881482.890671	47745809.7766377	0.396963500502214	0.00552429590034667	-1.3329217325197	down	2	Molecular Function:serine-type endopeptidase activity (GO:0004252),Biological Process:proteolysis (GO:0006508)	component factor B	3.4.21.47	ko04610 Complement and coagulation cascades ko05150 Staphylococcus aureus infection	Secreted trypsin-like serine protease	O	Posttranslational modification, protein turnover, chaperones ;	IPR000436 [Sushi/SCR/CCP domain] ; IPR001254[Serine proteases, trypsin domain] ; IPR002035[von Willebrand factor, type A]
G1LIX4	Calmin	CLMN	0	0	0	57085994.25	46589961.3767197	155820176.951057	-Inf	0	-Inf	down	1	Molecular Function:protein binding (GO:0005515)	--	--	--	--	--	--	IPR001715 [Calponin homology domain]
D2HA21	Maillard deglycase (Fragment)	PARK7	100233235.471119	103600045.165569	105776483.831627	674274654.75	516559891.16001	891007353.187781	0.148719153266389	0.032115629144374	-2.74933763348895	down	--	--	protein DJ-1	3.5.1.124	ko05012 Parkinson's disease	Putative intracellular protease/amidase	R	General function prediction only ;	IPR002818 [DJ-1/PfpI]
G1LS38	Uncharacterized protein	RNASET2	175154960.530939	203512885.022803	148065794.738427	401793095.75	298342514.573201	449247278.180954	0.458275171451071	0.0118352933936387	-1.12571396975713	down	2	Molecular Function:RNA binding (GO:0003723),Molecular Function:ribonuclease T2 activity (GO:0033897)	ribonuclease T2	3.1.27.1	--	Ribonuclease I	J	Translation, ribosomal structure and biogenesis ;	IPR001568 [Ribonuclease T2-like]
G1M4R4	Amino_oxidase domain-containing protein	IL4I1	8597789.07380484	31633890.0836622	0	219716963.5	177675724.499901	158356578.736179	0.108587671362343	0.00699247374026471	-3.2030677806408	down	2	Molecular Function:oxidoreductase activity (GO:0016491),Biological Process:oxidation-reduction process (GO:0055114)	nuclear pore complex protein Nup62	--	ko03013 RNA transport	Monoamine oxidase	E	Amino acid transport and metabolism ;	IPR002937 [Amine oxidase]
G1LDV1	Peptidylprolyl isomerase	FKBP4	0	0	0	58914462	32857210.6065824	123365990.45176	-Inf	0	-Inf	down	1	Molecular Function:protein binding (GO:0005515)	FK506-binding protein 4/5	5.2.1.8	ko04915 Estrogen signaling pathway	FKBP-type peptidyl-prolyl cis-trans isomerase	O	Posttranslational modification, protein turnover, chaperones ;	IPR001179 [FKBP-type peptidyl-prolyl cis-trans isomerase domain] ; IPR001440[Tetratricopeptide repeat 1] ; IPR013105[Tetratricopeptide repeat 2]
G1LEK1	Glutathione S-transferase	GSTM3	417365303.311722	451412457.932305	439907780.225348	1136250534.5	960537158.744735	1337109201.38165	0.381107989444093	0.0220174461036278	-1.39172824215435	down	1	Molecular Function:protein binding (GO:0005515)	glutathione S-transferase	2.5.1.18	ko00480 Glutathione metabolism ko00980 Metabolism of xenobiotics by cytochrome P450 ko00982 Drug metabolism - cytochrome P450 ko01524 Platinum drug resistance ko05200 Pathways in cancer ko05204 Chemical carcinogenesis ko05225 Hepatocellular carcinoma ko05418 Fluid shear stress and atherosclerosis	Glutathione S-transferase	O	Posttranslational modification, protein turnover, chaperones ;	IPR004045 [Glutathione S-transferase, N-terminal] ; IPR004046[Glutathione S-transferase, C-terminal]
G1LS60	Alpha-galactosidase	NAGA	71538033.0956802	54651418.1883794	48657915.7156645	132449597.75	145440569.656213	230566367.203532	0.343878689913828	0.0242813959161077	-1.54002837974444	down	1	Biological Process:carbohydrate metabolic process (GO:0005975)	alpha-N-acetylgalactosaminidase	3.2.1.49	ko00603 Glycosphingolipid biosynthesis - globo and isoglobo series ko04142 Lysosome	Alpha-galactosidase	G	Carbohydrate transport and metabolism ;	IPR002241 [Glycoside hydrolase, family 27]
G1M5W5	Ubiquitin carboxyl-terminal hydrolase	USP5	387528407.46144	351078988.049465	337022586.238103	56305230.5	103656403.236988	59118829.2943689	4.90974853195857	0.000185407034711859	2.2956491343186	up	3	Molecular Function:zinc ion binding (GO:0008270),Biological Process:protein deubiquitination (GO:0016579),Molecular Function:thiol-dependent ubiquitinyl hydrolase activity (GO:0036459)	ubiquitin carboxyl-terminal hydrolase 5/13	3.4.19.12	--	--	--	--	IPR001394 [Peptidase C19, ubiquitin carboxyl-terminal hydrolase] ; IPR001607[Zinc finger, UBP-type] ; IPR015940[Ubiquitin-associated domain]
D2HSQ6	Protein-tyrosine-phosphatase (Fragment)	PTPRF	50364066.5648813	29479525.1480707	34966709.3926083	15520238.5	10672520.0328644	13650319.3013383	2.88156205158938	0.0175499855161109	1.52685108707021	up	3	Molecular Function:protein tyrosine phosphatase activity (GO:0004725),Molecular Function:protein binding (GO:0005515),Biological Process:protein dephosphorylation (GO:0006470)	receptor-type tyrosine-protein phosphatase F	3.1.3.48	ko04514 Cell adhesion molecules (CAMs) ko04520 Adherens junction ko04910 Insulin signaling pathway ko04931 Insulin resistance	Protein tyrosine phosphatase	T	Signal transduction mechanisms ;	IPR000242 [PTP type protein phosphatase] ; IPR003961[Fibronectin type III] ; IPR013098[Immunoglobulin I-set]
D2HJL1	Glypican-1 (Fragment)	PANDA_011499	94424479.5379788	80439582.7902774	76458246.5082309	53792958.5	15681526.3843806	48210837.0588335	2.13554506786969	0.0270873059655692	1.09460434448252	up	3	Cellular Component:proteinaceous extracellular matrix (GO:0005578),Cellular Component:membrane (GO:0016020),Molecular Function:heparan sulfate proteoglycan binding (GO:0043395)	glypican 1	--	ko05205 Proteoglycans in cancer ko05418 Fluid shear stress and atherosclerosis	--	--	--	IPR001863 [Glypican]
G1M2N9	Milk fat globule-EGF factor 8 protein	MFGE8	72586214.6771603	84203268.9008398	77113324.3134775	243775166	226550288.214536	266850684.835445	0.3172956848453	0.000159687404238421	-1.65610019384807	down	1	Molecular Function:protein binding (GO:0005515)	lactadherin	--	--	--	--	--	IPR000421 [Coagulation factor 5/8 C-terminal domain] ; IPR000742[EGF-like domain]
G1L8W3	Acrosin	ACR	0	0	0	466476805	266767670.929579	214937969.688992	-Inf	0	-Inf	down	2	Molecular Function:serine-type endopeptidase activity (GO:0004252),Biological Process:proteolysis (GO:0006508)	acrosin	3.4.21.10	--	Secreted trypsin-like serine protease	O	Posttranslational modification, protein turnover, chaperones ;	IPR001254 [Serine proteases, trypsin domain]
G1L0F5	14_3_3 domain-containing protein	YWHAZ	143216425.929351	132697232.918917	131522151.726697	438805787	371469470.180595	608805675.902347	0.28711245502384	0.0408287121405052	-1.80031217844406	down	--	--	14-3-3 protein beta/theta/zeta	--	ko04110 Cell cycle ko04114 Oocyte meiosis ko04151 PI3K-Akt signaling pathway ko04390 Hippo signaling pathway ko05161 Hepatitis B ko05169 Epstein-Barr virus infection ko05203 Viral carcinogenesis	--	--	--	IPR023410 [14-3-3 domain]
D2HW57	Polypeptide N-acetylgalactosaminyltransferase (Fragment)	GALNT3	145535027.428079	130569429.635943	134439538.404196	79616723	30305414.0042422	65223877.0348815	2.34400992634929	0.00686442111248076	1.2289786792587	up	--	--	polypeptide N-acetylgalactosaminyltransferase	2.4.1.41	ko00512 Mucin type O-glycan biosynthesis ko01100 Metabolic pathways	Uncharacterized conserved protein RhaS, contains 28 RHS repeats	R	General function prediction only ;	IPR000772 [Ricin B, lectin domain] ; IPR001173[Glycosyltransferase 2-like]
G1M044	Uncharacterized protein	AKAP4	0	0	0	94963938.5	59993461.7783843	15242306.0684506	-Inf	0	-Inf	down	--	--	A-kinase anchor protein 4	--	--	--	--	--	IPR018292 [A-kinase anchor 110kDa, C-terminal] ; IPR018459[RII binding domain]
D2I4F1	SERPIN domain-containing protein (Fragment)	SERPINB1	142875607.267244	141641501.366591	129523630.741819	26405687.5	32056957.3964202	12784406.5503227	5.81133858830844	8.87415093607009e-05	2.53887051342036	up	--	--	serpin B	--	ko05146 Amoebiasis	Serine protease inhibitor	O	Posttranslational modification, protein turnover, chaperones ;	IPR023796 [Serpin domain]
G1L8W6	Uncharacterized protein	SPP1	143648851.572008	138791121.895855	162452320.884495	13816972.75	19238408.2143969	3050376.2290992	12.3219211819355	9.45353388754966e-05	3.62315530737841	up	2	Biological Process:ossification (GO:0001503),Biological Process:cell adhesion (GO:0007155)	secreted phosphoprotein 1	--	ko04151 PI3K-Akt signaling pathway ko04371 Apelin signaling pathway ko04510 Focal adhesion ko04512 ECM-receptor interaction ko04620 Toll-like receptor signaling pathway ko05165 Human papillomavirus infection	--	--	--	IPR002038 [Osteopontin]
D2HAS3	Uncharacterized protein (Fragment)	PANDA_007564	11066035.4879457	8226784.0369413	11423051.3699958	35208032	44664711.1971804	38627898.6939531	0.259204257501841	0.000575125927291629	-1.94783867980391	down	2	Molecular Function:serine-type endopeptidase inhibitor activity (GO:0004867),Biological Process:hyaluronan metabolic process (GO:0030212)	--	--	--	Secreted protein containing bacterial Ig-like domain and vWFA domain	R	General function prediction only ;	IPR002035 [von Willebrand factor, type A] ; IPR010600[Inter-alpha-trypsin inhibitor heavy chain, C-terminal] ; IPR013694[VIT domain]
G1LHZ6	Calmodulin 2	CALM2	218824228.815327	199396614.346507	192863174.736065	1224733124	784638548.540769	1105481116.11331	0.196183916018049	0.0235764053692304	-2.34972132668477	down	1	Molecular Function:calcium ion binding (GO:0005509)	calmodulin	--	ko04014 Ras signaling pathway ko04015 Rap1 signaling pathway ko04020 Calcium signaling pathway ko04022 cGMP-PKG signaling pathway ko04024 cAMP signaling pathway ko04070 Phosphatidylinositol signaling system ko04114 Oocyte meiosis ko04218 Cellular senescence ko04261 Adrenergic signaling in cardiomyocytes ko04270 Vascular smooth muscle contraction ko04371 Apelin signaling pathway ko04713 Circadian …	Ca2+-binding protein, EF-hand superfamily	T	Signal transduction mechanisms ;	IPR002048 [EF-hand domain]
G1LND1	Uncharacterized protein	NAPA	6338198.09476451	4930768.75652235	6505097.9538148	40720220	27396726.5248766	25970252.6574246	0.188910552759287	0.0312348913342866	-2.40422480031695	down	--	--	alpha-soluble NSF attachment protein	--	ko04721 Synaptic vesicle cycle	--	--	--	--
D2I0U2	Rhodanese domain-containing protein (Fragment)	PANDA_018846	116950111.964348	137102398.335467	148784671.693231	55793142.25	36526142.7005696	39563314.5782198	3.05451350998816	0.00122214727966735	1.61094262141335	up	--	--	--	--	--	Rhodanese-related sulfurtransferase	P	Inorganic ion transport and metabolism ;	IPR001763 [Rhodanese-like domain]
G1LEF6	Glutathione transferase		0	2526243.39714098	3430821.37774093	13152898	10485516.9909408	10083311.5532268	0.264980417020443	0.00768325657482207	-1.9160423514811	down	1	Molecular Function:protein binding (GO:0005515)	glutathione S-transferase	2.5.1.18	ko00480 Glutathione metabolism ko00980 Metabolism of xenobiotics by cytochrome P450 ko00982 Drug metabolism - cytochrome P450 ko01524 Platinum drug resistance ko05200 Pathways in cancer ko05204 Chemical carcinogenesis ko05225 Hepatocellular carcinoma ko05418 Fluid shear stress and atherosclerosis	Glutathione S-transferase	O	Posttranslational modification, protein turnover, chaperones ;	IPR004045 [Glutathione S-transferase, N-terminal] ; IPR004046[Glutathione S-transferase, C-terminal]
G1L8E3	Phosphatidylethanolamine binding protein 4	PEBP4	91147205.7742661	80840134.3006993	71130333.455815	193040521.5	117264166.27843	210031699.188909	0.467231736276865	0.0336646443798108	-1.09778982363554	down	--	--	--	--	--	--	--	--	IPR008914 [Phosphatidylethanolamine-binding protein]
D2HNS6	Uncharacterized protein (Fragment)	PANDA_013375	194925777.533827	175527854.839505	173288668.367564	94081728	58509529.4509425	63783984.5038221	2.51295987391464	0.00111510558305982	1.3293876349406	up	--	--	transferrin	--	ko04066 HIF-1 signaling pathway ko04216 Ferroptosis ko04978 Mineral absorption	--	--	--	IPR001156 [Transferrin-like domain]
G1L8R6	Arylsulfatase A	ARSA	171299286.719951	150143466.232607	141313910.538017	411947150.25	261037437.017435	314706192.707292	0.468523826356277	0.0177823378272748	-1.09380567818327	down	2	Biological Process:metabolic process (GO:0008152),Molecular Function:sulfuric ester hydrolase activity (GO:0008484)	arylsulfatase A	3.1.6.8	ko00600 Sphingolipid metabolism ko04142 Lysosome	Arylsulfatase A or related enzyme	P	Inorganic ion transport and metabolism ;	IPR000917 [Sulfatase, N-terminal]
G1MCH6	Aldo_ket_red domain-containing protein	AKR1B1	160424347.928894	169707780.273299	149268441.045261	433272487	344797697.57768	432141430.358497	0.396129539107701	0.00123423269532987	-1.33595580885505	down	--	--	aldehyde reductase	1.1.1.21	ko00040 Pentose and glucuronate interconversions ko00051 Fructose and mannose metabolism ko00052 Galactose metabolism ko00561 Glycerolipid metabolism ko00790 Folate biosynthesis ko01100 Metabolic pathways	Aldo/keto reductase, related to diketogulonate reductase	Q	Secondary metabolites biosynthesis, transport and catabolism ;	IPR023210 [NADP-dependent oxidoreductase domain]
D2HET1	Uncharacterized protein (Fragment)	GNAI2	2762093.58864944	2109963.53274909	13616689.2977938	35831537.5	26783506.1381706	23187169.1517676	0.215480997727374	0.0133192937200553	-2.21436744456708	down	5	Molecular Function:GTPase activity (GO:0003924),Molecular Function:signal transducer activity (GO:0004871),Biological Process:G-protein coupled receptor signaling pathway (GO:0007186),Molecular Function:guanyl nucleotide binding (GO:0019001),Molecular Function:G-protein beta/gamma-subunit complex binding (GO:0031683)	guanine nucleotide-binding protein G(i) subunit alpha	--	ko04015 Rap1 signaling pathway ko04022 cGMP-PKG signaling pathway ko04024 cAMP signaling pathway ko04062 Chemokine signaling pathway ko04071 Sphingolipid signaling pathway ko04261 Adrenergic signaling in cardiomyocytes ko04360 Axon guidance ko04371 Apelin signaling pathway ko04540 Gap junction ko04611 Platelet activation ko04670 Leukocyte transendothelial migration ko04713 Circadian entrainment k…	--	--	--	IPR001019 [Guanine nucleotide binding protein (G-protein), alpha subunit]
D2HDG5	Proteasome subunit beta (Fragment)	PSMB7	2415785.12790978	0	1786868.12573671	82231948.25	42146023.1903753	96404437.0135767	0.0285529083798565	0.0479142405791395	-5.1302184847648	down	3	Molecular Function:threonine-type endopeptidase activity (GO:0004298),Cellular Component:proteasome core complex (GO:0005839),Biological Process:proteolysis involved in cellular protein catabolic process (GO:0051603)	20S proteasome subunit beta 2	3.4.25.1	ko03050 Proteasome	20S proteasome, alpha and beta subunits	O	Posttranslational modification, protein turnover, chaperones ;	IPR001353 [Proteasome, subunit alpha/beta] ; IPR024689[Proteasome beta subunit, C-terminal]
G1LX50	Sugar phosphate phosphatase	ARMT1	0	0	0	20429047	12204306.3430806	54789127.1745336	-Inf	0	-Inf	down	--	--	--	--	--	Uncharacterized conserved protein, contains ATP-grasp and redox domains	S	Function unknown ;	IPR002791 [Domain of unknown function DUF89]
G1MGQ9	Hepatocyte growth factor-regulated tyrosine kinase substrate	HGS	101416355.846772	99421603.8620327	84777162.5033407	69228899.75	22886472.3461693	22920928.1577126	2.48282604344716	0.0252022539138296	1.31198318416971	up	2	Biological Process:intracellular protein transport (GO:0006886),Molecular Function:metal ion binding (GO:0046872)	hepatocyte growth factor-regulated tyrosine kinase substrate	--	ko04144 Endocytosis ko04145 Phagosome	--	--	--	IPR000306 [FYVE zinc finger] ; IPR002014[VHS domain] ; IPR024641[Hepatocyte growth factor-regulated tyrosine kinase substrate, helical domain]
G1LNI3	Myosin IC	MYO1C	0	0	0	61554551	9436801.95919513	31748819.7911239	-Inf	0	-Inf	down	4	Molecular Function:motor activity (GO:0003774),Molecular Function:protein binding (GO:0005515),Molecular Function:ATP binding (GO:0005524),Cellular Component:myosin complex (GO:0016459)	myosin I	--	--	--	--	--	IPR000048 [IQ motif, EF-hand binding site] ; IPR001609[Myosin head, motor domain] ; IPR010926[Class I myosin tail homology domain]
D2GUL3	Glucosamine-6-phosphate isomerase (Fragment)	GNPDA1	0	0	0	79538992.75	36000759.3449872	125635453.286967	-Inf	0	-Inf	down	1	Biological Process:carbohydrate metabolic process (GO:0005975)	glucosamine-6-phosphate deaminase	3.5.99.6	ko00520 Amino sugar and nucleotide sugar metabolism ko01100 Metabolic pathways	6-phosphogluconolactonase/Glucosamine-6-phosphate isomerase/deaminase	G	Carbohydrate transport and metabolism ;	IPR006148 [Glucosamine/galactosamine-6-phosphate isomerase]
G1LBI2	Uncharacterized protein		34703928.9971408	35086422.6586584	29781464.2401645	9426348.5	15906487.0481492	11262483.057879	2.72088943856228	0.00123412543360405	1.4440783348755	up	3	Molecular Function:endopeptidase inhibitor activity (GO:0004866),Cellular Component:extracellular region (GO:0005576),Cellular Component:extracellular space (GO:0005615)	--	--	--	Uncharacterized conserved protein YfaS, alpha-2-macroglobulin family	R	General function prediction only ;	IPR001599 [Alpha-2-macroglobulin] ; IPR002890[Alpha-2-macroglobulin, N-terminal] ; IPR009048[Alpha-macroglobulin, receptor-binding] ; IPR011625[Alpha-2-macroglobulin, N-terminal 2] ; IPR011626[Alpha-macroglobulin complement component] ; IPR019565[Alpha-2-macroglobulin, thiol-ester bond-forming]
G1LWU5	Cathepsin F	CTSF	39418378.3107635	27590874.9431327	25769557.0805259	43103272.875	80007889.9275482	75791842.0463293	0.466452532504039	0.0465077302197804	-1.10019781896643	down	2	Biological Process:proteolysis (GO:0006508),Molecular Function:cysteine-type peptidase activity (GO:0008234)	cathepsin F	3.4.22.41	ko04142 Lysosome ko04210 Apoptosis	Cysteine protease, C1A family	O	Posttranslational modification, protein turnover, chaperones ;	IPR000668 [Peptidase C1A, papain C-terminal] ; IPR013201[Cathepsin propeptide inhibitor domain (I29)]
G1L8I9	Ectonucleoside triphosphate diphosphohydrolase 1	ENTPD1	29346837.8402957	30743821.0000095	26818323.116144	93784828.25	91408156.7126339	62327500.3088182	0.351118340209851	0.0324761682916374	-1.50997073940138	down	1	Molecular Function:hydrolase activity (GO:0016787)	apyrase	3.6.1.5	ko00230 Purine metabolism ko00240 Pyrimidine metabolism ko05169 Epstein-Barr virus infection	Golgi nucleoside diphosphatase	F	Nucleotide transport and metabolism ;	IPR000407 [Nucleoside phosphatase GDA1/CD39]
G1L509	Cell growth regulator with EF-hand domain 1	CGREF1	118775876.041881	127800566.918033	131078939.777193	39379848.5	53445041.5156964	72522704.4537502	2.28400893250909	0.00233706066542929	1.19156829293428	up	--	--	--	--	--	--	--	--	--
G1LC07	Uncharacterized protein		38208506.9523553	31232332.9156108	34892293.0201135	0	7575444.03515955	4405225.61373382	5.80563724430972	0.00208097089885377	2.53745443035498	up	3	Molecular Function:endopeptidase inhibitor activity (GO:0004866),Cellular Component:extracellular region (GO:0005576),Cellular Component:extracellular space (GO:0005615)	--	--	--	Uncharacterized conserved protein YfaS, alpha-2-macroglobulin family	R	General function prediction only ;	IPR001599 [Alpha-2-macroglobulin] ; IPR002890[Alpha-2-macroglobulin, N-terminal] ; IPR009048[Alpha-macroglobulin, receptor-binding] ; IPR011625[Alpha-2-macroglobulin, N-terminal 2] ; IPR011626[Alpha-macroglobulin complement component] ; IPR019565[Alpha-2-macroglobulin, thiol-ester bond-forming]
D2GV24	Uncharacterized protein (Fragment)	PANDA_000543	472062607.885771	403848775.150985	421535828.32488	78227401.75	147245367.792124	39244411.1714212	4.90125804401651	0.000791180380553935	2.29315210451605	up	--	--	interferon, gamma-inducible protein 30	--	ko04612 Antigen processing and presentation	--	--	--	IPR004911 [Gamma interferon inducible lysosomal thiol reductase GILT]
G1LY51	Ubiquitin carboxyl-terminal hydrolase	UCHL3	1992630.30032169	2340159.12711084	0	85587125.5	56925312.399776	91949242.4615002	0.0277196006235832	0.0194877117700859	-5.17294971810503	down	3	Molecular Function:thiol-dependent ubiquitin-specific protease activity (GO:0004843),Cellular Component:intracellular (GO:0005622),Biological Process:ubiquitin-dependent protein catabolic process (GO:0006511)	ubiquitin carboxyl-terminal hydrolase L3	3.4.19.12	--	--	--	--	IPR001578 [Peptidase C12, ubiquitin carboxyl-terminal hydrolase]
G1L8B4	Four and a half LIM domains 1	FHL1	0	0	0	75491050.75	44724196.3504427	85116533.5196168	-Inf	0	-Inf	down	1	Molecular Function:zinc ion binding (GO:0008270)	four and a half LIM domains protein 1	--	ko04630 Jak-STAT signaling pathway	--	--	--	IPR001781 [Zinc finger, LIM-type]
G1LEC7	Glutathione transferase		7559436.15812226	6618014.08932921	0	44408927	24770701.9226394	33697462.3959478	0.206714391888478	0.0340972595257692	-2.27428925917996	down	1	Molecular Function:protein binding (GO:0005515)	glutathione S-transferase	2.5.1.18	ko00480 Glutathione metabolism ko00980 Metabolism of xenobiotics by cytochrome P450 ko00982 Drug metabolism - cytochrome P450 ko01524 Platinum drug resistance ko05200 Pathways in cancer ko05204 Chemical carcinogenesis ko05225 Hepatocellular carcinoma ko05418 Fluid shear stress and atherosclerosis	Glutathione S-transferase	O	Posttranslational modification, protein turnover, chaperones ;	IPR004045 [Glutathione S-transferase, N-terminal] ; IPR004046[Glutathione S-transferase, C-terminal]
G1M6E9	Sodium/potassium-transporting ATPase subunit alpha	ATP1A4	0	0	0	52062318.75	13198107.6162411	20990329.8895509	-Inf	0	-Inf	down	2	Molecular Function:nucleotide binding (GO:0000166),Molecular Function:metal ion binding (GO:0046872)	sodium/potassium-transporting ATPase subunit alpha	3.6.3.9	ko04022 cGMP-PKG signaling pathway ko04024 cAMP signaling pathway ko04260 Cardiac muscle contraction ko04261 Adrenergic signaling in cardiomyocytes ko04911 Insulin secretion ko04918 Thyroid hormone synthesis ko04919 Thyroid hormone signaling pathway ko04925 Aldosterone synthesis and secretion ko04960 Aldosterone-regulated sodium reabsorption ko04961 Endocrine and other factor-regulated calcium re…	Magnesium-transporting ATPase (P-type)	P	Inorganic ion transport and metabolism ;	IPR004014 [Cation-transporting P-type ATPase, N-terminal] ; IPR006068[Cation-transporting P-type ATPase, C-terminal] ; IPR008250[P-type ATPase, A domain]
G1LN49	Phosphatidylinositol transfer protein alpha	PITPNA	9608603.94972925	4625175.97127605	6807766.67184239	89333185.25	52665169.3185199	104411446.077264	0.0853924906302533	0.0383459305504157	-3.54974698417762	down	2	Cellular Component:intracellular (GO:0005622),Biological Process:transport (GO:0006810)	--	--	--	--	--	--	IPR001666 [Phosphatidylinositol transfer protein]
G1LYF2	Fructose-bisphosphatase	FBP1	0	0	0	26546517.625	10333213.6688018	58165611.8406958	-Inf	0	-Inf	down	--	--	fructose-1,6-bisphosphatase I	3.1.3.11	ko00010 Glycolysis / Gluconeogenesis ko00030 Pentose phosphate pathway ko00051 Fructose and mannose metabolism ko01100 Metabolic pathways ko01200 Carbon metabolism ko04152 AMPK signaling pathway ko04910 Insulin signaling pathway	Fructose-1,6-bisphosphatase	G	Carbohydrate transport and metabolism ;	IPR033391 [Fructose-1-6-bisphosphatase class I, N-terminal]
G1L7W6	Disintegrin and metalloproteinase domain-containing protein 2	ADAM2	0	0	0	69567502.5	32337238.5978113	107706640.819656	-Inf	0	-Inf	down	2	Molecular Function:metalloendopeptidase activity (GO:0004222),Biological Process:proteolysis (GO:0006508)	disintegrin and metalloproteinase domain-containing protein 2	3.4.24.-	--	--	--	--	IPR001590 [Peptidase M12B, ADAM/reprolysin] ; IPR001762[Disintegrin domain] ; IPR002870[Peptidase M12B, propeptide] ; IPR006586[ADAM, cysteine-rich]
G1LH39	Dickkopf WNT signaling pathway inhibitor 3	DKK3	0	0	0	44170961	52874713.875415	225706053.535532	-Inf	0	-Inf	down	3	Cellular Component:extracellular region (GO:0005576),Biological Process:multicellular organism development (GO:0007275),Biological Process:negative regulation of Wnt signaling pathway (GO:0030178)	--	--	--	--	--	--	IPR006796 [Dickkopf, N-terminal cysteine-rich]
G1LPZ2	Mannose-6-phosphate isomerase	MPI	0	0	0	94563682.25	69236143.0505164	133641353.86027	-Inf	0	-Inf	down	3	Molecular Function:mannose-6-phosphate isomerase activity (GO:0004476),Biological Process:carbohydrate metabolic process (GO:0005975),Molecular Function:zinc ion binding (GO:0008270)	mannose-6-phosphate isomerase	5.3.1.8	ko00051 Fructose and mannose metabolism ko00520 Amino sugar and nucleotide sugar metabolism ko01100 Metabolic pathways	Mannose-6-phosphate isomerase, class I	G	Carbohydrate transport and metabolism ;	IPR001250 [Mannose-6-phosphate isomerase, type I]
G1LD44	Hyaluronidase	SPAM1	0	2361709.30206043	20263816.3444507	60827167.25	58906978.8232758	55120200.2334236	0.194094623248529	0.00679281363089371	-2.36516794139077	down	2	Molecular Function:hyalurononglucosaminidase activity (GO:0004415),Biological Process:carbohydrate metabolic process (GO:0005975)	hyaluronoglucosaminidase	3.2.1.35	ko00531 Glycosaminoglycan degradation ko01100 Metabolic pathways	--	--	--	IPR018155 [Hyaluronidase]
G1M2W5	Uncharacterized protein		0	0	0	4838915.9375	111422631.862984	30705411.4717449	-Inf	0	-Inf	down	3	Molecular Function:phospholipase A2 activity (GO:0004623),Biological Process:phospholipid metabolic process (GO:0006644),Biological Process:arachidonic acid secretion (GO:0050482)	--	--	--	--	--	--	IPR016090 [Phospholipase A2 domain]
G1M6P3	Thioredoxin domain-containing protein	NME8	0	0	0	52308206.75	33526853.5887607	90415456.8640844	-Inf	0	-Inf	down	6	Molecular Function:nucleoside diphosphate kinase activity (GO:0004550),Biological Process:nucleoside diphosphate phosphorylation (GO:0006165),Biological Process:GTP biosynthetic process (GO:0006183),Biological Process:UTP biosynthetic process (GO:0006228),Biological Process:CTP biosynthetic process (GO:0006241),Biological Process:cell redox homeostasis (GO:0045454)	thioredoxin domain-containing protein 3	--	--	Nucleoside diphosphate kinase	F	Nucleotide transport and metabolism ;	IPR001564 [Nucleoside diphosphate kinase] ; IPR013766[Thioredoxin domain]
G1L3B7	Cathepsin S	CTSS	47682275.939283	40283980.2963951	47094846.9181859	478237345	278254045.017439	518245551.7664	0.105952137046301	0.0360087572841891	-3.2385154078379	down	2	Biological Process:proteolysis (GO:0006508),Molecular Function:cysteine-type peptidase activity (GO:0008234)	cathepsin S	3.4.22.27	ko04142 Lysosome ko04145 Phagosome ko04210 Apoptosis ko04612 Antigen processing and presentation ko05152 Tuberculosis	Cysteine protease, C1A family	O	Posttranslational modification, protein turnover, chaperones ;	IPR000668 [Peptidase C1A, papain C-terminal] ; IPR013201[Cathepsin propeptide inhibitor domain (I29)]
D2HUL0	SERPIN domain-containing protein (Fragment)	SERPIND1	9486291.43895787	11560977.0505691	15108669.2009812	20280648.5	33854158.5597766	23052756.5952037	0.46841662022293	0.0372666476645046	-1.09413582885223	down	--	--	heparin cofactor II	--	ko04610 Complement and coagulation cascades	Serine protease inhibitor	O	Posttranslational modification, protein turnover, chaperones ;	IPR023796 [Serpin domain]
G1LHC1	Uncharacterized protein	MROH1	0	0	0	23926815.75	6418079.6210888	11726218.5163873	-Inf	0	-Inf	down	1	Molecular Function:protein binding (GO:0005515)	--	--	--	--	--	--	IPR000357 [HEAT repeat]
D2GVI6	Heat shock 70 kDa protein 4 (Fragment)	HSPA4	0	0	0	15929351	5385117.0440465	5620288.07161708	-Inf	0	-Inf	down	--	--	heat shock 70kDa protein 4	--	ko04530 Tight junction ko04612 Antigen processing and presentation	Molecular chaperone DnaK (HSP70)	O	Posttranslational modification, protein turnover, chaperones ;	IPR013126 [Heat shock protein 70 family]
D2H0T2	Ribose-phosphate diphosphokinase (Fragment)	PANDA_003057	220658721.48682	176268738.9689	206977326.363774	116735128.875	87446698.8318838	59689584.5466398	2.28863286728185	0.00576063999749628	1.19448605047224	up	3	Molecular Function:magnesium ion binding (GO:0000287),Molecular Function:ribose phosphate diphosphokinase activity (GO:0004749),Biological Process:nucleotide biosynthetic process (GO:0009165)	ribose-phosphate pyrophosphokinase	2.7.6.1	ko00030 Pentose phosphate pathway ko00230 Purine metabolism ko01100 Metabolic pathways ko01200 Carbon metabolism ko01230 Biosynthesis of amino acids	Phosphoribosylpyrophosphate synthetase	FE	Nucleotide transport and metabolism ; Amino acid transport and metabolism ;	IPR005946 [Ribose-phosphate diphosphokinase] ; IPR029099[Ribose-phosphate pyrophosphokinase, N-terminal domain]
G1MDP5	Acetyl-CoA carboxylase	ACACB	0	0	0	15194738	8130197.7687883	2832141.67370893	-Inf	0	-Inf	down	3	Molecular Function:acetyl-CoA carboxylase activity (GO:0003989),Molecular Function:ATP binding (GO:0005524),Biological Process:fatty acid biosynthetic process (GO:0006633)	--	--	ko00061 Fatty acid biosynthesis ko00620 Pyruvate metabolism ko00640 Propanoate metabolism ko01100 Metabolic pathways ko04152 AMPK signaling pathway ko04910 Insulin signaling pathway ko04920 Adipocytokine signaling pathway ko04922 Glucagon signaling pathway ko04931 Insulin resistance	Biotin carboxylase	I	Lipid transport and metabolism ;	IPR000022 [Carboxyl transferase] ; IPR000089[Biotin/lipoyl attachment] ; IPR005479[Carbamoyl-phosphate synthetase large subunit-like, ATP-binding domain] ; IPR005481[Biotin carboxylase-like, N-terminal domain] ; IPR005482[Biotin carboxylase, C-terminal] ; IPR013537[Acetyl-CoA carboxylase, central domain]
G1LKG1	Galectin	LGALS3	215904872.856603	227566776.232046	207202950.594299	92687119	94485082.7512337	65845014.9832888	2.5716613599685	0.000270096803483762	1.36270067903466	up	1	Molecular Function:carbohydrate binding (GO:0030246)	galectin-3	--	--	WGR domain, predicted DNA-binding domain in MolR	K	Transcription ;	IPR001079 [Galectin, carbohydrate recognition domain]
G1LTI4	Zona pellucida binding protein 2	ZPBP2	0	0	0	22244653	32620897.9565508	34893702.2940261	-Inf	0	-Inf	down	2	Cellular Component:extracellular region (GO:0005576),Biological Process:binding of sperm to zona pellucida (GO:0007339)	--	--	--	--	--	--	IPR010857 [Zona-pellucida-binding]
G1MHD9	Histidine triad nucleotide binding protein 1	HINT1	19845402.0593297	24097815.194461	12377437.0772622	86627732.5	65586652.651509	68840047.8252416	0.25478183618682	0.00174438857393233	-1.97266566571257	down	--	--	histidine triad (HIT) family protein	--	--	Diadenosine tetraphosphate (Ap4A) hydrolase or other HIT family hydrolase	FGR	Nucleotide transport and metabolism ; Carbohydrate transport and metabolism ; General function prediction only ;	IPR001310 [Histidine triad (HIT) protein]
D2H3C2	Cytochrome b5 heme-binding domain-containing protein (Fragment)	PANDA_004180	69211159.9793051	63956236.3980269	67645651.5216311	40719914.5	27331780.9064461	26050981.5749974	2.13397805822848	0.00197568072330838	1.09354534230681	up	--	--	membrane-associated progesterone receptor component	--	--	--	--	--	IPR001199 [Cytochrome b5-like heme/steroid binding domain]
G1LND0	Annexin	ANXA2	191689397.10947	167564125.098876	197289594.653963	87545158	65406824.2771853	88117214.159385	2.30864467583997	0.00087430678233794	1.20704614459291	up	2	Molecular Function:calcium ion binding (GO:0005509),Molecular Function:calcium-dependent phospholipid binding (GO:0005544)	annexin A2	--	--	--	--	--	IPR018502 [Annexin repeat]
G1M7J1	SERPIN domain-containing protein	SERPING1	35598094.6919573	31100854.3223755	23763901.257533	185780973.75	216070953.643925	111224302.506681	0.176314639034029	0.0440786222698612	-2.50377583131825	down	--	--	C1 inhibitor	--	ko04610 Complement and coagulation cascades ko05133 Pertussis	Serine protease inhibitor	O	Posttranslational modification, protein turnover, chaperones ;	IPR023796 [Serpin domain]
G1M309	EFR3 homolog A	EFR3A	0	0	0	38387022.875	5269058.27047862	10266818.048277	-Inf	0	-Inf	down	--	--	protein EFR3	--	--	--	--	--	--
G1LEE1	Hormone-sensitive lipase	LIPE	0	0	0	27147412.25	8983780.81166602	35151781.8114327	-Inf	0	-Inf	down	5	Biological Process:metabolic process (GO:0008152),Biological Process:cholesterol metabolic process (GO:0008203),Biological Process:lipid catabolic process (GO:0016042),Molecular Function:lipase activity (GO:0016298),Molecular Function:hydrolase activity (GO:0016787)	hormone-sensitive lipase	3.1.1.79	ko04024 cAMP signaling pathway ko04152 AMPK signaling pathway ko04371 Apelin signaling pathway ko04910 Insulin signaling pathway ko04923 Regulation of lipolysis in adipocytes ko04925 Aldosterone synthesis and secretion	Acetyl esterase/lipase	I	Lipid transport and metabolism ;	IPR010468 [Hormone-sensitive lipase, N-terminal] ; IPR013094[Alpha/beta hydrolase fold-3]
G1L9V8	Uncharacterized protein	RHOC	0	2919452.71552071	3429178.78302728	7869209.5	6042071.11732433	5668994.66739961	0.486354104288389	0.033495895045114	-1.0399210022893	down	2	Molecular Function:GTP binding (GO:0005525),Biological Process:small GTPase mediated signal transduction (GO:0007264)	Ras homolog gene family, member C	--	--	GTPase SAR1 family domain	R	General function prediction only ;	IPR001806 [Small GTPase superfamily]
G1M9S2	26S proteasome AAA-ATPase subunit RPT1	PSMC2	0	0	0	18185081.25	1341900.67000039	32278266.7168388	-Inf	0	-Inf	down	1	Molecular Function:ATP binding (GO:0005524)	26S proteasome regulatory subunit T1	--	ko03050 Proteasome ko05169 Epstein-Barr virus infection	ATP-dependent 26S proteasome regulatory subunit	O	Posttranslational modification, protein turnover, chaperones ;	IPR003959 [ATPase, AAA-type, core]
G1L761	Carbonic anhydrase	CA2	0	0	0	89028964	53909224.6687168	108562882.817541	-Inf	0	-Inf	down	--	--	carbonic anhydrase 2	4.2.1.1	ko00910 Nitrogen metabolism ko04964 Proximal tubule bicarbonate reclamation ko04966 Collecting duct acid secretion ko04971 Gastric acid secretion ko04972 Pancreatic secretion ko04976 Bile secretion	Carbonic anhydrase	P	Inorganic ion transport and metabolism ;	IPR001148 [Alpha carbonic anhydrase]
D2HIN8	Uncharacterized protein (Fragment)	PANDA_011091	0	0	0	34244080.5	30194307.4337631	5060899.64138067	-Inf	0	-Inf	down	--	--	--	--	--	--	--	--	IPR029384 [Speriolin, C-terminal] ; IPR029385[Speriolin, N-terminal]
G1M6A8	Angiopoietin 4	ANGPT4	35155399.9661399	35372175.4811563	24075226.1135834	7978040	23176454.8465087	4566097.36406993	2.64841078230677	0.0452786826720425	1.40512690901605	up	--	--	angiopoietin 4	--	ko04010 MAPK signaling pathway ko04014 Ras signaling pathway ko04015 Rap1 signaling pathway ko04066 HIF-1 signaling pathway ko04151 PI3K-Akt signaling pathway	--	--	--	IPR002181 [Fibrinogen, alpha/beta/gamma chain, C-terminal globular domain]
G1M626	Calcium binding tyrosine phosphorylation regulated	CABYR	0	0	0	34285776.25	29740162.2098104	35127842.0354862	-Inf	0	-Inf	down	--	--	--	--	--	--	--	--	IPR003117 [cAMP-dependent protein kinase regulatory subunit, dimerization-anchoring domain]
G1M247	Uncharacterized protein	APOE	3798676.72437272	11244934.1283307	1962563.28596553	60670759.5	55755553.5046576	37525965.5414087	0.11046393271523	0.00385006719841767	-3.17835269890603	down	4	Cellular Component:extracellular region (GO:0005576),Biological Process:lipid transport (GO:0006869),Molecular Function:lipid binding (GO:0008289),Biological Process:lipoprotein metabolic process (GO:0042157)	apolipoprotein E	--	ko04979 Cholesterol metabolism ko05010 Alzheimer's disease	--	--	--	IPR000074 [Apolipoprotein A/E]
G1L8P5	F-actin-capping protein subunit beta	CAPZB	10170348.9043174	0	5505993.73804127	33392141	21473080.8955188	21453811.574516	0.308108120535496	0.0475713053384789	-1.69849138816118	down	2	Cellular Component:F-actin capping protein complex (GO:0008290),Biological Process:barbed-end actin filament capping (GO:0051016)	capping protein (actin filament) muscle Z-line, beta	--	ko04144 Endocytosis	--	--	--	IPR001698 [F-actin-capping protein subunit beta]
G1M5J6	Serine/threonine-protein phosphatase	PPP1CC	0	0	0	19266314	12571849.1286366	31109969.7387043	-Inf	0	-Inf	down	1	Molecular Function:hydrolase activity (GO:0016787)	serine/threonine-protein phosphatase PP1 catalytic subunit	3.1.3.16	ko03015 mRNA surveillance pathway ko04022 cGMP-PKG signaling pathway ko04024 cAMP signaling pathway ko04114 Oocyte meiosis ko04218 Cellular senescence ko04261 Adrenergic signaling in cardiomyocytes ko04270 Vascular smooth muscle contraction ko04390 Hippo signaling pathway ko04510 Focal adhesion ko04611 Platelet activation ko04720 Long-term potentiation ko04728 Dopaminergic synapse ko04750 Inflamm…	Diadenosine tetraphosphatase ApaH/serine/threonine protein phosphatase, PP2A family	T	Signal transduction mechanisms ;	IPR004843 [Calcineurin-like phosphoesterase domain, ApaH type] ; IPR031675[Serine-threonine protein phosphatase, N-terminal]
G1L8T2	Diacylglycerol kinase	DGKA	0	0	0	5092977.5	2328438.63668686	3070018.99317211	-Inf	0	-Inf	down	5	Molecular Function:diacylglycerol kinase activity (GO:0004143),Molecular Function:calcium ion binding (GO:0005509),Biological Process:protein kinase C-activating G-protein coupled receptor signaling pathway (GO:0007205),Molecular Function:kinase activity (GO:0016301),Biological Process:intracellular signal transduction (GO:0035556)	diacylglycerol kinase (ATP)	2.7.1.107	ko00561 Glycerolipid metabolism ko00564 Glycerophospholipid metabolism ko01100 Metabolic pathways ko04070 Phosphatidylinositol signaling system ko04072 Phospholipase D signaling pathway ko05231 Choline metabolism in cancer	Diacylglycerol kinase family enzyme	IR	Lipid transport and metabolism ; General function prediction only ;	IPR000756 [Diacylglycerol kinase, accessory domain] ; IPR001206[Diacylglycerol kinase, catalytic domain] ; IPR002048[EF-hand domain] ; IPR002219[Protein kinase C-like, phorbol ester/diacylglycerol-binding domain] ; IPR029477[Diacylglycerol kinase type I, N-terminal]
D2GVF3	Uncharacterized protein (Fragment)	PANDA_000702	35474799.2892609	24973114.51243	31555935.6349123	84544257.5	82160254.4978963	105330093.096357	0.338206418278021	0.0016664440200245	-1.56402405628078	down	2	Molecular Function:Rho GDP-dissociation inhibitor activity (GO:0005094),Cellular Component:cytoplasm (GO:0005737)	Rho GDP-dissociation inhibitor	--	ko04722 Neurotrophin signaling pathway ko04962 Vasopressin-regulated water reabsorption	--	--	--	IPR000406 [Rho protein GDP-dissociation inhibitor]
G1LEB0	RAB11B, member RAS oncogene family	RAB11B	48078169.1601866	40368518.4006535	51420504.0992906	260233630.75	147381797.133969	260442814.503105	0.209363769183303	0.0418990749858965	-2.25591629226539	down	2	Molecular Function:GTP binding (GO:0005525),Biological Process:small GTPase mediated signal transduction (GO:0007264)	Ras-related protein Rab-11B	--	ko04144 Endocytosis ko04152 AMPK signaling pathway ko04962 Vasopressin-regulated water reabsorption	GTPase SAR1 family domain	R	General function prediction only ;	IPR001806 [Small GTPase superfamily]
G1LPD5	Uncharacterized protein	PDCD6	346081667.003114	339708267.434526	323575259.470462	80222769.5	185929508.853907	121415646.117655	2.60435688862628	0.00275604207628971	1.38092716208697	up	1	Molecular Function:calcium ion binding (GO:0005509)	--	--	--	Ca2+-binding protein, EF-hand superfamily	T	Signal transduction mechanisms ;	IPR002048 [EF-hand domain]
G1L8T5	AAA domain-containing protein	PSMC5	0	0	0	8801047.625	4649442.82894592	22275576.3767999	-Inf	0	-Inf	down	1	Molecular Function:ATP binding (GO:0005524)	26S proteasome regulatory subunit T6	--	ko03050 Proteasome ko05169 Epstein-Barr virus infection	ATP-dependent 26S proteasome regulatory subunit	O	Posttranslational modification, protein turnover, chaperones ;	IPR003959 [ATPase, AAA-type, core]
G1LVH6	Cellular communication network factor 2	CCN2	49796564.3339371	52798977.1312849	57381590.6495561	18111486.25	17825362.850561	2913608.32700975	4.11776701504802	0.00181089705514805	2.04186220400035	up	1	Molecular Function:protein binding (GO:0005515)	connective tissue growth factor	--	ko04371 Apelin signaling pathway ko04390 Hippo signaling pathway	--	--	--	IPR000884 [Thrombospondin type-1 (TSP1) repeat] ; IPR001007[VWFC domain] ; IPR006208[Glycoprotein hormone subunit beta, cystine knot]
G1LES2	Lysophospholipase	PLB1	0	0	0	6152197.25	20590991.7036181	13857230.2736807	-Inf	0	-Inf	down	--	--	--	--	ko00564 Glycerophospholipid metabolism ko00565 Ether lipid metabolism ko00590 Arachidonic acid metabolism ko00591 Linoleic acid metabolism ko00592 alpha-Linolenic acid metabolism ko01100 Metabolic pathways ko04977 Vitamin digestion and absorption	Lysophospholipase L1 or related esterase	E	Amino acid transport and metabolism ;	IPR001087 [GDSL lipase/esterase]
G1LJ90	Gamma-glutamylcyclotransferase	GGCT	32323302.7430282	24771435.043067	38951042.4433906	76922876.5	60279722.8574548	79387496.4092378	0.443444931724601	0.00522318723780811	-1.17317313728456	down	--	--	gamma-glutamylcyclotransferase	4.3.2.9	ko00480 Glutathione metabolism	Cation transport regulator ChaC	P	Inorganic ion transport and metabolism ;	--
G1M138	Deoxyribonuclease II	DNASE2	393431285.983687	423166635.986892	367790528.982572	743673217	647904362.645715	981877003.68804	0.499014583750559	0.0169443876121296	-1.00284611580346	down	2	Molecular Function:deoxyribonuclease II activity (GO:0004531),Biological Process:DNA metabolic process (GO:0006259)	deoxyribonuclease II	3.1.22.1	ko04142 Lysosome	--	--	--	IPR004947 [Deoxyribonuclease II]
G1L2K5	Uncharacterized protein	ACRV1	0	0	0	57646143	20345023.9089564	25273744.2811314	-Inf	0	-Inf	down	--	--	--	--	--	Translation initiation factor IF-2, a GTPase	J	Translation, ribosomal structure and biogenesis ;	--
D2HS94	Asparaginase-like protein 1 (Fragment)	PANDA_014935	2804242.3667197	1386526.64842446	0	186296707	108234395.440953	189523479.597619	0.0129864559823861	0.0266622712146666	-6.26684841828345	down	1	Molecular Function:hydrolase activity (GO:0016787)	beta-aspartyl-peptidase (threonine type)	3.4.19.5	--	Isoaspartyl peptidase or L-asparaginase, Ntn-hydrolase superfamily	E	Amino acid transport and metabolism ;	IPR000246 [Peptidase T2, asparaginase 2]
G1M1J9	Peptidase S1 domain-containing protein		0	0	0	124234091	18586504.4397772	221721657.962817	-Inf	0	-Inf	down	2	Molecular Function:serine-type endopeptidase activity (GO:0004252),Biological Process:proteolysis (GO:0006508)	--	--	--	Secreted trypsin-like serine protease	O	Posttranslational modification, protein turnover, chaperones ;	IPR001254 [Serine proteases, trypsin domain]
G1LXT8	Solute carrier family 44 member 2	SLC44A2	148422406.365823	140509284.906615	133335902.544365	66048773	63272719.738354	59434369.4941721	2.23710982441762	8.18733495949625e-05	1.16163608306375	up	--	--	solute carrier family 44 (choline transporter-like protein), member 2/4/5	--	ko05231 Choline metabolism in cancer	--	--	--	IPR007603 [Choline transporter-like]
G1M6C1	Sperm equatorial segment protein 1	SPESP1	27094753.810275	24041180.1409149	19735044.2448817	101515275.25	94163032.8798416	96616937.1359455	0.242463671044761	1.70238654024642e-05	-2.04415949410244	down	3	Cellular Component:acrosomal vesicle (GO:0001669),Biological Process:acrosome reaction (GO:0007340),Biological Process:fusion of sperm to egg plasma membrane (GO:0007342)	sperm equatorial segment protein 1	--	--	--	--	--	IPR026743 [Sperm equatorial segment protein 1]
G1L538	Proteasome 26S subunit, ATPase 1	PSMC1	0	0	0	29812452.5	11143303.5356836	53791740.5457172	-Inf	0	-Inf	down	1	Molecular Function:ATP binding (GO:0005524)	26S proteasome regulatory subunit T2	--	ko03050 Proteasome ko05165 Human papillomavirus infection ko05169 Epstein-Barr virus infection ko05203 Viral carcinogenesis	ATP-dependent 26S proteasome regulatory subunit	O	Posttranslational modification, protein turnover, chaperones ;	IPR003959 [ATPase, AAA-type, core]
D2H7R3	C-terminal peptide (Fragment)	PANDA_006212	137969322.862764	125591698.966856	126695125.390373	57625135.5	42415717.9743785	35363227.2169934	2.88215942405391	0.000377431821249937	1.52715013909723	up	2	Biological Process:neuropeptide signaling pathway (GO:0007218),Cellular Component:secretory granule (GO:0030141)	--	--	--	--	--	--	IPR007945 [Neuroendocrine 7B2 precursor]
G1LN34	Nucleoside diphosphate kinase	NME1-NME2	0	0	0	27451776.5	8031463.3784936	50854499.8326476	-Inf	0	-Inf	down	5	Molecular Function:nucleoside diphosphate kinase activity (GO:0004550),Biological Process:nucleoside diphosphate phosphorylation (GO:0006165),Biological Process:GTP biosynthetic process (GO:0006183),Biological Process:UTP biosynthetic process (GO:0006228),Biological Process:CTP biosynthetic process (GO:0006241)	nucleoside-diphosphate kinase	2.7.4.6	ko00230 Purine metabolism ko00240 Pyrimidine metabolism ko01100 Metabolic pathways	Nucleoside diphosphate kinase	F	Nucleotide transport and metabolism ;	IPR001564 [Nucleoside diphosphate kinase]
D2HGF6	Phosphoinositide phospholipase C (Fragment)	PANDA_010100	0	10638850.030214	11043792.1979583	59724773.125	36442176.5629564	42890031.7997169	0.233889467427722	0.0360425677281994	-2.09610119955841	down	5	Molecular Function:phosphatidylinositol phospholipase C activity (GO:0004435),Molecular Function:protein binding (GO:0005515),Biological Process:lipid metabolic process (GO:0006629),Biological Process:signal transduction (GO:0007165),Biological Process:intracellular signal transduction (GO:0035556)	phosphatidylinositol phospholipase C, beta	3.1.4.11	ko00562 Inositol phosphate metabolism ko01100 Metabolic pathways ko04015 Rap1 signaling pathway ko04020 Calcium signaling pathway ko04022 cGMP-PKG signaling pathway ko04062 Chemokine signaling pathway ko04070 Phosphatidylinositol signaling system ko04071 Sphingolipid signaling pathway ko04072 Phospholipase D signaling pathway ko04261 Adrenergic signaling in cardiomyocytes ko04270 Vascular smooth …	--	--	--	IPR000008 [C2 domain] ; IPR000909[Phosphatidylinositol-specific phospholipase C, X domain] ; IPR001711[Phospholipase C, phosphatidylinositol-specific, Y domain] ; IPR009535[Phospholipase C-beta, conserved site] ; IPR015359[Phosphoinositide-specific phospholipase C, EF-hand-like domain]
G1MBY6	Serine/threonine-protein phosphatase 2A activator	PTPA	6034566.10188058	4049168.87074857	4598706.21914574	77426809	47822818.8706706	98262708.4068123	0.0656896233841301	0.0412661747594204	-3.92819069555254	down	1	Molecular Function:phosphatase activator activity (GO:0019211)	serine/threonine-protein phosphatase 2A activator	--	ko04931 Insulin resistance	--	--	--	IPR004327 [Phosphotyrosyl phosphatase activator, PTPA]
G1LF38	AAA domain-containing protein	PSMC6	0	0	0	24995414.625	20670985.1823891	42918355.222743	-Inf	0	-Inf	down	1	Molecular Function:ATP binding (GO:0005524)	26S proteasome regulatory subunit T4	--	ko03050 Proteasome ko05169 Epstein-Barr virus infection	ATP-dependent 26S proteasome regulatory subunit	O	Posttranslational modification, protein turnover, chaperones ;	IPR003959 [ATPase, AAA-type, core]
G1M3I9	cAMP-dependent protein kinase	PRKACA	0	0	0	74865270.875	47698730.0925959	90709887.3189232	-Inf	0	-Inf	down	3	Molecular Function:protein kinase activity (GO:0004672),Molecular Function:ATP binding (GO:0005524),Biological Process:protein phosphorylation (GO:0006468)	protein kinase A	2.7.11.11	ko01522 Endocrine resistance ko04010 MAPK signaling pathway ko04014 Ras signaling pathway ko04020 Calcium signaling pathway ko04024 cAMP signaling pathway ko04062 Chemokine signaling pathway ko04114 Oocyte meiosis ko04140 Autophagy - animal ko04211 Longevity regulating pathway ko04213 Longevity regulating pathway - multiple species ko04261 Adrenergic signaling in cardiomyocytes ko04270 Vascular s…	PASTA domain, binds beta-lactams	M	Cell wall/membrane/envelope biogenesis ;	IPR000719 [Protein kinase domain]
G1LUS6	Uncharacterized protein	PPP2R1A	5555565.54156679	1454256.77497244	3547185.65887384	39398522.25	17715770.6216124	36565748.088884	0.11269217932841	0.0159763019015942	-3.14954069681837	down	1	Molecular Function:protein binding (GO:0005515)	serine/threonine-protein phosphatase 2A regulatory subunit A	--	ko03015 mRNA surveillance pathway ko04071 Sphingolipid signaling pathway ko04114 Oocyte meiosis ko04151 PI3K-Akt signaling pathway ko04152 AMPK signaling pathway ko04261 Adrenergic signaling in cardiomyocytes ko04350 TGF-beta signaling pathway ko04390 Hippo signaling pathway ko04530 Tight junction ko04728 Dopaminergic synapse ko04730 Long-term depression ko05142 Chagas disease (American trypanoso…	HEAT repeat	R	General function prediction only ;	IPR000357 [HEAT repeat]
G1LXP6	Inositol-3-phosphate synthase 1	ISYNA1	0	0	0	111139291	52656002.2522766	83070616.559683	-Inf	0	-Inf	down	3	Molecular Function:inositol-3-phosphate synthase activity (GO:0004512),Biological Process:inositol biosynthetic process (GO:0006021),Biological Process:phospholipid biosynthetic process (GO:0008654)	myo-inositol-1-phosphate synthase	5.5.1.4	ko00562 Inositol phosphate metabolism ko01100 Metabolic pathways	Myo-inositol-1-phosphate synthase	I	Lipid transport and metabolism ;	IPR002587 [Myo-inositol-1-phosphate synthase] ; IPR013021[Myo-inositol-1-phosphate synthase, GAPDH-like]
D2H6U4	Uncharacterized protein (Fragment)	CAB39	5467660.16208361	9660854.63147105	3934650.13221784	43475349.5	24495995.6547717	21011862.433188	0.21423328561098	0.0315837748044617	-2.22274544460699	down	--	--	calcium binding protein 39	--	ko04150 mTOR signaling pathway ko04152 AMPK signaling pathway	--	--	--	IPR013878 [Mo25-like]
G1LX42	IFI30 lysosomal thiol reductase	IFI30	0	0	0	36164304	50499727.8324797	51525983.99921	-Inf	0	-Inf	down	--	--	interferon, gamma-inducible protein 30	--	ko04612 Antigen processing and presentation	--	--	--	IPR004911 [Gamma interferon inducible lysosomal thiol reductase GILT]
G1LVX5	Uncharacterized protein	STAM	57709414.7697179	59853302.1399054	57243652.6989746	31528748.5	4695543.58277816	12296945.7812414	3.6026774522631	0.0330358549817121	1.84906949304955	up	2	Molecular Function:protein binding (GO:0005515),Biological Process:intracellular protein transport (GO:0006886)	signal transducing adaptor molecule	--	ko04144 Endocytosis ko04630 Jak-STAT signaling pathway	--	--	--	IPR001452 [SH3 domain] ; IPR002014[VHS domain] ; IPR003903[Ubiquitin interacting motif]
D2H7B1	Uncharacterized protein (Fragment)	PANDA_006014	0	0	0	5850050	4875393.83453099	6343931.66358418	-Inf	0	-Inf	down	2	Cellular Component:extracellular region (GO:0005576),Biological Process:binding of sperm to zona pellucida (GO:0007339)	--	--	--	--	--	--	IPR010857 [Zona-pellucida-binding]
D2HPM4	Uncharacterized protein (Fragment)	SPACA9	0	0	0	34035623.5	18524782.2840994	16264710.8535398	-Inf	0	-Inf	down	--	--	--	--	--	--	--	--	IPR027818 [Sperm acrosome-associated protein 9]
D2HL15	Uncharacterized protein (Fragment)	PANDA_012131	0	0	0	48180877.75	26825095.8366867	51893507.6810505	-Inf	0	-Inf	down	2	Molecular Function:heat shock protein binding (GO:0031072),Molecular Function:unfolded protein binding (GO:0051082)	DnaJ homolog subfamily A member 4	--	--	DnaJ-class molecular chaperone with C-terminal Zn finger domain	O	Posttranslational modification, protein turnover, chaperones ;	IPR001305 [Heat shock protein DnaJ, cysteine-rich domain] ; IPR001623[DnaJ domain] ; IPR002939[Chaperone DnaJ, C-terminal]
G1LDE1	Uncharacterized protein		0	0	0	49450751	19135076.741089	87869108.6969458	-Inf	0	-Inf	down	2	Molecular Function:metalloendopeptidase activity (GO:0004222),Biological Process:proteolysis (GO:0006508)	disintegrin and metalloproteinase domain-containing protein 1	3.4.24.-	--	--	--	--	IPR001590 [Peptidase M12B, ADAM/reprolysin] ; IPR001762[Disintegrin domain] ; IPR002870[Peptidase M12B, propeptide] ; IPR006586[ADAM, cysteine-rich]
D2HNJ0	Uncharacterized protein	PANDA_013263	261302294.098096	236932856.833899	221356993.781815	36471669.5	109276567.14536	36958481.9867142	3.93850948723396	0.00262730650772334	1.9776497509453	up	1	Molecular Function:calcium ion binding (GO:0005509)	--	--	--	--	--	--	IPR002048 [EF-hand domain]
G1MID3	Protein-tyrosine sulfotransferase	TPST2	3133085.69800229	7941849.68933583	7040151.07836528	19931733	14407954.853658	16943738.1006256	0.35323471723305	0.00705302630015543	-1.50130095145213	down	--	--	protein-tyrosine sulfotransferase	2.8.2.20	--	Uncharacterized membrane-anchored protein	S	Function unknown ;	--
G1LVJ5	Peptidase S1 domain-containing protein		0	0	0	309757484.5	113630969.200633	305409527.723117	-Inf	0	-Inf	down	2	Molecular Function:serine-type endopeptidase activity (GO:0004252),Biological Process:proteolysis (GO:0006508)	--	--	--	Secreted trypsin-like serine protease	O	Posttranslational modification, protein turnover, chaperones ;	IPR001254 [Serine proteases, trypsin domain]
D2GVF1	Uncharacterized protein (Fragment)	PANDA_000699	0	0	0	23974236.75	12326457.2043677	34301927.3911158	-Inf	0	-Inf	down	2	Molecular Function:catalytic activity (GO:0003824),Biological Process:biosynthetic process (GO:0009058)	ethanolamine-phosphate cytidylyltransferase	2.7.7.14	ko00440 Phosphonate and phosphinate metabolism ko00564 Glycerophospholipid metabolism ko01100 Metabolic pathways	Glycerol-3-phosphate cytidylyltransferase, cytidylyltransferase family	M	Cell wall/membrane/envelope biogenesis ;	IPR004821 [Cytidyltransferase-like domain]
G1LAD6	Exportin 7	XPO7	0	0	0	10250148.875	1829339.38905051	22888643.4145818	-Inf	0	-Inf	down	2	Biological Process:intracellular protein transport (GO:0006886),Molecular Function:Ran GTPase binding (GO:0008536)	exportin-7	--	--	--	--	--	IPR001494 [Importin-beta, N-terminal domain]
D2HWC9	TPR_REGION domain-containing protein (Fragment)	ST13	63918649.400994	73110813.6425359	81407689.6268723	131338701	137212634.54332	180849607.121328	0.48606296056082	0.00937397275322371	-1.04078489421321	down	1	Molecular Function:protein binding (GO:0005515)	suppressor of tumorigenicity protein 13	--	--	Tetratricopeptide (TPR) repeat	R	General function prediction only ;	IPR019734 [Tetratricopeptide repeat]
G1MF66	CKLF like MARVEL transmembrane domain containing 2	CMTM2	0	0	0	104491127.5	45692543.8699515	88276033.6301836	-Inf	0	-Inf	down	--	--	--	--	--	--	--	--	--
D2HPV1	Eukaryotic translation initiation factor 5A (Fragment)	PANDA_013848	15949745.6512029	10097193.854919	14028821.2801513	38325194	25340739.0871197	28404675.8429262	0.435272029282681	0.0154882677580888	-1.20001077981943	down	6	Molecular Function:RNA binding (GO:0003723),Molecular Function:translation elongation factor activity (GO:0003746),Biological Process:translational frameshifting (GO:0006452),Molecular Function:ribosome binding (GO:0043022),Biological Process:positive regulation of translational elongation (GO:0045901),Biological Process:positive regulation of translational termination (GO:0045905)	translation initiation factor 5A	--	--	Translation elongation factor P (EF-P)/translation initiation factor 5A (eIF-5A)	J	Translation, ribosomal structure and biogenesis ;	IPR020189 [Translation elongation factor, IF5A C-terminal]
G1M411	Glutathione-independent PGD synthase	PTGDS	9469896855.46417	9209017893.99708	9754336307.19907	1519579981.125	4901264685.18014	3619357329.77437	2.83194014102136	0.0225858253038298	1.50179077136571	up	--	--	prostaglandin-H2 D-isomerase	5.3.99.2	ko00590 Arachidonic acid metabolism ko01100 Metabolic pathways	--	--	--	IPR000566 [Lipocalin/cytosolic fatty-acid binding domain]
G1LN82	Zona pellucida binding protein	ZPBP	0	0	0	42427356	39055516.4906343	50757888.5277434	-Inf	0	-Inf	down	2	Cellular Component:extracellular region (GO:0005576),Biological Process:binding of sperm to zona pellucida (GO:0007339)	--	--	--	--	--	--	IPR010857 [Zona-pellucida-binding]
G1LXY7	Calcineurin-like phosphoesterase domain-containing protein 1	CPPED1	0	0	0	12623872	7842838.7250644	21234278.9061312	-Inf	0	-Inf	down	1	Molecular Function:hydrolase activity (GO:0016787)	serine/threonine-protein phosphatase CPPED1	3.1.3.16	--	3',5'-cyclic AMP phosphodiesterase CpdA	T	Signal transduction mechanisms ;	IPR004843 [Calcineurin-like phosphoesterase domain, ApaH type]
G1LMW3	Uncharacterized protein		0	0	0	32763726.75	7975282.14046542	18672086.8736675	-Inf	0	-Inf	down	2	Molecular Function:metalloendopeptidase activity (GO:0004222),Biological Process:proteolysis (GO:0006508)	--	--	--	--	--	--	IPR001590 [Peptidase M12B, ADAM/reprolysin] ; IPR001762[Disintegrin domain] ; IPR002870[Peptidase M12B, propeptide] ; IPR006586[ADAM, cysteine-rich]
G1LS51	Uncharacterized protein	PPP1R2	0	0	0	9461151.5	4186560.53609106	51403919.8682931	-Inf	0	-Inf	down	3	Molecular Function:protein phosphatase inhibitor activity (GO:0004864),Biological Process:regulation of signal transduction (GO:0009966),Biological Process:regulation of phosphoprotein phosphatase activity (GO:0043666)	protein phosphatase inhibitor 2	--	--	--	--	--	IPR007062 [Protein phosphatase inhibitor 2 (IPP-2)]
D2I616	26S proteasome non-ATPase regulatory subunit 13 (Fragment)	PSMD13	0	0	0	12524828.75	8129359.65153523	31251785.4387077	-Inf	0	-Inf	down	1	Molecular Function:protein binding (GO:0005515)	26S proteasome regulatory subunit N9	--	ko03050 Proteasome ko05169 Epstein-Barr virus infection	--	--	--	IPR000717 [Proteasome component (PCI) domain]
G1LPC4	AIR carboxylase		4179429.82749003	15140279.7598033	5795870.60359799	25793502	16890136.6296106	20081966.5165692	0.400148777860066	0.0431766764635909	-1.3213915919536	down	1	Biological Process:'de novo' IMP biosynthetic process (GO:0006189)	--	--	ko00230 Purine metabolism ko01100 Metabolic pathways	Phosphoribosylaminoimidazole-succinocarboxamide synthase	F	Nucleotide transport and metabolism ;	IPR000031 [PurE domain] ; IPR028923[SAICAR synthetase/ADE2, N-terminal]
G1LPV1	Uncharacterized protein	SUGT1	0	0	0	26461350	5995565.91334243	56547283.8043203	-Inf	0	-Inf	down	--	--	suppressor of G2 allele of SKP1	--	ko04621 NOD-like receptor signaling pathway	Tetratricopeptide (TPR) repeat	R	General function prediction only ;	IPR007052 [CS domain] ; IPR007699[SGS domain]
G1M9R1	Uncharacterized protein	RAB7A	85122036.2002943	76086549.0952228	74011845.7332439	45420484.75	22048324.6058448	35071808.0824152	2.29392446530164	0.00428609064369362	1.19781788685118	up	2	Molecular Function:GTP binding (GO:0005525),Biological Process:small GTPase mediated signal transduction (GO:0007264)	Ras-related protein Rab-7A	--	ko04137 Mitophagy - animal ko04140 Autophagy - animal ko04144 Endocytosis ko04145 Phagosome ko05132 Salmonella infection ko05146 Amoebiasis ko05152 Tuberculosis	GTPase SAR1 family domain	R	General function prediction only ;	IPR001806 [Small GTPase superfamily]
D2HA25	Carbonic anhydrase (Fragment)	PANDA_007228	336344308.942328	295346664.92757	269830795.308652	1221850712	687767474.129441	1086235968.32737	0.300923116646848	0.0470480713303966	-1.73253315740599	down	--	--	carbonic anhydrase	4.2.1.1	ko00910 Nitrogen metabolism	Carbonic anhydrase	P	Inorganic ion transport and metabolism ;	IPR001148 [Alpha carbonic anhydrase]
G1M9Q4	26S proteasome non-ATPase regulatory subunit 6	PSMD6	0	0	0	2985802.5	2384759.46682741	3023253.59203965	-Inf	0	-Inf	down	1	Molecular Function:protein binding (GO:0005515)	26S proteasome regulatory subunit N7	--	ko03050 Proteasome ko05169 Epstein-Barr virus infection	--	--	--	IPR000717 [Proteasome component (PCI) domain] ; IPR019585[26S proteasome regulatory subunit Rpn7/COP9 signalosome complex subunit 1]
D2HNF5	Uncharacterized protein (Fragment)	PANDA_013219	0	0	0	504080108.125	197567653.866082	374177797.101016	-Inf	0	-Inf	down	--	--	--	--	--	--	--	--	IPR016054 [Ly-6 antigen/uPA receptor-like]
G1MMN8	Uncharacterized protein		0	0	0	43099624.75	21315926.7121886	35389159.2882106	-Inf	0	-Inf	down	2	Molecular Function:metalloendopeptidase activity (GO:0004222),Biological Process:proteolysis (GO:0006508)	disintegrin and metalloproteinase domain-containing protein 1	3.4.24.-	--	--	--	--	IPR001590 [Peptidase M12B, ADAM/reprolysin] ; IPR001762[Disintegrin domain] ; IPR002870[Peptidase M12B, propeptide] ; IPR006586[ADAM, cysteine-rich]
D2H256	Dynein light chain (Fragment)	DYNLL2	0	0	0	29773110	29600546.6674142	21613641.7369727	-Inf	0	-Inf	down	2	Biological Process:microtubule-based process (GO:0007017),Cellular Component:dynein complex (GO:0030286)	dynein light chain LC8-type	--	ko04962 Vasopressin-regulated water reabsorption	--	--	--	IPR001372 [Dynein light chain, type 1/2]
G1MA70	Uncharacterized protein	ADAM32	0	0	0	22543822	10183727.0303782	34717936.4423601	-Inf	0	-Inf	down	2	Molecular Function:metalloendopeptidase activity (GO:0004222),Biological Process:proteolysis (GO:0006508)	disintegrin and metalloproteinase domain-containing protein 32	3.4.24.-	--	--	--	--	IPR001590 [Peptidase M12B, ADAM/reprolysin] ; IPR001762[Disintegrin domain] ; IPR002870[Peptidase M12B, propeptide]
G1LS26	BCL2-associated athanogene 6	BAG6	0	0	0	7872046.75	2748883.72764963	7734310.05182369	-Inf	0	-Inf	down	1	Molecular Function:protein binding (GO:0005515)	--	--	--	Ubiquitin	O	Posttranslational modification, protein turnover, chaperones ;	IPR000626 [Ubiquitin domain] ; IPR021925[Protein of unknown function DUF3538]
G1LC54	Vesicle-fusing ATPase	NSF	9437309.89766494	14768863.0782227	4241114.153745	34723186.25	18572409.5884791	37384362.7344521	0.313710852732176	0.0350132957210612	-1.67249265524343	down	1	Molecular Function:ATP binding (GO:0005524)	vesicle-fusing ATPase	3.6.4.6	ko04721 Synaptic vesicle cycle ko04727 GABAergic synapse ko04962 Vasopressin-regulated water reabsorption	ATP-dependent 26S proteasome regulatory subunit	O	Posttranslational modification, protein turnover, chaperones ;	IPR003338 [CDC48, N-terminal subdomain] ; IPR003959[ATPase, AAA-type, core] ; IPR004201[CDC48, domain 2]
G1MDZ0	Uncharacterized protein	PPP1R7	6386613.75930704	6565688.61728099	5608677.28037363	31696729	20975787.7355164	38355543.3927252	0.203903935015342	0.0408188316483642	-2.29403847758905	down	--	--	protein phosphatase 1 regulatory subunit 7	--	--	Leucine-rich repeat (LRR) protein	K	Transcription ;	--
G1L5K3	Bridging integrator 2	BIN2	0	0	0	7316324	3374025.47835512	9590907.23149746	-Inf	0	-Inf	down	2	Molecular Function:protein binding (GO:0005515),Cellular Component:cytoplasm (GO:0005737)	bridging integrator 2	--	--	--	--	--	IPR004148 [BAR domain]
D2I5D8	Dynein light chain (Fragment)	DYNLL1	0	0	0	30282740	16297193.6556773	30967899.3217615	-Inf	0	-Inf	down	2	Biological Process:microtubule-based process (GO:0007017),Cellular Component:dynein complex (GO:0030286)	dynein light chain LC8-type	--	ko04962 Vasopressin-regulated water reabsorption	--	--	--	IPR001372 [Dynein light chain, type 1/2]
D2I8L4	Uncharacterized protein (Fragment)	PANDA_022448	0	0	0	10573001.5	3546318.84264934	3760669.19432586	-Inf	0	-Inf	down	2	Molecular Function:metalloendopeptidase activity (GO:0004222),Biological Process:proteolysis (GO:0006508)	disintegrin and metalloproteinase domain-containing protein 20	3.4.24.-	--	--	--	--	IPR001590 [Peptidase M12B, ADAM/reprolysin] ; IPR002870[Peptidase M12B, propeptide]
D2HYB8	Uncharacterized protein (Fragment)	RAB2B	0	0	0	6504711.5	3891587.58244808	5853361.30381813	-Inf	0	-Inf	down	2	Molecular Function:GTP binding (GO:0005525),Biological Process:small GTPase mediated signal transduction (GO:0007264)	Ras-related protein Rab-2B	--	--	GTPase SAR1 family domain	R	General function prediction only ;	IPR001806 [Small GTPase superfamily]
G1LGN8	Sperm acrosome membrane-associated protein 3	SPACA3	0	0	0	62140820.5	49507014.2204092	66343088.1720126	-Inf	0	-Inf	down	--	--	--	--	--	--	--	--	IPR001916 [Glycoside hydrolase, family 22]
G1LCQ7	Nudix hydrolase 5	NUDT5	0	0	0	17812777.5	5135608.49333722	23099927.9711123	-Inf	0	-Inf	down	1	Molecular Function:hydrolase activity (GO:0016787)	--	--	ko00230 Purine metabolism	8-oxo-dGTP pyrophosphatase MutT and related house-cleaning NTP pyrophosphohydrolases, NUDIX family	V	Defense mechanisms ;	IPR000086 [NUDIX hydrolase domain]
G1LXJ7	Serine/threonine kinase 26	STK26	5922371.78506784	2656027.0248893	7611354.62173772	25993843.5	19176786.6948931	16229577.5259706	0.263675873953006	0.00961843134886512	-1.92316252262567	down	3	Molecular Function:protein kinase activity (GO:0004672),Molecular Function:ATP binding (GO:0005524),Biological Process:protein phosphorylation (GO:0006468)	serine/threonine-protein kinase 24/25/MST4	2.7.11.1	--	Serine/threonine protein kinase	T	Signal transduction mechanisms ;	IPR000719 [Protein kinase domain]
G1M2V5	Calpain inhibitor	CAST	0	0	0	2583706.5	1565654.12311466	4888339.13510065	-Inf	0	-Inf	down	--	--	calpastatin	--	--	--	--	--	IPR001259 [Proteinase inhibitor I27, calpastatin]
G1MAG4	ST3 beta-galactoside alpha-2,3-sialyltransferase 6	ST3GAL6	21825148.9901119	21992646.4796621	21835318.0536687	6952052.75	1512449.20346227	9655760.20827873	3.62318784007785	0.0220405265081849	1.85725960262364	up	2	Biological Process:protein glycosylation (GO:0006486),Molecular Function:sialyltransferase activity (GO:0008373)	neolactotetraosylceramide alpha-2,3-sialyltransferase (sialyltransferase 10)	2.4.99.6	ko00601 Glycosphingolipid biosynthesis - lacto and neolacto series ko01100 Metabolic pathways	--	--	--	IPR001675 [Glycosyl transferase family 29]
G1LV90	Contactin 1	CNTN1	2398092.73532065	3720171.05003752	4466484.10359424	10464669.75	13961942.6698461	9314765.29567066	0.313702302798524	0.0071336353273555	-1.67253197525696	down	1	Molecular Function:protein binding (GO:0005515)	contactin 1	--	ko04514 Cell adhesion molecules (CAMs)	Sugar lactone lactonase YvrE	G	Carbohydrate transport and metabolism ;	IPR003961 [Fibronectin type III] ; IPR013098[Immunoglobulin I-set]
D2I161	Cysteine rich protein 2 (Fragment)	CRIP2	5714867.53488836	2133345.73723671	0	11141876.5	12284013.2981022	9668096.21254413	0.355723843734038	0.0231988270295166	-1.491170415163	down	1	Molecular Function:zinc ion binding (GO:0008270)	--	--	--	--	--	--	IPR001781 [Zinc finger, LIM-type]
G1MHY5	Peroxiredoxin-5	PRDX5	12493230.7224962	12994639.072253	14006041.969565	44736065.5	46026182.5684201	44289116.6330689	0.292436228627601	1.27892197671243e-06	-1.77380604343391	down	1	Molecular Function:oxidoreductase activity (GO:0016491)	peroxiredoxin 5, atypical 2-Cys peroxiredoxin	1.11.1.15	ko04146 Peroxisome	Peroxiredoxin	O	Posttranslational modification, protein turnover, chaperones ;	IPR013740 [Redoxin]
G1LPJ9	Kazal-like domain-containing protein		0	0	0	54900786	20172673.2399123	101572354.09023	-Inf	0	-Inf	down	1	Molecular Function:protein binding (GO:0005515)	--	--	--	--	--	--	IPR002350 [Kazal domain]
G1L2A5	Chromosome 1 open reading frame 56	C1orf56	22616299.6020559	20157298.3183625	23810572.1739916	60119564.5	38635323.6252578	47329024.3104265	0.455793995274632	0.013857330826632	-1.13354617652499	down	--	--	--	--	--	--	--	--	IPR029292 [Methylated in normal thymocytes protein]
G1LU91	VWFA domain-containing protein		0	0	0	5835101	5199915.99656045	9943863.14843245	-Inf	0	-Inf	down	2	Molecular Function:receptor activity (GO:0004872),Cellular Component:integral component of membrane (GO:0016021)	anthrax toxin receptor	--	ko04621 NOD-like receptor signaling pathway	Mg-chelatase subunit ChlD	H	Coenzyme transport and metabolism ;	IPR002035 [von Willebrand factor, type A] ; IPR008400[Anthrax toxin receptor, extracellular]
G1M1K4	Serine protease 45, pseudogene	PRSS45P	0	0	0	21672265.75	10785118.7851554	20609030.8955051	-Inf	0	-Inf	down	2	Molecular Function:serine-type endopeptidase activity (GO:0004252),Biological Process:proteolysis (GO:0006508)	--	--	--	Secreted trypsin-like serine protease	O	Posttranslational modification, protein turnover, chaperones ;	IPR001254 [Serine proteases, trypsin domain]
G1LGY8	Uncharacterized protein	JCHAIN	228248154.01281	238865222.574106	187825090.140888	657839374	544491108.967081	727503764.918688	0.339375502038749	0.00156885564303713	-1.55904566778759	down	--	--	--	--	--	--	--	--	IPR024110 [Immunoglobulin J chain]
G1LBB8	Transferrin receptor protein 1	TFRC	15565316.7992566	15901591.6714191	18692781.5471641	4925562.625	0	2250391.14022312	4.65997892953074	0.00393932293502032	2.22032343163272	up	--	--	transferrin receptor	--	ko04066 HIF-1 signaling pathway ko04144 Endocytosis ko04145 Phagosome ko04216 Ferroptosis ko04640 Hematopoietic cell lineage	Zn-dependent amino- or carboxypeptidase, M28 family	O	Posttranslational modification, protein turnover, chaperones ;	IPR003137 [PA domain] ; IPR007365[Transferrin receptor-like, dimerisation domain] ; IPR007484[Peptidase M28]
G1LAI5	Aspartylglucosaminidase	AGA	2360418.08399684	10520705.040375	15126190.3634876	40749733.5	24291463.4286093	35433842.9286783	0.278748966187427	0.0168544897191967	-1.84296164045187	down	1	Molecular Function:hydrolase activity (GO:0016787)	N4-(beta-N-acetylglucosaminyl)-L-asparaginase	3.5.1.26	ko00511 Other glycan degradation ko04142 Lysosome	Isoaspartyl peptidase or L-asparaginase, Ntn-hydrolase superfamily	E	Amino acid transport and metabolism ;	IPR000246 [Peptidase T2, asparaginase 2]
G1LNH2	Mitochondria-eating protein	SPATA18	0	0	0	15554322.5	12683439.260872	4745779.72452742	-Inf	0	-Inf	down	--	--	mitochondria-eating protein	--	--	--	--	--	IPR031981 [Mitochondria-eating protein, C-terminal domain]
G1LFT7	WD repeat domain 77	WDR77	0	0	0	11313014.5	6402229.49425017	19657348.3472405	-Inf	0	-Inf	down	1	Molecular Function:protein binding (GO:0005515)	methylosome protein 50	--	--	Predicted ATPase	R	General function prediction only ;	IPR001680 [WD40 repeat]
G1LCP5	Crystallin lambda 1	CRYL1	0	0	0	3613589	2519195.2808718	5999845.55651472	-Inf	0	-Inf	down	4	Molecular Function:3-hydroxyacyl-CoA dehydrogenase activity (GO:0003857),Biological Process:fatty acid metabolic process (GO:0006631),Molecular Function:oxidoreductase activity (GO:0016491),Biological Process:oxidation-reduction process (GO:0055114)	L-gulonate 3-dehydrogenase	1.1.1.45	ko00040 Pentose and glucuronate interconversions ko01100 Metabolic pathways	3-hydroxyacyl-CoA dehydrogenase	I	Lipid transport and metabolism ;	IPR006108 [3-hydroxyacyl-CoA dehydrogenase, C-terminal] ; IPR006176[3-hydroxyacyl-CoA dehydrogenase, NAD binding]
D2HNQ0	Aldose 1-epimerase (Fragment)	GALM	0	0	0	9388681.5	3273345.26716942	7273071.44825161	-Inf	0	-Inf	down	2	Biological Process:carbohydrate metabolic process (GO:0005975),Molecular Function:isomerase activity (GO:0016853)	aldose 1-epimerase	5.1.3.3	ko00010 Glycolysis / Gluconeogenesis ko00052 Galactose metabolism ko01100 Metabolic pathways	Galactose mutarotase or related enzyme	G	Carbohydrate transport and metabolism ;	IPR008183 [Aldose 1-/Glucose-6-phosphate 1-epimerase]
D2H926	Beta-defensin (Fragment)	PANDA_006793	0	0	0	730754592.25	43139928.346038	695663105.991689	-Inf	0	-Inf	down	2	Cellular Component:extracellular region (GO:0005576),Biological Process:innate immune response (GO:0045087)	--	--	--	--	--	--	IPR025933 [Beta-defensin]
G1MI66	Vesicle associated membrane protein 3	VAMP3	0	0	0	44913215.5	11846177.9092894	9308589.66775305	-Inf	0	-Inf	down	2	Cellular Component:integral component of membrane (GO:0016021),Biological Process:vesicle-mediated transport (GO:0016192)	vesicle-associated membrane protein 3	--	ko04130 SNARE interactions in vesicular transport ko04145 Phagosome	--	--	--	IPR001388 [Synaptobrevin]
G1M9K8	Glypican 2	GPC2	0	0	0	10301157	4683567.59577822	15478000.133555	-Inf	0	-Inf	down	3	Cellular Component:proteinaceous extracellular matrix (GO:0005578),Cellular Component:membrane (GO:0016020),Molecular Function:heparan sulfate proteoglycan binding (GO:0043395)	glypican 2	--	--	--	--	--	IPR001863 [Glypican]
G1L589	Uncharacterized protein	RSPH1	0	0	0	4041823.5	7387313.38819478	9098277.75257238	-Inf	0	-Inf	down	--	--	radial spoke head protein 1	--	--	Uncharacterized conserved protein	S	Function unknown ;	IPR003409 [MORN motif]
G1LFT5	Anti-Muellerian hormone		0	0	0	7783296.75	2632181.68709273	42979720.6214801	-Inf	0	-Inf	down	2	Molecular Function:growth factor activity (GO:0008083),Biological Process:gonad development (GO:0008406)	anti-mullerian hormone	--	ko04024 cAMP signaling pathway ko04060 Cytokine-cytokine receptor interaction ko04350 TGF-beta signaling pathway ko04390 Hippo signaling pathway	--	--	--	IPR001839 [Transforming growth factor-beta, C-terminal] ; IPR006799[Anti-Mullerian hormone, N-terminal]
G1M5K4	Protein O-linked-mannose beta-1,2-N-acetylglucosaminyltransferase 1	POMGNT1	3409761.2419835	1743491.63423558	0	11864201.125	0	14526578.7487696	0.195267169097228	0.0211790464071112	-2.35647869027202	down	2	Biological Process:protein glycosylation (GO:0006486),Molecular Function:acetylglucosaminyltransferase activity (GO:0008375)	beta-1,2-N-acetylglucosaminyltransferase	2.4.1.-	ko00515 Mannose type O-glycan biosynthesis ko01100 Metabolic pathways	--	--	--	IPR004139 [Glycosyl transferase, family 13]
G1LB93	Bleomycin hydrolase	BLMH	0	0	0	12526724.5	2816302.62473049	4384467.20518987	-Inf	0	-Inf	down	2	Molecular Function:cysteine-type endopeptidase activity (GO:0004197),Biological Process:proteolysis (GO:0006508)	bleomycin hydrolase	3.4.22.40	--	Aminopeptidase C	E	Amino acid transport and metabolism ;	IPR004134 [Peptidase C1B, bleomycin hydrolase]
G1LI49	Beta-defensin	DEFB135	0	0	0	55331060.5	15291085.9757645	88764628.2041103	-Inf	0	-Inf	down	2	Cellular Component:extracellular region (GO:0005576),Biological Process:innate immune response (GO:0045087)	--	--	--	--	--	--	IPR025933 [Beta-defensin]
G1LCZ5	Proteasome activator subunit 4	PSME4	0	0	0	1232576.375	1071445.46890374	1583806.81562414	-Inf	0	-Inf	down	--	--	proteasome activator subunit 4	--	ko03050 Proteasome	--	--	--	IPR021843 [Protein of unknown function DUF3437] ; IPR032430[Proteasome activator Blm10, mid region]
G1LGN1	Neuroplastin	NPTN	0	0	0	13486811.25	7301060.42408547	11038257.3085031	-Inf	0	-Inf	down	--	--	--	--	--	--	--	--	--
D2HNF8	UPAR/Ly6 domain-containing protein (Fragment)	LYPD4	0	0	0	92602110	26900698.0214231	67424283.277645	-Inf	0	-Inf	down	--	--	--	--	--	--	--	--	IPR016054 [Ly-6 antigen/uPA receptor-like]
G1L5H4	Trefoil factor 2	TFF2	60925549.6818386	57884365.8656344	53092452.7038577	6334423	44005245.8773269	16922838.4185199	2.55569373135671	0.0381278010120446	1.3537149572837	up	--	--				--	--	--	IPR000519 [P-type trefoil domain]
G1LHM4	Multiple coagulation factor deficiency 2	MCFD2	164209588.755517	172177428.336538	94280897.3003256	20423948	55480351.8188785	59629957.5123974	3.17755763651497	0.0237475362481784	1.66791829396672	up	1	Molecular Function:calcium ion binding (GO:0005509)	multiple coagulation factor deficiency protein 2	--	--	--	--	--	IPR002048 [EF-hand domain]
G1LRS4	Tetraspanin	CD82	26799561.3056121	23998461.6625647	19566650.7031248	9256956.25	3413988.62530102	2650181.01173844	4.59265684454854	0.00346343684780861	2.19932899188393	up	1	Cellular Component:integral component of membrane (GO:0016021)	CD82 antigen	--	ko04115 p53 signaling pathway	--	--	--	IPR018499 [Tetraspanin/Peripherin]
G1MHD2	Non-specific serine/threonine protein kinase	OXSR1	0	0	0	8937685.75	3322452.89720589	10342442.4855552	-Inf	0	-Inf	down	4	Molecular Function:protein kinase activity (GO:0004672),Molecular Function:protein serine/threonine kinase activity (GO:0004674),Molecular Function:ATP binding (GO:0005524),Biological Process:protein phosphorylation (GO:0006468)	serine/threonine-protein kinase OSR1/STK39	2.7.11.1	--	Serine/threonine protein kinase	T	Signal transduction mechanisms ;	IPR000719 [Protein kinase domain] ; IPR024678[Serine/threonine-protein kinase OSR1/WNK, CCT domain]
G1LC86	Syntaxin 2	STX2	0	0	0	15055104.5	6577923.59904546	7906930.14928891	-Inf	0	-Inf	down	2	Molecular Function:protein binding (GO:0005515),Cellular Component:membrane (GO:0016020)	syntaxin 1B/2/3	--	ko04130 SNARE interactions in vesicular transport ko04721 Synaptic vesicle cycle	--	--	--	IPR000727 [Target SNARE coiled-coil homology domain] ; IPR006011[Syntaxin, N-terminal domain]
G1M5S0	Uncharacterized protein	RRAS	6003297.06047248	5162954.94624959	8120629.86005413	18328370.75	15367972.295019	12461404.2448256	0.417847122080405	0.00935749082494013	-1.25895289554542	down	2	Molecular Function:GTP binding (GO:0005525),Biological Process:small GTPase mediated signal transduction (GO:0007264)	Ras-related protein R-Ras	--	ko04010 MAPK signaling pathway ko04014 Ras signaling pathway ko04015 Rap1 signaling pathway ko04024 cAMP signaling pathway ko04072 Phospholipase D signaling pathway ko04137 Mitophagy - animal ko04140 Autophagy - animal ko04218 Cellular senescence ko04360 Axon guidance ko04371 Apelin signaling pathway ko04810 Regulation of actin cytoskeleton ko05166 HTLV-I infection ko05205 Proteoglycans in cancer	GTPase SAR1 family domain	R	General function prediction only ;	IPR001806 [Small GTPase superfamily]
G1LT54	Galactokinase 1	GALK1	0	0	0	6867367.25	1335650.64135723	1909723.58605191	-Inf	0	-Inf	down	1	Molecular Function:ATP binding (GO:0005524)	galactokinase	2.7.1.6	ko00052 Galactose metabolism ko00520 Amino sugar and nucleotide sugar metabolism ko01100 Metabolic pathways	Galactokinase	G	Carbohydrate transport and metabolism ;	IPR006204 [GHMP kinase N-terminal domain] ; IPR013750[GHMP kinase, C-terminal domain] ; IPR019539[Galactokinase galactose-binding domain]
D2GU95	Protein-serine/threonine phosphatase (Fragment)	PPM1B	0	0	0	7351298.5	845275.971316693	8856445.40231154	-Inf	0	-Inf	down	4	Molecular Function:magnesium ion binding (GO:0000287),Molecular Function:catalytic activity (GO:0003824),Molecular Function:phosphoprotein phosphatase activity (GO:0004721),Molecular Function:manganese ion binding (GO:0030145)	protein phosphatase 1B	3.1.3.16	ko04010 MAPK signaling pathway	Serine/threonine protein phosphatase PrpC	T	Signal transduction mechanisms ;	IPR001932 [PPM-type phosphatase domain] ; IPR012911[Protein serine/threonine phosphatase 2C, C-terminal]
G1LFM1	Uncharacterized protein		0	0	0	9258288.125	4588546.44035953	8881527.94536618	-Inf	0	-Inf	down	--	--	--	--	ko00590 Arachidonic acid metabolism ko00790 Folate biosynthesis ko00980 Metabolism of xenobiotics by cytochrome P450 ko01100 Metabolic pathways ko05204 Chemical carcinogenesis	NAD(P)-dependent dehydrogenase, short-chain alcohol dehydrogenase family	IQR	Lipid transport and metabolism ; Secondary metabolites biosynthesis, transport and catabolism ; General function prediction only ;	IPR002347 [Short-chain dehydrogenase/reductase SDR]
G1LPE3	Malectin	MLEC	3432767.53661006	3836650.31680539	3132113.55619645	0	0	0	Inf	0	Inf	up	--	--	--	--	--	Glucose/arabinose dehydrogenase, beta-propeller fold	G	Carbohydrate transport and metabolism ;	IPR021720 [Malectin]
G1LJY1	Uncharacterized protein	SLC46A2	8231357.77222949	5023655.49233521	9255622.80182093	21787311.5	16283566.1344945	16383633.7900035	0.413384226164566	0.00867752750046431	-1.27444475515237	down	2	Cellular Component:integral component of membrane (GO:0016021),Biological Process:transmembrane transport (GO:0055085)	MFS transporter, PCFT/HCP family, solute carrier family 46 (thymic stromal cotransporter), member 2	--	--	--	--	--	IPR011701 [Major facilitator superfamily]
D2HYW6	DCN1-like protein (Fragment)	DCUN1D1	0	0	0	9117337	2868691.30455895	12033601.4848244	-Inf	0	-Inf	down	--	--	DCN1-like protein 1/2	--	--	--	--	--	IPR005176 [Potentiating neddylation domain]
G1L3G5	G protein-coupled receptor class C group 5 member C	GPRC5C	0	3015990.21840241	6390410.97524647	14753241.75	11427381.2473261	11937263.764781	0.370156978494926	0.0222563325230915	-1.43379086720655	down	3	Molecular Function:G-protein coupled receptor activity (GO:0004930),Biological Process:G-protein coupled receptor signaling pathway (GO:0007186),Cellular Component:integral component of membrane (GO:0016021)	G protein-coupled receptor family C group 5 member C	--	--	--	--	--	IPR017978 [GPCR family 3, C-terminal]
D2I5G3	Uncharacterized protein (Fragment)	PANDA_020920	0	0	0	17779910.5	4857520.9629376	36355845.1359004	-Inf	0	-Inf	down	--	--	--	--	--	--	--	--	--
G1LLX9	Glutamine-dependent NAD(+) synthetase	NADSYN1	0	0	0	6059490.5	6005625.0141157	12507234.740451	-Inf	0	-Inf	down	1	Biological Process:nitrogen compound metabolic process (GO:0006807)	NAD+ synthase (glutamine-hydrolysing)	6.3.5.1	ko00760 Nicotinate and nicotinamide metabolism ko01100 Metabolic pathways	Predicted amidohydrolase	R	General function prediction only ;	IPR003010 [Carbon-nitrogen hydrolase] ; IPR022310[NAD/GMP synthase]
G1LFD1	IZUMO family member 4	IZUMO4	0	0	0	46103090.5	35639200.9537412	33974879.9604962	-Inf	0	-Inf	down	--	--	--	--	--	--	--	--	IPR029389 [Izumo sperm-egg fusion protein]
G1LQ08	Small monomeric GTPase	RALB	0	0	0	3195916.25	4336678.93821029	4926751.39294947	-Inf	0	-Inf	down	2	Molecular Function:GTP binding (GO:0005525),Biological Process:small GTPase mediated signal transduction (GO:0007264)	Ras-related protein Ral-B	--	ko04014 Ras signaling pathway ko04015 Rap1 signaling pathway ko04072 Phospholipase D signaling pathway ko05200 Pathways in cancer ko05210 Colorectal cancer ko05212 Pancreatic cancer	GTPase SAR1 family domain	R	General function prediction only ;	IPR001806 [Small GTPase superfamily]
G1LWC4	Nuclear distribution protein C homolog	NUDC	0	0	0	15668101.5	4415895.13309566	29344706.50631	-Inf	0	-Inf	down	--	--	--	--	--	--	--	--	IPR007052 [CS domain] ; IPR025934[NudC N-terminal domain] ; IPR032572[Nuclear migration protein nudC]
D2H3A5	Uncharacterized protein	PDCD5	0	0	0	16624619.25	6806083.44867767	26903138.3534272	-Inf	0	-Inf	down	1	Molecular Function:DNA binding (GO:0003677)	programmed cell death protein 5	--	--	DNA-binding TFAR19-related protein, PDSD5 family	R	General function prediction only ;	IPR002836 [PDCD5-related protein]
G1MFS7	Ubiquitin carboxyl-terminal hydrolase	UCHL1	0	0	0	33602755	16473594.048572	51954991.4759946	-Inf	0	-Inf	down	3	Molecular Function:thiol-dependent ubiquitin-specific protease activity (GO:0004843),Cellular Component:intracellular (GO:0005622),Biological Process:ubiquitin-dependent protein catabolic process (GO:0006511)	ubiquitin carboxyl-terminal hydrolase L1	3.4.19.12	ko05012 Parkinson's disease	--	--	--	IPR001578 [Peptidase C12, ubiquitin carboxyl-terminal hydrolase]
D2I6V5	Uncharacterized protein	PANDA_021593	0	0	0	81983859	31039530.4758158	77746199.8231716	-Inf	0	-Inf	down	--	--	--	--	--	--	--	--	--
G1LEL4	Component 3 of promoter of RISC	TSN	0	0	0	3514557	2897905.15312844	9755121.04103368	-Inf	0	-Inf	down	1	Molecular Function:sequence-specific DNA binding (GO:0043565)	--	--	--	--	--	--	IPR002848 [Translin family]
D2HYD0	Pancreatic ribonuclease (Fragment)	RNASE1	6407983.59041386	18153666.7776833	0	43919724	42568760.6124777	29634342.3078474	0.317271603949362	0.0366143393338268	-1.65620969016085	down	--	--	pancreatic ribonuclease	3.1.27.5	--	--	--	--	IPR023412 [Ribonuclease A-domain]
G1LW38	Sulfatase domain-containing protein	ARSG	0	0	0	8275927.75	2392065.68129152	2888839.77761429	-Inf	0	-Inf	down	2	Biological Process:metabolic process (GO:0008152),Molecular Function:sulfuric ester hydrolase activity (GO:0008484)	arylsulfatase G	3.1.6.-	ko04142 Lysosome	Arylsulfatase A or related enzyme	P	Inorganic ion transport and metabolism ;	IPR000917 [Sulfatase, N-terminal]
D2H6M5	WAP domain-containing protein (Fragment)	PANDA_005640	159746104.344462	150603576.099907	125160760.168289	6535954	16193802.1958701	5813312.25378501	15.2580105877832	0.000237502857328049	3.93149496385922	up	2	Cellular Component:extracellular region (GO:0005576),Molecular Function:peptidase inhibitor activity (GO:0030414)	--	--	--	--	--	--	IPR008197 [WAP-type 'four-disulfide core' domain]
G1M135	26S proteasome regulatory subunit RPN11	PSMD14	0	0	0	5898705.75	2891708.05374931	21667803.9922375	-Inf	0	-Inf	down	1	Molecular Function:protein binding (GO:0005515)	26S proteasome regulatory subunit N11	--	ko03050 Proteasome ko05169 Epstein-Barr virus infection	Proteasome lid subunit RPN8/RPN11, contains Jab1/MPN domain metalloenzyme (JAMM) motif	O	Posttranslational modification, protein turnover, chaperones ;	IPR000555 [JAB1/MPN/MOV34 metalloenzyme domain] ; IPR024969[Rpn11/EIF3F, C-terminal]
D2HFN0	Uncharacterized protein	PANDA_009711	0	0	0	1294573.75	1421674.80990116	7030290.19877538	-Inf	0	-Inf	down	--	--	--	--	--	PKD repeat	S	Function unknown ;	IPR013098 [Immunoglobulin I-set]
G1MFP8	Protein phosphatase methylesterase 1	PPME1	0	0	0	8232860.5	10349075.5106509	25353584.0479067	-Inf	0	-Inf	down	--	--	protein phosphatase methylesterase 1	3.1.1.89	--	Lysophospholipase, alpha-beta hydrolase superfamily	I	Lipid transport and metabolism ;	IPR000073 [Alpha/beta hydrolase fold-1]
G1LDG2	N-acetylneuraminate synthase	NANS	0	1463502.06969718	1375282.88336782	11094245.75	6017770.9393394	10799410.4923436	0.152560361814531	0.0408026311984705	-2.71254792460196	down	1	Biological Process:carbohydrate biosynthetic process (GO:0016051)	--	--	ko00520 Amino sugar and nucleotide sugar metabolism ko01100 Metabolic pathways	Sialic acid synthase SpsE, contains C-terminal SAF domain	M	Cell wall/membrane/envelope biogenesis ;	IPR013132 [N-acetylneuraminic acid synthase, N-terminal] ; IPR013974[SAF domain]
G1LUZ5	26S proteasome non-ATPase regulatory subunit 8	PSMD8	0	0	0	15031003.5	13735648.1886235	22784449.7209845	-Inf	0	-Inf	down	--	--	26S proteasome regulatory subunit N12	--	ko03050 Proteasome ko05169 Epstein-Barr virus infection	--	--	--	IPR033464 [CSN8/PSMD8/EIF3K]
D2HG47	NEDD8 (Fragment)	NEDD8	0	0	0	10565985.5	4428284.10949985	35535566.4968947	-Inf	0	-Inf	down	1	Molecular Function:protein binding (GO:0005515)	ubiquitin-like protein Nedd8	--	--	Ubiquitin	O	Posttranslational modification, protein turnover, chaperones ;	IPR000626 [Ubiquitin domain]
G1MFD2	Hexokinase	HK2	0	0	0	34620760	20031376.0995112	22443749.7768815	-Inf	0	-Inf	down	2	Molecular Function:ATP binding (GO:0005524),Biological Process:carbohydrate metabolic process (GO:0005975)	hexokinase	2.7.1.1	ko00010 Glycolysis / Gluconeogenesis ko00051 Fructose and mannose metabolism ko00052 Galactose metabolism ko00500 Starch and sucrose metabolism ko00520 Amino sugar and nucleotide sugar metabolism ko00524 Neomycin, kanamycin and gentamicin biosynthesis ko01100 Metabolic pathways ko01200 Carbon metabolism ko04066 HIF-1 signaling pathway ko04910 Insulin signaling pathway ko04930 Type II diabetes mel…	Hexokinase	G	Carbohydrate transport and metabolism ;	IPR022672 [Hexokinase, N-terminal] ; IPR022673[Hexokinase, C-terminal]
D2H0S9	Uncharacterized protein (Fragment)	TMSB4X	0	0	0	6773677.5	5707046.66015066	13471828.607352	-Inf	0	-Inf	down	2	Molecular Function:actin monomer binding (GO:0003785),Biological Process:actin filament organization (GO:0007015)	thymosin, beta 4	--	ko04810 Regulation of actin cytoskeleton	--	--	--	IPR001152 [Beta-thymosin]
D2HY31	Uncharacterized protein (Fragment)	FREM2	3919457.70129351	3825003.70369167	5308201.18516054	7474664	9164510.95950434	10153142.9883107	0.487179295780572	0.00752764528273541	-1.03747527221248	down	2	Biological Process:cell communication (GO:0007154),Cellular Component:integral component of membrane (GO:0016021)	--	--	--	Uncharacterized conserved protein YfaS, alpha-2-macroglobulin family	R	General function prediction only ;	IPR003644 [Na-Ca exchanger/integrin-beta4]
G1MBE2	Anoctamin	ANO6	1808169.68688935	4661764.80139682	1457924.83386092	8902407.5	8759183.45436581	9527858.02800516	0.291578521039074	0.00351752417522201	-1.77804364659331	down	1	Molecular Function:protein dimerization activity (GO:0046983)	anoctamin-6	--	--	--	--	--	IPR007632 [Anoctamin] ; IPR032394[Anoctamin, dimerisation domain]
D2H7X8	Ferritin (Fragment)	FTL	0	0	0	2242522.25	2266599.04861518	3021125.60496739	-Inf	0	-Inf	down	2	Biological Process:cellular iron ion homeostasis (GO:0006879),Molecular Function:ferric iron binding (GO:0008199)	ferritin light chain	--	ko04216 Ferroptosis ko04217 Necroptosis ko04978 Mineral absorption	Ferritin	P	Inorganic ion transport and metabolism ;	IPR008331 [Ferritin/DPS protein domain]
G1M6K2	Nicastrin	NCSTN	0	0	0	10199519	5615925.33290682	1110160.11660351	-Inf	0	-Inf	down	2	Cellular Component:integral component of membrane (GO:0016021),Biological Process:protein processing (GO:0016485)	nicastrin	--	ko04330 Notch signaling pathway ko05010 Alzheimer's disease	--	--	--	IPR008710 [Nicastrin]
G1M611	Fumarate hydratase, mitochondrial	FH	0	0	0	10114001.5	5476591.93877416	7582655.5169565	-Inf	0	-Inf	down	2	Biological Process:tricarboxylic acid cycle (GO:0006099),Molecular Function:lyase activity (GO:0016829)	fumarate hydratase, class II	4.2.1.2	ko00020 Citrate cycle (TCA cycle) ko00620 Pyruvate metabolism ko01100 Metabolic pathways ko01200 Carbon metabolism ko05200 Pathways in cancer ko05211 Renal cell carcinoma	Fumarate hydratase class II	C	Energy production and conversion ;	IPR018951 [Fumarase C, C-terminal] ; IPR022761[Fumarate lyase, N-terminal]
G1LLZ0	VPS37 C-terminal domain-containing protein	VPS37C	14438046.0426132	6328162.01180081	6720403.72293075	0	0	0	Inf	0	Inf	up	--	--	ESCRT-I complex subunit VPS37	--	ko04144 Endocytosis	Cell division protein FtsN	D	Cell cycle control, cell division, chromosome partitioning ;	IPR009851 [Modifier of rudimentary, Modr]
D2HAU7	AB hydrolase-1 domain-containing protein (Fragment)	PANDA_007595	7087919.56706162	6090072.76347331	3293527.71447646	15299563.75	13396419.7364376	13779330.2864614	0.387790426530549	0.00245040158333066	-1.36665090713989	down	--	--	abhydrolase domain-containing protein 14	--	--	Fermentation-respiration switch protein FrsA, has esterase activity, DUF1100 family	T	Signal transduction mechanisms ;	IPR000073 [Alpha/beta hydrolase fold-1]
G1LFH9	Protein kinase domain-containing protein	CSNK1A1	0	0	0	18371318.5	3923473.01797716	9532389.31656991	-Inf	0	-Inf	down	3	Molecular Function:protein kinase activity (GO:0004672),Molecular Function:ATP binding (GO:0005524),Biological Process:protein phosphorylation (GO:0006468)	casein kinase 1, alpha	2.7.11.1	ko04310 Wnt signaling pathway ko04340 Hedgehog signaling pathway ko05165 Human papillomavirus infection ko05224 Breast cancer ko05225 Hepatocellular carcinoma ko05226 Gastric cancer	Serine/threonine protein kinase	T	Signal transduction mechanisms ;	IPR000719 [Protein kinase domain]
G1LDV3	Lysosomal associated membrane protein 1	LAMP1	2177719.47795572	10992851.680295	2475855.31867234	81328884	37907538.6228217	51505556.3296055	0.0916378419233534	0.0170593369218533	-3.4479127062864	down	1	Cellular Component:membrane (GO:0016020)	lysosomal-associated membrane protein 1/2	--	ko04140 Autophagy - animal ko04142 Lysosome ko04145 Phagosome ko05152 Tuberculosis	--	--	--	IPR002000 [Lysosome-associated membrane glycoprotein]
G1LJK9	Midkine	MDK	0	0	0	2452881.75	6235988.69715805	19195818.2342823	-Inf	0	-Inf	down	1	Molecular Function:growth factor activity (GO:0008083)	midkine	--	--	--	--	--	IPR020089 [Pleiotrophin/Midkine, N-terminal domain] ; IPR020090[Pleiotrophin/Midkine, C-terminal domain]
G1LXR5	Beta-defensin		2617147223.42407	2724540090.53929	2289478803.25294	7976481534	6279583553.79886	9113282427.78359	0.326545964200666	0.0215346994814177	-1.61464201687639	down	2	Cellular Component:extracellular region (GO:0005576),Biological Process:innate immune response (GO:0045087)	--	--	--	--	--	--	IPR025933 [Beta-defensin]
G1LP92	Uncharacterized protein		0	0	0	4865394.25	3352413.11897076	6148037.1988683	-Inf	0	-Inf	down	2	Molecular Function:protein binding (GO:0005515),Cellular Component:membrane (GO:0016020)	--	--	--	--	--	--	IPR000998 [MAM domain] ; IPR003961[Fibronectin type III] ; IPR013098[Immunoglobulin I-set]
D2H6N7	WAP domain-containing protein (Fragment)	PANDA_005656	857121530.306758	782411132.310897	1130802668.31245	2603387842.375	1599193398.14311	2202319784.11624	0.432533667620299	0.0175058169566762	-1.20911566105496	down	2	Cellular Component:extracellular region (GO:0005576),Molecular Function:peptidase inhibitor activity (GO:0030414)	--	--	--	--	--	--	IPR008197 [WAP-type 'four-disulfide core' domain]
G1L7G8	Uncharacterized protein		0	0	0	2714589.5	11218231.3310236	1959156.43957692	-Inf	0	-Inf	down	5	Molecular Function:nucleotide binding (GO:0000166),Molecular Function:magnesium ion binding (GO:0000287),Cellular Component:cytoplasm (GO:0005737),Molecular Function:5'-nucleotidase activity (GO:0008253),Biological Process:nucleotide metabolic process (GO:0009117)	5'-nucleotidase	3.1.3.5	ko00230 Purine metabolism ko00240 Pyrimidine metabolism ko00760 Nicotinate and nicotinamide metabolism ko01100 Metabolic pathways	--	--	--	IPR010394 [5-nucleotidase]
G1L3J9	Cathelicidin antimicrobial peptide	CAMP	41520895.8269275	28613771.5241899	52238640.3015869	12186270.75	19122736.7418972	11522979.5560211	2.85705418046095	0.0216281105405293	1.51452839544165	up	1	Biological Process:defense response to bacterium (GO:0042742)	cathelicidin antimicrobial peptide	--	ko04621 NOD-like receptor signaling pathway ko04970 Salivary secretion ko05152 Tuberculosis	--	--	--	IPR022746 [Cathelicidin, antimicrobial peptide, C-terminal]
G1L1M7	RIIa domain-containing protein		0	0	0	21584534	14933631.3667908	20113633.1780404	-Inf	0	-Inf	down	--	--	--	--	--	--	--	--	IPR003117 [cAMP-dependent protein kinase regulatory subunit, dimerization-anchoring domain]
G1MAQ4	Nitrilase 1	NIT1	0	0	0	2045340.875	1574610.60145934	3666674.2411937	-Inf	0	-Inf	down	1	Biological Process:nitrogen compound metabolic process (GO:0006807)				Predicted amidohydrolase	R	General function prediction only ;	IPR003010 [Carbon-nitrogen hydrolase]
G1MNE4	UPAR/Ly6 domain-containing protein	SPACA4	0	0	0	12567214.5	5524511.55383605	21325341.4698073	-Inf	0	-Inf	down	--	--	sperm acrosome membrane-associated protein 4	--	--	--	--	--	IPR016054 [Ly-6 antigen/uPA receptor-like]
G1L735	Non-specific serine/threonine protein kinase	CSNK1G1	0	0	0	12342766.125	9528862.25158313	9677681.58832999	-Inf	0	-Inf	down	4	Molecular Function:protein kinase activity (GO:0004672),Molecular Function:protein serine/threonine kinase activity (GO:0004674),Molecular Function:ATP binding (GO:0005524),Biological Process:protein phosphorylation (GO:0006468)	casein kinase 1, gamma	2.7.11.1	ko04340 Hedgehog signaling pathway	Periplasmic component of the Tol biopolymer transport system	U	Intracellular trafficking, secretion, and vesicular transport ;	IPR000719 [Protein kinase domain] ; IPR022247[Casein kinase 1 gamma C-terminal]
G1LWN6	Non-specific serine/threonine protein kinase	STK39	0	0	0	3084902.25	3467440.40704092	2132151.53698061	-Inf	0	-Inf	down	4	Molecular Function:protein kinase activity (GO:0004672),Molecular Function:protein serine/threonine kinase activity (GO:0004674),Molecular Function:ATP binding (GO:0005524),Biological Process:protein phosphorylation (GO:0006468)	serine/threonine-protein kinase OSR1/STK39	2.7.11.1	--	Serine/threonine protein kinase	T	Signal transduction mechanisms ;	IPR000719 [Protein kinase domain] ; IPR024678[Serine/threonine-protein kinase OSR1/WNK, CCT domain]
D2HF26	SCP domain-containing protein (Fragment)	PANDA_009445	0	0	0	2129663.25	2396646.10922964	1508549.90973218	-Inf	0	-Inf	down	--	--	--	--	--	Uncharacterized conserved protein YkwD, contains CAP (CSP/antigen 5/PR1) domain	S	Function unknown ;	IPR014044 [CAP domain]
G1LE28	DnaJ heat shock protein family (Hsp40) member A2	DNAJA2	0	0	0	7882736.25	2530010.07039093	2896420.90844596	-Inf	0	-Inf	down	2	Molecular Function:heat shock protein binding (GO:0031072),Molecular Function:unfolded protein binding (GO:0051082)	DnaJ homolog subfamily A member 2	--	ko04141 Protein processing in endoplasmic reticulum	DnaJ-class molecular chaperone with C-terminal Zn finger domain	O	Posttranslational modification, protein turnover, chaperones ;	IPR001305 [Heat shock protein DnaJ, cysteine-rich domain] ; IPR001623[DnaJ domain] ; IPR002939[Chaperone DnaJ, C-terminal]
D2I3T7	ACR domain-containing protein (Fragment)	PANDA_020215	0	0	0	37318778	21429706.2810743	46369540.8200456	-Inf	0	-Inf	down	--	--	--	--	--	--	--	--	IPR006586 [ADAM, cysteine-rich]
D2HC89	Calcium-binding and spermatid-specific protein 1 (Fragment)	PANDA_008188	0	0	0	5467700	1417130.7972967	3356682.78261855	-Inf	0	-Inf	down	2	Molecular Function:calcium ion binding (GO:0005509),Biological Process:spermatogenesis (GO:0007283)	--	--	--	--	--	--	IPR026118 [Calcium-binding and spermatid-specific protein 1]
G1LUT7	Uncharacterized protein		0	0	0	5115441	8159546.12826081	6031703.41292318	-Inf	0	-Inf	down	--	--	--	--	--	--	--	--	--
D2H547	Importin N-terminal domain-containing protein (Fragment)	PANDA_004988	0	0	0	11863818.25	1910081.78162155	2922665.55822818	-Inf	0	-Inf	down	2	Biological Process:intracellular protein transport (GO:0006886),Molecular Function:Ran GTPase binding (GO:0008536)	importin subunit beta-1	--	ko03013 RNA transport	--	--	--	IPR001494 [Importin-beta, N-terminal domain]
D2GX92	Synaptophysin like 1 (Fragment)	SYPL1	0	0	0	48675790	25564052.0276124	15781882.9453336	-Inf	0	-Inf	down	1	Cellular Component:membrane (GO:0016020)	--	--	--	--	--	--	IPR008253 [Marvel domain]
G1LS67	Apolipoprotein D	APOD	30278411.3845881	32891423.4314508	36838187.403986	6562095.25	4278000.70922151	15172877.3848729	3.8445440625775	0.00297979530376211	1.94281251427008	up	--	--	apolipoprotein D and lipocalin family protein	--	--	Bacterial lipocalin	M	Cell wall/membrane/envelope biogenesis ;	IPR000566 [Lipocalin/cytosolic fatty-acid binding domain]
D2HAA5	Uncharacterized protein (Fragment)	GPC4	0	3143214.11831085	3632500.66190751	8470221	0	9799380.15326915	0.370873711110323	0.0148475333526084	-1.43100008694111	down	3	Cellular Component:proteinaceous extracellular matrix (GO:0005578),Cellular Component:membrane (GO:0016020),Molecular Function:heparan sulfate proteoglycan binding (GO:0043395)	glypican 4	--	ko04310 Wnt signaling pathway	--	--	--	IPR001863 [Glypican]
G1LZ91	RAN binding protein 1	RANBP1	0	0	0	5398423.5	2624918.02775692	2680895.15764271	-Inf	0	-Inf	down	1	Biological Process:intracellular transport (GO:0046907)	Ran-binding protein 1	--	ko05166 HTLV-I infection ko05203 Viral carcinogenesis	--	--	--	IPR000156 [Ran binding domain]
G1LEL9	RAB35, member RAS oncogene family	RAB35	4284359.15870699	3063809.54362225	4175152.79641051	11395847.5	8222951.29339059	8738810.51595096	0.406357298072505	0.00606150648990243	-1.29917928996192	down	2	Molecular Function:GTP binding (GO:0005525),Biological Process:small GTPase mediated signal transduction (GO:0007264)	Ras-related protein Rab-35	--	ko04144 Endocytosis	GTPase SAR1 family domain	R	General function prediction only ;	IPR001806 [Small GTPase superfamily]
G1M0M0	Ras-related protein Rab-4		0	0	0	3591440.875	824531.722435025	1572134.96219317	-Inf	0	-Inf	down	2	Molecular Function:GTP binding (GO:0005525),Biological Process:small GTPase mediated signal transduction (GO:0007264)	Ras-related protein Rab-4B	--	--	GTPase SAR1 family domain	R	General function prediction only ;	IPR001806 [Small GTPase superfamily]
G1LZ90	Costars domain-containing protein	ABRACL	0	0	0	14999819	5477148.47234251	10374727.228686	-Inf	0	-Inf	down	--	--	--	--	--	--	--	--	IPR027817 [Costars domain]
G1M4J5	Ig-like domain-containing protein		0	0	0	18307486	11381009.0016554	8052652.13795962	-Inf	0	-Inf	down	--	--	--	--	--	--	--	--	IPR013106 [Immunoglobulin V-set domain]
G1MJJ4	ACB domain-containing protein		0	0	0	14214518	15453056.2986888	8088366.59750893	-Inf	0	-Inf	down	1	Molecular Function:fatty-acyl-CoA binding (GO:0000062)	diazepam-binding inhibitor (GABA receptor modulator, acyl-CoA-binding protein)	--	ko03320 PPAR signaling pathway	Acyl-CoA-binding protein	I	Lipid transport and metabolism ;	IPR000582 [Acyl-CoA-binding protein, ACBP]
G1LLN5	Uncharacterized protein		0	0	0	7655309	1873476.04375256	1610241.71694747	-Inf	0	-Inf	down	3	Molecular Function:transporter activity (GO:0005215),Biological Process:transport (GO:0006810),Cellular Component:membrane (GO:0016020)	aquaporin-7	--	ko03320 PPAR signaling pathway ko04923 Regulation of lipolysis in adipocytes	Glycerol uptake facilitator and related aquaporins (Major Intrinsic Protein Family)	G	Carbohydrate transport and metabolism ;	IPR000425 [Major intrinsic protein]
G1LD50	Sperm acrosome associated 1	SPACA1	0	0	0	10613511.25	12892385.3642217	8492008.04071938	-Inf	0	-Inf	down	--	--	--	--	--	--	--	--	--
G1L5Q6	RNA transcription, translation and transport factor protein	RTRAF	0	0	0	3435237.5	1323040.20891227	1058243.77291992	-Inf	0	-Inf	down	--	--	RLL motif containing protein 1	--	--	--	--	--	IPR019265 [Protein of unknown function UPF0568]
G1MF30	UV excision repair protein RAD23	RAD23B	0	0	0	3388314.75	2902072.02708349	8315883.54131339	-Inf	0	-Inf	down	4	Molecular Function:damaged DNA binding (GO:0003684),Molecular Function:protein binding (GO:0005515),Biological Process:nucleotide-excision repair (GO:0006289),Biological Process:proteasome-mediated ubiquitin-dependent protein catabolic process (GO:0043161)	UV excision repair protein RAD23	--	ko03420 Nucleotide excision repair ko04141 Protein processing in endoplasmic reticulum	--	--	--	IPR000626 [Ubiquitin domain] ; IPR015360[XPC-binding domain] ; IPR015940[Ubiquitin-associated domain]
D2HG32	Peptidase S1 domain-containing protein (Fragment)	PANDA_009916	3692630.50891564	1372089.18292157	1257444.15792539	0	0	0	Inf	0	Inf	up	2	Molecular Function:serine-type endopeptidase activity (GO:0004252),Biological Process:proteolysis (GO:0006508)	granzyme H (cathepsin G-like 2)	3.4.21.-	--	Secreted trypsin-like serine protease	O	Posttranslational modification, protein turnover, chaperones ;	IPR001254 [Serine proteases, trypsin domain]
G1M079	Lipopolysaccharide-binding protein	LBP	0	0	0	5406100.5	5942995.15684566	2962064.9228333	-Inf	0	-Inf	down	1	Molecular Function:lipid binding (GO:0008289)	lipopolysaccharide-binding protein	--	ko04064 NF-kappa B signaling pathway ko04620 Toll-like receptor signaling pathway ko05132 Salmonella infection ko05152 Tuberculosis	--	--	--	IPR001124 [Lipid-binding serum glycoprotein, C-terminal] ; IPR017942[Lipid-binding serum glycoprotein, N-terminal]
G1M223	Uncharacterized protein	LOC100464704	0	0	0	332695361	539526124.660767	670940227.028985	-Inf	0	-Inf	down	2	Cellular Component:extracellular region (GO:0005576),Biological Process:defense response (GO:0006952)	--	--	--	--	--	--	IPR001855 [Beta defensin type] ; IPR007988[Sperm antigen HE2]
G1LAP1	Rhophilin associated tail protein 1 like	ROPN1L	0	0	0	5717921.75	1964268.78612521	2744692.00252178	-Inf	0	-Inf	down	--	--	--	--	--	--	--	--	--
D2H6N5	BPTI/Kunitz inhibitor domain-containing protein (Fragment)	PANDA_005654	45628969.0862017	51557808.9028011	46753719.8919221	230375400	142114056.590448	195197489.987466	0.253556117061729	0.0308982025710499	-1.97962301492901	down	1	Molecular Function:serine-type endopeptidase inhibitor activity (GO:0004867)	--	--	--	--	--	--	IPR002223 [Pancreatic trypsin inhibitor Kunitz domain]
G1MGH0	Sjogren syndrome/scleroderma autoantigen 1	ZNRD2	0	0	0	2710098.25	2709042.52972809	5276889.07135313	-Inf	0	-Inf	down	--	--	--	--	--	--	--	--	IPR009563 [Sjoegren syndrome/scleroderma autoantigen 1]
G1L2I0	Calcium-activated neutral proteinase small subunit	CAPNS1	0	824897.59030871	738830.452637757	1996223.75	0	2293617.23376015	0.364518882836496	0.012653251872488	-1.4559345437948	down	1	Molecular Function:calcium ion binding (GO:0005509)	calpain, small subunit 1	--	--	--	--	--	IPR002048 [EF-hand domain]
G1LF59	V-set domain containing T cell activation inhibitor 1	VTCN1	0	0	0	2097693	2146478.41275212	1558222.85755742	-Inf	0	-Inf	down	--	--	immune costimulatory protein B7-H4	--	ko04514 Cell adhesion molecules (CAMs)	--	--	--	IPR013106 [Immunoglobulin V-set domain]
G1MAQ8	Uncharacterized protein	PFDN2	0	0	0	3707599.5	4574453.28279779	5314052.58726847	-Inf	0	-Inf	down	3	Biological Process:protein folding (GO:0006457),Cellular Component:prefoldin complex (GO:0016272),Molecular Function:unfolded protein binding (GO:0051082)	prefoldin subunit 2	--	--	Prefoldin, chaperonin cofactor	O	Posttranslational modification, protein turnover, chaperones ;	IPR002777 [Prefoldin beta-like]
D2GVD1	Cytochrome c domain-containing protein (Fragment)	CYCS	0	0	0	6808148.5	6149345.60908655	1550001.78972382	-Inf	0	-Inf	down	2	Molecular Function:electron carrier activity (GO:0009055),Molecular Function:heme binding (GO:0020037)	cytochrome c	--	ko00920 Sulfur metabolism ko01100 Metabolic pathways ko01524 Platinum drug resistance ko04115 p53 signaling pathway ko04210 Apoptosis ko04215 Apoptosis - multiple species ko04932 Non-alcoholic fatty liver disease (NAFLD) ko05010 Alzheimer's disease ko05012 Parkinson's disease ko05014 Amyotrophic lateral sclerosis (ALS) ko05016 Huntington's disease ko05134 Legionellosis ko05145 Toxoplasmosis ko051…	Cytochrome c2	C	Energy production and conversion ;	IPR009056 [Cytochrome c-like domain]
G1LMT5	Uncharacterized protein		0	0	0	10126217	6647488.74249718	6584183.82542503	-Inf	0	-Inf	down	--	--	lysozyme	3.2.1.17	--	--	--	--	IPR001916 [Glycoside hydrolase, family 22]
G1MFC0	Lysozyme		0	0	0	22012101	11901830.9838348	11776465.0490241	-Inf	0	-Inf	down	--	--	lysozyme	3.2.1.17	--	--	--	--	IPR001916 [Glycoside hydrolase, family 22]
G1LSI0	HIT domain-containing protein	HINT3	0	0	0	9599248	2170884.30812044	16094461.5104026	-Inf	0	-Inf	down	--	--	--	--	--	Diadenosine tetraphosphate (Ap4A) hydrolase or other HIT family hydrolase	FGR	Nucleotide transport and metabolism ; Carbohydrate transport and metabolism ; General function prediction only ;	--
G1LGU3	Uncharacterized protein		6755008.47916835	7526134.65706305	6742238.97997167	0	2135569.62086005	1776037.7589285	3.58307639715782	0.000786535249886167	1.84119880453824	up	--	--	--	--	--	--	--	--	--
G1M3F1	Prefoldin subunit 4	PFDN4	1590726.85666154	0	2122142.12962276	7435889	0	7944758.4449694	0.241398744725709	0.00395294678004609	-2.05050992079403	down	3	Biological Process:protein folding (GO:0006457),Cellular Component:prefoldin complex (GO:0016272),Molecular Function:unfolded protein binding (GO:0051082)	prefoldin subunit 4	--	--	--	--	--	IPR002777 [Prefoldin beta-like]
G1LNY7	Glutathione peroxidase	GPX3	2400395.10516269	2452089.47806234	3221830.79343877	5615807.5	7701285.26588062	9823217.88520727	0.348928564460919	0.0156134449330847	-1.5189963886727	down	3	Molecular Function:glutathione peroxidase activity (GO:0004602),Biological Process:response to oxidative stress (GO:0006979),Biological Process:oxidation-reduction process (GO:0055114)	glutathione peroxidase	1.11.1.9	ko00480 Glutathione metabolism ko00590 Arachidonic acid metabolism ko04918 Thyroid hormone synthesis	Glutathione peroxidase, house-cleaning role in reducing lipid peroxides	VI	Defense mechanisms ; Lipid transport and metabolism ;	IPR000889 [Glutathione peroxidase]
G1LMC1	Glutamine synthetase	GLUL	0	0	0	17606413.5	5615430.76186358	10904957.6448384	-Inf	0	-Inf	down	3	Molecular Function:glutamate-ammonia ligase activity (GO:0004356),Biological Process:glutamine biosynthetic process (GO:0006542),Biological Process:nitrogen compound metabolic process (GO:0006807)	glutamine synthetase	6.3.1.2	ko00220 Arginine biosynthesis ko00250 Alanine, aspartate and glutamate metabolism ko00630 Glyoxylate and dicarboxylate metabolism ko00910 Nitrogen metabolism ko01100 Metabolic pathways ko01230 Biosynthesis of amino acids ko04217 Necroptosis ko04724 Glutamatergic synapse ko04727 GABAergic synapse	Glutamine synthetase	E	Amino acid transport and metabolism ;	IPR008146 [Glutamine synthetase, catalytic domain] ; IPR008147[Glutamine synthetase, beta-Grasp domain]
G1M373	Tetraspanin	TSPAN14	102717548.459368	109321505.079105	104785676.299278	257456167.5	179751561.117398	200235096.70814	0.497024544398865	0.0433518428199009	-1.00861099720807	down	1	Cellular Component:integral component of membrane (GO:0016021)	tetraspanin-14	--	--	--	--	--	IPR018499 [Tetraspanin/Peripherin]
D2H275	NBL1, DAN family BMP antagonist (Fragment)	NBL1	158731329.514067	150097376.432093	137408292.153059	57244250.1875	101346382.149308	61355555.028029	2.02884625301106	0.00799716538981537	1.02065954108141	up	--	--	neuroblastoma suppressor of tumorigenicity 1	--	ko04350 TGF-beta signaling pathway	--	--	--	IPR004133 [DAN]
G1LBN3	MACPF domain-containing protein	C8A	0	0	0	1602745.5	2572259.47925418	2712810.56121154	-Inf	0	-Inf	down	1	Molecular Function:protein binding (GO:0005515)	complement component 8 subunit alpha	--	ko04610 Complement and coagulation cascades ko05020 Prion diseases ko05146 Amoebiasis ko05322 Systemic lupus erythematosus	--	--	--	IPR000884 [Thrombospondin type-1 (TSP1) repeat] ; IPR002172[Low-density lipoprotein (LDL) receptor class A repeat] ; IPR020864[Membrane attack complex component/perforin (MACPF) domain]
G1LI52	Beta-defensin		42202761.5970558	41359524.7979584	38081182.2268856	215952104	130624044.356695	144174331.062993	0.247872337823782	0.043036868108647	-2.01233081705372	down	2	Cellular Component:extracellular region (GO:0005576),Biological Process:innate immune response (GO:0045087)	--	--	--	--	--	--	IPR025933 [Beta-defensin]
G1LSJ8	Fibulin 2	FBLN2	10087436.2170471	9893628.17154142	8552362.27919828	0	0	0	Inf	0	Inf	up	2	Molecular Function:calcium ion binding (GO:0005509),Cellular Component:extracellular region (GO:0005576)	fibulin 1/2	--	--	--	--	--	IPR000020 [Anaphylatoxin/fibulin] ; IPR001881[EGF-like calcium-binding domain] ; IPR026823[Complement Clr-like EGF domain]
G1M2B9	Uncharacterized protein	NECTIN2	3082034.11906554	954335.469492428	2367387.43897258	0	0	0	Inf	0	Inf	up	--	--	poliovirus receptor-related protein 2	--	ko04514 Cell adhesion molecules (CAMs) ko04520 Adherens junction ko05168 Herpes simplex infection	--	--	--	IPR013106 [Immunoglobulin V-set domain] ; IPR013162[CD80-like, immunoglobulin C2-set]
G1L0S0	Trafficking protein particle complex subunit	TRAPPC3	0	0	0	3963969	2235255.11474346	3598097.68011768	-Inf	0	-Inf	down	--	--	trafficking protein particle complex subunit 3	--	--	--	--	--	IPR007194 [Transport protein particle (TRAPP) component]
D2HEB0	CRF domain-containing protein (Fragment)	UCN3	2881608.31284777	4584259.41997691	0	8753664	8439678.13969962	7726722.63168488	0.449388944289443	0.00872428057667725	-1.15396346261474	down	2	Molecular Function:hormone activity (GO:0005179),Cellular Component:extracellular region (GO:0005576)	urocortin 2/3	--	--	--	--	--	IPR000187 [Corticotropin-releasing factor]
G1LRA0	Signal peptide peptidase like 2A	SPPL2A	0	0	0	4671626	3566737.11783684	2390034.04184088	-Inf	0	-Inf	down	2	Molecular Function:aspartic-type endopeptidase activity (GO:0004190),Cellular Component:integral component of membrane (GO:0016021)	signal peptide peptidase-like 2A	3.4.23.-	--	--	--	--	IPR003137 [PA domain] ; IPR007369[Peptidase A22B, signal peptide peptidase]
G1LB19	Trafficking from ER to golgi regulator	TFG	2864158.22162027	1782621.73976266	1436877.71904554	0	0	0	Inf	0	Inf	up	1	Molecular Function:protein binding (GO:0005515)	protein TFG	--	ko05200 Pathways in cancer ko05216 Thyroid cancer	--	--	--	IPR000270 [PB1 domain]
G1L5G0	Trefoil factor 1	TFF1	7981821.83940763	8320727.72189398	9000070.90479998	0	0	0	Inf	0	Inf	up	--	--				--	--	--	IPR000519 [P-type trefoil domain]
D2HN41	Cholecystokinin-12 (Fragment)	CCK	9518210.1656766	6719420.53264847	9666228.18675609	0	0	0	Inf	0	Inf	up	2	Molecular Function:hormone activity (GO:0005179),Cellular Component:extracellular region (GO:0005576)	cholecystokinin	--	--	--	--	--	IPR001651 [Gastrin/cholecystokinin peptide hormone]
G1LTM0	Cystatin domain-containing protein		0	0	0	7612045	7317428.12855411	11899074.7773358	-Inf	0	-Inf	down	1	Molecular Function:cysteine-type endopeptidase inhibitor activity (GO:0004869)	cystatin-9	--	--	--	--	--	IPR000010 [Cystatin domain]
G1MHB6	Septin-8	SEPTIN8	0	0	0	2405051.75	1565642.12581481	1698197.04842901	-Inf	0	-Inf	down	1	Molecular Function:GTP binding (GO:0005525)	septin 6/8/11	--	ko05100 Bacterial invasion of epithelial cells	--	--	--	IPR030379 [Septin-type guanine nucleotide-binding (G) domain]
G1LXQ4	Beta-defensin	DEFB132	6956986.43343903	6240810.69330581	6083139.81351221	35362886	46475541.0108773	31146919.4181767	0.170649890004665	0.0204582234230839	-2.5508886103643	down	2	Cellular Component:extracellular region (GO:0005576),Biological Process:innate immune response (GO:0045087)	--	--	--	--	--	--	IPR025933 [Beta-defensin]
G1M5C9	Uncharacterized protein		0	0	0	3630600.25	3370856.77974761	3354542.53139736	-Inf	0	-Inf	down	--	--	D-dopachrome decarboxylase	4.1.1.84	--	Phenylpyruvate tautomerase PptA, 4-oxalocrotonate tautomerase family	Q	Secondary metabolites biosynthesis, transport and catabolism ;	IPR001398 [Macrophage migration inhibitory factor]
G1MG46	Beta-1,3-N-acetylglucosaminyltransferase	RFNG	0	0	0	7428635.875	1608368.60377799	8658143.23358816	-Inf	0	-Inf	down	1	Cellular Component:membrane (GO:0016020)	fringe	2.4.1.222	ko00514 Other types of O-glycan biosynthesis ko04330 Notch signaling pathway ko05165 Human papillomavirus infection	--	--	--	IPR003378 [Fringe-like]
G1LQ69	Beta-defensin	DEFB114	0	0	0	4057140.75	2936958.48131158	8141359.67057561	-Inf	0	-Inf	down	2	Cellular Component:extracellular region (GO:0005576),Biological Process:innate immune response (GO:0045087)	--	--	--	--	--	--	IPR025933 [Beta-defensin]
G1LU92	Galectin	LGALS1	0	0	0	3125398.5	2242404.16457953	2676332.57977492	-Inf	0	-Inf	down	1	Molecular Function:carbohydrate binding (GO:0030246)	galectin-1	--	--	--	--	--	IPR001079 [Galectin, carbohydrate recognition domain]
G1M0I2	OBG-type G domain-containing protein	LOC100475225	0	0	0	2882512	1741495.58298106	1492980.7298966	-Inf	0	-Inf	down	1	Molecular Function:GTP binding (GO:0005525)	obg-like ATPase 1	--	--	Ribosome-binding ATPase YchF, GTP1/OBG family	J	Translation, ribosomal structure and biogenesis ;	IPR006073 [GTP binding domain]
G1LF28	Prolylcarboxypeptidase	PRCP	0	0	0	2129024.75	1685102.9101861	1218550.58624179	-Inf	0	-Inf	down	2	Biological Process:proteolysis (GO:0006508),Molecular Function:serine-type peptidase activity (GO:0008236)	lysosomal Pro-X carboxypeptidase	3.4.16.2	ko04614 Renin-angiotensin system ko04974 Protein digestion and absorption	--	--	--	IPR008758 [Peptidase S28]
G1MB65	Serine incorporator 5	SERINC5	10038356.8427776	9805930.32259903	7980321.36325384	0	0	0	Inf	0	Inf	up	1	Cellular Component:membrane (GO:0016020)	--	--	--	--	--	--	IPR005016 [Serine incorporator/TMS membrane protein]
D2HSH6	Cystatin domain-containing protein (Fragment)	PANDA_015034	1490920.15471956	0	1423265.93926459	5482432.5	6449564.9113817	5128848.21513833	0.256217026791529	0.00367686952174106	-1.96456174234803	down	1	Molecular Function:cysteine-type endopeptidase inhibitor activity (GO:0004869)	cystatin-9	--	--	--	--	--	IPR000010 [Cystatin domain]
D2HTR6	Uncharacterized protein (Fragment)	PANDA_015595	6976164.40034572	5122523.47502617	5917752.88501062	14070921	0	18232669.9646284	0.371815025768292	0.00939312409407797	-1.42734302133955	down	2	Molecular Function:calcium ion binding (GO:0005509),Cellular Component:extracellular region (GO:0005576)	growth arrest-specific 6	--	ko01521 EGFR tyrosine kinase inhibitor resistance	--	--	--	IPR000294 [Gamma-carboxyglutamic acid-rich (GLA) domain] ; IPR001791[Laminin G domain] ; IPR001881[EGF-like calcium-binding domain]
D2HTQ2	Uncharacterized protein	PANDA_015577	0	0	0	10864656	12479758.4195649	9310319.22721772	-Inf	0	-Inf	down	4	Cellular Component:plasma membrane (GO:0005886),Biological Process:endocytosis (GO:0006897),Biological Process:fusion of sperm to egg plasma membrane (GO:0007342),Biological Process:acrosomal vesicle exocytosis (GO:0060478)	equatorin	--	--	--	--	--	IPR029282 [Equatorin]
D2I485	Uncharacterized protein (Fragment)	PANDA_020387	8577625.00456451	9800034.92645	7959394.35586998	0	0	0	Inf	0	Inf	up	--	--	--	--	--	--	--	--	--
G1KZW3	Uncharacterized protein		0	0	0	28733891	2383352.53641674	78419795.939073	-Inf	0	-Inf	down	--	--	--	--	--	--	--	--	--
G1M458	Uncharacterized protein	MGAT4A	0	0	0	545433.4375	1363767.37214158	1271421.33228452	-Inf	0	-Inf	down	2	Biological Process:carbohydrate metabolic process (GO:0005975),Cellular Component:membrane (GO:0016020)	alpha-1,3-mannosylglycoprotein beta-1,4-N-acetylglucosaminyltransferase A/B	2.4.1.145	ko00510 N-Glycan biosynthesis ko01100 Metabolic pathways	--	--	--	IPR006759 [Glycosyl transferase family 54]
G1LXB3	1,4-alpha-glucan branching enzyme	GBE1	0	0	0	3825460.25	2173246.78817801	1943549.3666658	-Inf	0	-Inf	down	3	Molecular Function:catalytic activity (GO:0003824),Biological Process:carbohydrate metabolic process (GO:0005975),Molecular Function:cation binding (GO:0043169)	1,4-alpha-glucan branching enzyme	2.4.1.18	ko00500 Starch and sucrose metabolism ko01100 Metabolic pathways	1,4-alpha-glucan branching enzyme	G	Carbohydrate transport and metabolism ;	IPR006047 [Glycosyl hydrolase, family 13, catalytic domain] ; IPR006048[Alpha-amylase/branching enzyme, C-terminal all beta]
G1M584	Beta-defensin	DEFB119	0	0	0	7370644	18572790.1146014	17020253.8113425	-Inf	0	-Inf	down	2	Cellular Component:extracellular region (GO:0005576),Biological Process:innate immune response (GO:0045087)	--	--	--	--	--	--	IPR025933 [Beta-defensin]
G1LKE7	Ig-like domain-containing protein		4076431.47253571	4143827.66569036	3426340.41151252	0	0	0	Inf	0	Inf	up	--	--	--	--	--	--	--	--	IPR013106 [Immunoglobulin V-set domain]
G1LTW2	Clathrin light chain	CLTA	0	0	0	5382412.5	4210355.27489054	3846180.50105115	-Inf	0	-Inf	down	5	Molecular Function:structural molecule activity (GO:0005198),Biological Process:intracellular protein transport (GO:0006886),Biological Process:vesicle-mediated transport (GO:0016192),Cellular Component:clathrin coat of trans-Golgi network vesicle (GO:0030130),Cellular Component:clathrin coat of coated pit (GO:0030132)	clathrin light chain A	--	ko04142 Lysosome ko04144 Endocytosis ko04721 Synaptic vesicle cycle ko04961 Endocrine and other factor-regulated calcium reabsorption ko05016 Huntington's disease ko05100 Bacterial invasion of epithelial cells	--	--	--	IPR000996 [Clathrin light chain]
